# Supplementary material for: SRSF3 is oncogenic in breast but tumor-suppressive in liver by differential regulation of gene expression
Source: bioRxiv. 2025 Mar 17:2025.03.14.643315. Preprint. [Version 1] doi: 10.1101/2025.03.14.643315 (PMC12190909; doi:10.1101/2025.03.14.643315)
Supplement: Supplement 1 [file media-1.xlsx]

## Sheet: KO vs WT
Table S1 RNA-seq analysis of Srsf3 KO/WT breast cancer tissues
Ensembl_id	gene_symbol	t	P.Value	adj.P.Val	KO VS WT FC	KO vs WT logFC	KO-1 RPKM	KO-2 RPKM	KO-3 RPKM	KO-4 RPKM	KO-5 RPKM	WT-1 RPKM	WT-2 RPKM	WT-3 RPKM	WT-4 RPKM	WT-5 RPKM
ENSMUSG00000040264.10	Gbp2b	-2.59712	0.0246327	0.195628	-42.1469	-5.39736	0.0983357	1.27741	0.220794	0.00540001	0.580879	9.9514	52.404	1.0175	16.6522	0.725975
ENSMUSG00000029134.14	Plb1	-3.04944	0.0109342	0.133551	-39.8244	-5.31558	0.205942	0.250149	0.0948001	0.116391	0.0711944	0.669402	1.59331	41.426	23.041	4.10916
ENSMUSG00000031710.4	Ucp1	-1.7416	0.10914	0.388187	-38.7834	-5.27737	0.0601092	0.364375	0.0248536	0.233698	0.00931799	3.55853	87.0929	0.0904646	14.7625	0.222298
ENSMUSG00000085977.1	Gm5970	-6.29999	5.56633e-05	0.0130849	-33.6236	-5.0714	0.135244	0.334343	0.0978918	0.0502352	0.189639	10.7468	5.30615	6.06179	2.52825	1.825
ENSMUSG00000009580.15	Odam	-2.22689	0.0475412	0.267718	-31.2534	-4.96594	1.51373	1.07824	0.675792	0.20007	3.38737	1.90582	6.2364	71.5708	581.688	47.3732
ENSMUSG00000019945.9	1700040L02Rik	-4.92001	0.000442776	0.0305814	-30.2832	-4.92045	0.130314	6.68947	0.0322191	0.423341	0.0573192	5.50818	5.45174	14.0994	6.77523	7.67351
ENSMUSG00000000216.8	Scnn1g	-5.29737	0.000244535	0.024096	-29.3617	-4.87586	0.108426	0.327053	0.0050967	0.0408111	0.0657504	1.4162	0.930022	1.72562	4.54423	1.12954
ENSMUSG00000066583.4	Scgb1b27	-1.86699	0.0884772	0.35538	-28.4386	-4.82978	2.61654	0.163639	2.8997	0.0151684	1.36564	1.52068	0.745863	258.04	21.2483	80.2849
ENSMUSG00000107078.1	Gm36840	-3.87722	0.00252593	0.0680202	-25.7606	-4.68709	0.54039	1.62624	0.476146	0.322947	0.531437	3.85409	6.74918	80.4161	30.1948	13.5139
ENSMUSG00000092365.2	BC023719	-1.89724	0.0840603	0.347358	-24.8313	-4.63409	0.0155871	0.0155871	0.0155871	0.0285222	0.0155871	9.1533	11.2179	0.0624602	0.0155871	0.100551
ENSMUSG00000086711.1	Gm15482	-2.29631	0.0420715	0.250772	-23.2778	-4.54088	0.00336591	0.00336591	0.00336591	0.00615914	0.00336591	0.00336591	0.0163784	0.483178	0.421861	0.693518
ENSMUSG00000039462.4	Col10a1	2.2243	0.0477579	0.268142	3.17973	1.6689	3.04333	5.91868	16.6837	3.35932	2.01109	1.27297	2.59005	0.272459	1.37504	5.00902
ENSMUSG00000061388.11	Csn1s2b	-4.06585	0.00182482	0.0589601	-21.2893	-4.41205	0.0035793	0.116981	0.0035793	0.0189567	0.031195	0.982367	0.630267	0.19107	0.132079	0.262836
ENSMUSG00000108106.2	Gm5886	-2.19216	0.0505273	0.274546	-19.7514	-4.30388	10.084	19.0163	5.48161	0.917767	2.61461	12.4796	3.72463	4199.06	329.699	97.1003
ENSMUSG00000058921.3	Slc10a5	-2.82219	0.0164476	0.161177	-18.907	-4.24085	0.110202	0.191694	0.168015	0.083359	0.135506	0.675337	0.28327	13.8966	8.47688	5.4178
ENSMUSG00000029819.6	Npy	-2.68582	0.0210118	0.180615	-18.8472	-4.23628	0.0269333	0.0269333	0.0269333	0.049284	0.285746	3.0782	0.993862	7.73917	0.131056	0.173743
ENSMUSG00000062524.4	Ncr1	-5.02687	0.00037349	0.0283869	-18.2966	-4.1935	0.0877256	0.0310133	0.00989885	0.0181135	0.127701	0.726894	0.576746	1.76618	0.510808	0.304895
ENSMUSG00000051596.13	Otop1	-2.27996	0.0433027	0.255123	-17.8571	-4.15842	0.0182064	0.0342382	0.00442889	0.00810422	0.0100569	0.0962045	1.48984	0.595418	0.381434	0.00856184
ENSMUSG00000053747.9	Sox14	-2.47285	0.0307566	0.217432	-17.7565	-4.15028	9.31814	5.43545	0.0338709	0.00738219	0.242421	4.48271	25.275	5.68755	5.16368	0.992459
ENSMUSG00000086804.8	Gm43154	-2.70509	0.0202977	0.177969	-16.9756	-4.08539	0.00224015	0.00701845	0.00224015	0.0118643	0.0195238	0.106729	0.0237667	0.840776	0.0241671	0.264139
ENSMUSG00000030173.15	Klra5	-5.18138	0.00029286	0.0264962	-16.6489	-4.05735	0.0109043	0.0109043	0.0109043	0.0199533	0.0109043	0.465594	0.0703424	0.500071	0.117637	0.196922
ENSMUSG00000110929.1	RP23-52K6.2	-2.9123	0.0139884	0.149053	-16.1226	-4.01101	5.82359	4.51081	0.0211432	0.0211432	0.449795	4.34909	19.3208	4.59026	3.22672	3.64898
ENSMUSG00000059149.17	Mfsd4a	-4.73895	0.000592919	0.0358325	-16.0454	-4.00409	5.31912	0.621212	2.40989	1.18597	0.460495	18.9967	5.24842	80.3879	21.4265	24.4608
ENSMUSG00000078689.8	Mup6	-4.62032	0.000719691	0.038932	-15.9744	-3.99769	0.0983386	1.94264	0.531591	0.565211	0.0346159	7.40777	3.04721	6.76401	2.32646	6.75213
ENSMUSG00000025163.6	Cd7	-5.4609	0.000190248	0.0215017	-14.9786	-3.90483	0.212656	0.104014	0.105063	0.26466	0.142747	4.48802	2.02515	5.22778	1.48923	0.91695
ENSMUSG00000054072.11	Iigp1	-5.03256	0.000370138	0.02838	-14.5652	-3.86445	7.66217	30.965	1.77722	9.30919	9.22201	222.666	149.969	312.492	95.3029	27.3478
ENSMUSG00000026573.7	Xcl1	-5.65894	0.000141092	0.0185546	-14.1739	-3.82516	0.388889	0.429296	0.133735	0.154372	0.841447	6.88702	3.64747	9.02638	3.42404	1.98643
ENSMUSG00000000706.15	Btn1a1	-3.14516	0.00920945	0.124943	-13.4691	-3.75158	2.05034	23.2352	0.501793	1.94799	0.856561	75.7492	25.0541	137.712	14.0299	5.34723
ENSMUSG00000078922.9	Tgtp1	-3.08696	0.0102223	0.130146	-13.338	-3.73748	0.269822	0.721256	0.0371408	0.501203	0.732127	19.7918	10.9473	4.16178	1.42499	0.74923
ENSMUSG00000060550.15	H2-Q7	-2.90403	0.0141979	0.150405	-13.1601	-3.7181	1.4817	3.45703	0.838839	2.21648	5.01935	129.8	62.9914	91.0113	10.9781	2.48936
ENSMUSG00000068246.5	Apol9b	-2.86798	0.0151482	0.155804	-12.962	-3.69622	12.1164	6.81325	1.21742	2.96988	2.62886	86.6374	79.8569	103.022	120.069	3.21663
ENSMUSG00000006398.15	Cdc20	2.4539	0.0318129	0.220179	1.5018	0.586692	24.9753	16.5446	15.538	21.486	29.6584	14.6069	12.8543	22.5726	11.5358	10.7105
ENSMUSG00000062488.9	Ifit3b	-3.06233	0.0106842	0.131979	-12.4944	-3.64321	2.5275	4.2913	0.464945	2.60673	1.53718	42.6063	32.9045	43.7512	47.1979	1.96061
ENSMUSG00000073555.1	Gm4951	-4.59246	0.000753403	0.0394969	-12.4003	-3.63231	0.771662	1.96975	0.261872	0.589482	1.04013	22.7483	10.5799	14.8799	8.02909	2.17262
ENSMUSG00000039084.8	Chad	-2.70042	0.0204683	0.178498	-12.3261	-3.62364	14.844	0.165239	1.48527	0.318009	0.846326	16.7485	1.33786	20.3471	15.3036	45.7656
ENSMUSG00000067297.4	Ifit1bl2	-3.35954	0.0062793	0.106211	-12.2739	-3.61752	0.200238	0.264894	0.0120762	0.144389	0.0963177	1.64609	1.2215	1.86176	3.75691	0.177047
ENSMUSG00000028488.15	Sh3gl2	-3.00751	0.0117891	0.137896	-12.1099	-3.59812	0.00956592	0.0150112	0.00232701	0.00932469	0.0246882	0.218568	0.106716	0.0300198	0.0460027	0.740653
ENSMUSG00000015437.4	Gzmb	-6.47521	4.35897e-05	0.0116683	-11.5791	-3.53346	0.374888	0.44086	0.167801	0.449624	0.289334	5.87774	2.19164	7.86039	3.74182	2.06212
ENSMUSG00000074896.3	Ifit3	-3.18176	0.00862512	0.122049	-11.2405	-3.49063	5.98151	10.0813	2.28154	3.58167	5.28048	106.488	76.8364	127.686	100.306	4.47105
ENSMUSG00000037996.17	Slc24a2	-2.26213	0.0446846	0.259206	-11.1672	-3.4812	0.00124779	0.0199422	0.00124779	0.00124779	0.00124779	0.00762837	0.00607168	0.430886	0.0546968	0.00804933
ENSMUSG00000073405.6	H2-T-ps	-2.54555	0.0270136	0.204133	-11.1111	-3.47393	2.58451	2.68027	1.538	1.90371	2.10525	169.83	86.4821	18.9444	6.61534	2.74047
ENSMUSG00000076757.9	Tcrg-C4	-6.00158	8.522e-05	0.015949	-10.9782	-3.45657	0.0636206	0.0154764	0.0998362	0.0434431	0.035143	0.505807	0.508222	0.672888	0.47182	0.279489
ENSMUSG00000030228.16	Pik3c2g	-1.80486	0.0982235	0.370884	-10.8055	-3.4337	0.00120536	0.00377643	0.0120864	0.0302309	0.00120536	0.0964404	0.172827	0.00120536	0.117079	0.145345
ENSMUSG00000034459.8	Ifit1	-3.33702	0.00653621	0.107526	-10.7593	-3.42751	4.31815	6.98899	1.18801	2.33119	3.06759	53.3891	36.7092	69.9259	77.764	3.47509
ENSMUSG00000057346.11	Apol9a	-2.92798	0.0135998	0.147156	-10.739	-3.42479	15.9902	9.58348	1.87758	3.89211	3.46376	103.281	91.2805	129.033	106.423	4.18753
ENSMUSG00000042306.11	S100a14	2.96709	0.0126767	0.142439	5.48448	2.45535	4.3279	2.13623	25.4089	4.03274	1.32149	0.803247	0.805421	0.42755	2.04601	0.404805
ENSMUSG00000070522.4	Gm6505	-3.1436	0.00923526	0.124943	-10.0691	-3.33186	0.151757	6.14876	0.0627476	0.0942686	0.0534195	1.72749	2.56657	3.70081	0.717196	2.77386
ENSMUSG00000049939.6	Lrrc4	-4.81878	0.000521	0.0333661	-10.0211	-3.32497	0.0338082	0.0411554	0.0508982	0.0602951	0.0707896	0.502243	0.511084	0.573401	0.158138	1.39749
ENSMUSG00000092591.1	Gm20429	-2.44759	0.0321725	0.221504	-9.95458	-3.31536	0.0114275	0.0358025	0.0114275	0.0114275	0.0114275	1.10997	0.0874599	0.665809	0.0114275	0.0737171
ENSMUSG00000039092.9	Sptlc3	-3.1097	0.00981367	0.128487	-9.90545	-3.30822	0.0578056	0.447482	0.0537281	0.640511	0.00535825	0.651595	0.759699	0.446443	2.95554	0.899176
ENSMUSG00000030107.10	Usp18	-2.69238	0.0207661	0.179997	-9.82532	-3.2965	4.88362	7.80867	0.588188	1.88574	2.66382	43.2962	36.8336	51.3679	66.9011	1.84195
ENSMUSG00000062542.11	Syt9	-2.78626	0.0175445	0.166864	-9.78926	-3.2912	0.00383117	0.06123	0.00383117	0.0107543	0.0181796	0.336547	0.0186423	0.319208	0.0757385	0.118004
ENSMUSG00000054459.6	Vsnl1	-1.45303	0.173852	0.477875	-9.77759	-3.28948	0.00788223	2.96319	0.00788223	0.00788223	0.00788223	0.0836258	0.0152378	5.12024	1.24703	0.172446
ENSMUSG00000049214.13	Skint7	-2.17293	0.0522563	0.278567	-9.5984	-3.26279	0.00382157	0.00382157	0.00382157	0.00699291	0.00382157	0.035052	0.00382157	0.356437	0.371195	0.00738778
ENSMUSG00000019923.13	Zwint	2.43113	0.033129	0.224362	1.26258	0.336378	25.1449	28.1854	27.2964	24.6817	23.5836	19.5134	21.1153	15.9794	26.6847	19.9789
ENSMUSG00000110298.1	Gm8189	-2.55212	0.0266981	0.203206	-9.54702	-3.25505	1.67288	0.0832653	0.0882715	0.843516	0.0552742	0.238926	1.41938	7.42891	5.43207	3.9364
ENSMUSG00000078532.9	Nkain1	2.33839	0.0390556	0.242253	2.94173	1.55666	0.250978	2.0454	0.929164	0.671512	1.46065	0.401708	0.568077	0.439678	0.139452	0.13791
ENSMUSG00000089968.1	Nckap5los	-1.12623	0.283792	0.594773	-9.37366	-3.22861	0.227238	0.0278975	0.0408548	0.00890434	0.0574408	29.6798	0.200117	6.3071	0.00890434	0.0172137
ENSMUSG00000074151.13	Nlrc5	-3.95926	0.00219176	0.0642216	-9.35781	-3.22617	0.775578	2.36921	0.475042	1.08053	1.52205	29.7382	13.1631	20.1533	5.79705	2.33722
ENSMUSG00000071172.12	Srsf3	3.08202	0.0103133	0.130452	1.36405	0.447897	67.1092	71.8702	81.1657	70.378	82.5467	43.2543	52.8202	48.8553	67.7247	63.4795
ENSMUSG00000099877.6	Pinc	-2.25267	0.0454347	0.261765	-9.28775	-3.21533	0.370149	9.47656	0.603687	9.51397	0.928211	122.968	14.5149	47.6789	6.82602	2.36765
ENSMUSG00000025498.15	Irf7	-3.9356	0.00228316	0.0648954	-9.19561	-3.20095	9.87395	20.2428	2.67531	6.82013	8.03779	142.677	109.965	137.282	119.989	8.12547
ENSMUSG00000068606.5	Gm4841	-3.08664	0.0102281	0.130146	-9.16852	-3.19669	0.0346507	0.773333	0.0143272	0.15281	0.232249	2.42998	2.51814	0.984637	0.331855	0.469211
ENSMUSG00000078867.9	Gm14418	-2.2785	0.043414	0.255444	-9.0918	-3.18457	0.0673728	0.135656	0.00624508	0.525198	0.014181	0.0778426	0.691231	0.24421	2.75326	1.02942
ENSMUSG00000047631.2	Apof	-3.89457	0.00245113	0.0666808	-9.01474	-3.17229	0.240799	0.171573	0.143835	0.142641	0.0374802	1.32095	2.22564	2.4657	0.893235	0.259378
ENSMUSG00000097624.1	Gm5091	-1.67706	0.121391	0.407329	-8.97244	-3.1655	0.0129298	0.235455	0.0129298	0.0129298	0.0293604	0.0129298	0.753341	1.43112	2.10049	0.0249956
ENSMUSG00000087139.1	Gm11683	-1.67235	0.122332	0.408359	-8.87475	-3.14971	0.0166059	1.09805	0.0166059	0.0303864	0.107123	1.5406	1.04311	7.20893	0.115511	0.0321023
ENSMUSG00000032530.14	Lyzl4	-3.93505	0.00228533	0.0648954	-8.8272	-3.14196	0.683007	1.56542	1.13096	1.05824	0.0515954	7.90679	2.17347	9.84603	5.97125	3.82774
ENSMUSG00000042195.9	Slc35f2	-2.27525	0.0436632	0.256259	-8.72779	-3.12562	0.0605511	0.171113	0.00561275	0.0449433	0.0489173	0.666346	0.0362072	1.47687	0.246035	1.00091
ENSMUSG00000063388.4	BC023105	-4.1853	0.00148845	0.0555919	-8.69265	-3.1198	0.317059	2.72289	0.165761	0.68273	1.11855	10.2765	6.43784	8.76049	1.67132	6.00486
ENSMUSG00000086515.1	Erich2os	-3.52845	0.00465328	0.0915237	-8.63765	-3.11064	1.42233	0.0250727	0.0250727	0.352362	0.379277	1.42233	1.41616	1.14983	2.04439	1.21444
ENSMUSG00000097372.1	Gm26876	-3.40112	0.00583165	0.101805	-8.43114	-3.07573	0.00638635	0.0609754	0.00638635	0.170323	0.00638635	0.350946	0.200793	0.162979	0.0996826	0.115332
ENSMUSG00000026983.10	Il1f5	-2.06361	0.0632034	0.30396	-8.40379	-3.07104	0.103437	0.132677	0.00339288	0.108204	0.0160999	0.186448	0.0359965	1.70815	1.40184	0.286175
ENSMUSG00000028519.16	Dab1	-1.34614	0.205064	0.515028	-8.34346	-3.06065	0.0170836	1.7417	0.0230366	0.171613	0.00914729	1.6584	0.764479	2.94787	2.98422	0.00372659
ENSMUSG00000061937.7	Csn1s2a	-1.86738	0.0884193	0.355331	-8.28857	-3.05112	0.705086	9.52846	0.340119	4.2527	1.56241	105.246	19.3049	30.3325	17.9031	0.537154
ENSMUSG00000028773.8	Fabp3	-1.80767	0.0977621	0.370177	-8.27745	-3.04919	0.0761438	0.296032	0.988783	0.0981006	0.724322	2.47614	35.4298	0.238955	5.66345	0.372649
ENSMUSG00000090942.1	F830016B08Rik	-4.35793	0.00111228	0.0475656	-8.11038	-3.01977	0.227356	1.35415	0.170617	0.224728	0.329259	7.68836	3.26799	3.29041	1.36199	1.13201
ENSMUSG00000076577.2	Igkv8-30	-3.27552	0.00729406	0.113182	-8.02577	-3.00464	0.0414245	0.0414245	0.267225	0.654726	0.267225	1.35386	1.44454	3.96	0.646583	0.534401
ENSMUSG00000105096.1	Gbp10	-1.8801	0.0865385	0.352102	-8.01189	-3.00214	0.06221	0.509567	0.0253908	0.0553153	0.193543	1.20743	2.41437	7.22956	0.0424624	0.289031
ENSMUSG00000050052.12	Tdrp	-4.45526	0.000945402	0.0446536	-7.83031	-2.96907	0.474993	0.944619	0.132759	0.0513183	0.126969	1.23367	0.851749	2.12802	1.80903	2.86063
ENSMUSG00000030167.15	Klrc1	-3.96007	0.00218871	0.0642216	-7.82549	-2.96818	0.00768358	0.0495658	0.00768358	0.0508273	0.0364601	0.0957731	0.283531	0.352368	0.137224	0.119931
ENSMUSG00000021795.9	Sftpd	-2.78265	0.0176587	0.167584	-7.82282	-2.96769	2.86404	1.88081	1.57486	2.22733	0.100196	26.4429	7.8716	12.2019	16.7406	1.14595
ENSMUSG00000107992.1	Gm44223	-2.71891	0.0198004	0.17655	-7.75545	-2.95521	0.133721	0.133721	1.59801	0.375364	0.634533	0.817507	1.66679	1.72508	6.90039	14.3844
ENSMUSG00000109729.1	Gm45418	-3.02803	0.0113627	0.135829	-7.73097	-2.95065	0.313389	1.08543	0.183415	0.330102	0.151523	4.00228	3.96505	3.69511	4.33448	0.303019
ENSMUSG00000073407.1	Gm6034	-3.85818	0.00261081	0.0685386	-7.71275	-2.94725	0.558658	0.460511	0.23053	0.297709	0.120428	5.48189	3.04022	4.36654	1.22572	0.590032
ENSMUSG00000057933.10	Gsta2	-2.31887	0.0404277	0.246029	-7.7052	-2.94583	0.235855	0.235855	0.12987	0.12366	0.0294103	0.734732	0.0991262	2.57336	1.05606	4.74459
ENSMUSG00000030165.16	Klrd1	-5.18886	0.000289457	0.026377	-7.69565	-2.94404	0.105462	0.113621	0.142212	0.317378	0.220824	1.82634	1.29831	2.66855	0.73521	0.694802
ENSMUSG00000092277.1	Gm19684	-3.31308	0.00682116	0.10912	-7.68396	-2.94185	0.038899	0.0731521	0.0252393	0.0625955	0.0824701	0.964565	0.6112	0.882575	0.102084	0.170886
ENSMUSG00000015405.15	Ace2	-2.30445	0.0414712	0.249233	-7.66594	-2.93846	0.0359111	0.0596815	0.073791	0.0569474	0.0192283	0.17302	0.0379204	2.12258	0.650072	0.628459
ENSMUSG00000031725.8	Ces1f	-2.08214	0.0612066	0.300077	-7.66506	-2.9383	0.00464056	0.0358746	0.00464056	0.108948	0.00464056	0.169364	0.672121	0.072433	0.10979	0.00897104
ENSMUSG00000033355.6	Rtp4	-3.73009	0.00326388	0.0771778	-7.46639	-2.90041	18.6028	13.4378	2.41901	6.64748	4.48424	73.7865	84.7518	97.9852	77.7904	9.07944
ENSMUSG00000029561.17	Oasl2	-3.07712	0.0104043	0.130938	-7.45214	-2.89766	5.06814	8.42056	1.29684	2.82747	3.67316	58.6882	45.123	56.3315	44.3499	2.14433
ENSMUSG00000032108.3	D730048I06Rik	-1.66295	0.124228	0.411621	-7.44959	-2.89716	0.0114275	0.0556055	0.0304801	0.0114275	0.0542255	0.0114275	1.72001	0.976572	0.500922	0.0220914
ENSMUSG00000073077.6	Gm7173	-2.06721	0.0628103	0.302847	-7.44572	-2.89641	0.00154937	0.00154937	0.401569	0.386856	0.296189	0.328633	0.183815	0.303632	0.304707	0.530697
ENSMUSG00000073411.11	H2-D1	-5.39394	0.000210747	0.0227724	-7.37966	-2.88355	107.781	209.353	90.2337	125.715	180.129	2569.02	2015.93	1310.85	601.581	259.014
ENSMUSG00000037762.6	Slc16a9	-4.5839	0.000764104	0.0399376	-7.35845	-2.8794	0.256813	0.685533	0.417153	0.690987	0.367492	1.35301	1.72382	8.97813	4.19826	5.39786
ENSMUSG00000102389.1	D630023O14Rik	-4.13437	0.00162319	0.0572015	-7.33636	-2.87506	0.0317324	0.0997288	0.0225697	0.03254	0.00491908	0.125535	0.154661	0.213874	0.39112	0.161536
ENSMUSG00000086284.1	Frmpd1os	-4.76608	0.000567371	0.0349117	-7.29705	-2.86731	0.580577	1.28094	0.622367	1.5363	0.921279	9.21855	2.49557	13.2892	4.75555	10.6836
ENSMUSG00000056032.12	BC018473	-0.905369	0.384471	0.676881	-7.2962	-2.86714	0.143784	0.0363479	156.528	0.00278637	0.00278637	193.858	0.568041	0.0843819	0.0609597	0.114601
ENSMUSG00000082292.3	Gm12250	-2.71014	0.0201144	0.177614	-7.29217	-2.86635	0.931098	3.25741	0.657543	1.30013	1.48386	36.2801	10.3097	32.3492	5.25699	1.04523
ENSMUSG00000028037.13	Ifi44	-2.30715	0.0412733	0.248908	-7.19301	-2.8466	4.7891	5.04691	0.416766	3.56503	2.86216	27.9265	47.0779	42.6258	43.2955	0.917682
ENSMUSG00000032690.16	Oas2	-2.18234	0.0514035	0.276207	-7.13039	-2.83398	2.0281	4.50968	1.08947	1.89911	2.17353	62.5445	27.9099	32.8737	17.1911	0.73247
ENSMUSG00000074218.3	Cox7a1	-5.51591	0.000174992	0.0210051	-3.59864	-1.84745	5.42127	5.63331	7.9	6.59302	8.34785	15.9319	43.1039	16.6824	21.5401	31.7156
ENSMUSG00000038311.13	2410017I17Rik	-2.53504	0.0275254	0.206145	-7.07228	-2.82218	0.0060541	0.0060541	0.0161479	0.0242597	0.0287279	0.267752	0.380292	0.0587768	0.078975	0.0117037
ENSMUSG00000032368.14	Zic1	-1.87542	0.0872254	0.353306	-7.0672	-2.82114	0.0357262	0.00267771	0.00267771	0.00267771	0.00267771	0.147147	0.204571	0.00267771	0.0585826	0.00517651
ENSMUSG00000079017.3	Ifi27l2a	-2.74533	0.0188829	0.172796	-7.04458	-2.81651	76.935	54.3824	27.1861	53.3877	42.8282	453.121	519.268	693.715	1410.86	20.7108
ENSMUSG00000079491.9	H2-T10	-3.23069	0.00790225	0.117132	-7.03406	-2.81436	4.48273	4.32582	2.96579	3.91065	3.08416	104.634	56.7785	32.5557	13.9006	4.45177
ENSMUSG00000078920.3	Ifi47	-3.68572	0.00352768	0.0795052	-6.99767	-2.80687	3.88763	7.62323	1.44668	5.15304	3.56928	67.7564	40.4293	46.6955	16.9785	6.24915
ENSMUSG00000090556.4	Olfr753-ps1	-2.21586	0.0484708	0.269821	-6.93034	-2.79293	0.0667373	0.259461	0.0162345	0.0162345	0.0162345	1.10639	0.0313843	0.744514	0.320941	0.156304
ENSMUSG00000078853.8	Igtp	-4.1042	0.00170894	0.0574419	-6.90604	-2.78786	10.1913	19.2416	3.87087	7.63842	9.20854	174.679	86.351	91.0687	44.9089	14.308
ENSMUSG00000037921.15	Ddx60	-2.91467	0.013929	0.148799	-6.8846	-2.78337	1.76491	2.56776	0.430374	0.724862	0.771764	12.0326	9.19484	11.9031	15.0505	0.805649
ENSMUSG00000100444.1	C530043A13Rik	-3.19381	0.00844113	0.121119	-6.85616	-2.7774	0.561737	3.83428	0.809787	2.47599	0.358143	18.6549	4.9469	17.4059	8.16414	1.76945
ENSMUSG00000043753.2	Dmrta1	-1.8734	0.0875247	0.353696	-6.8476	-2.7756	0.00363477	0.00363477	0.016677	0.127386	0.00825366	0.241239	0.0340144	0.0352885	0.0176866	0.999174
ENSMUSG00000040812.14	Agbl2	-3.34245	0.00647336	0.107293	-6.82746	-2.77135	0.0147878	0.0111545	0.0357808	0.0218869	0.038196	0.423209	0.260942	0.179214	0.0357808	0.0896417
ENSMUSG00000100775.1	Gm29107	-2.31419	0.0407635	0.247467	-6.80355	-2.76629	0.0439315	0.137638	0.283397	0.942413	0.38288	0.15766	3.04083	4.29874	2.18897	2.33452
ENSMUSG00000071552.4	Tigit	-2.57421	0.0256637	0.1991	-6.68824	-2.74163	0.0158299	0.102117	0.0158299	0.104716	0.0751161	0.95437	0.355763	0.922314	0.0770278	0.102117
ENSMUSG00000110631.1	RP24-286J21.7	-0.979348	0.348239	0.648255	-6.67656	-2.7391	103.139	0.303745	0.0547299	0.206237	0.550337	287.452	0.582739	0.33189	96.494	0.392988
ENSMUSG00000028268.14	Gbp3	-3.56892	0.00433232	0.0886064	-6.63631	-2.73038	14.5939	11.6349	2.39721	7.52714	6.26303	65.546	72.3389	116.468	68.4733	6.95777
ENSMUSG00000082045.4	Gm11585	-1.69308	0.118241	0.40318	-6.62621	-2.72818	0.0267913	0.0267913	0.0267913	1.33493	0.172827	1.73715	0.0517924	1.82584	2.75845	0.172827
ENSMUSG00000107527.1	Gm44239	-1.61473	0.134368	0.424459	-6.60996	-2.72464	0.0562518	0.899019	0.0562518	0.297922	0.0562518	0.596798	0.0562518	15.3692	2.5797	0.541583
ENSMUSG00000030149.15	Klrk1	-3.39804	0.0058636	0.101901	-6.6042	-2.72338	0.0283154	0.157374	0.0253617	0.0566004	0.104356	0.917024	0.537648	0.576122	0.361615	0.0783135
ENSMUSG00000066861.14	Oas1g	-2.19788	0.0500238	0.273728	-6.53837	-2.70893	2.98368	3.65045	0.479472	3.16065	1.76427	22.6982	27.5299	28.3318	22.267	0.700778
ENSMUSG00000076614.7	Ighg1	-1.68101	0.120608	0.406304	-6.49201	-2.69867	0.30349	0.0184261	0.581716	0.10621	0.0133549	9.62961	0.761402	0.548545	0.105035	0.0917988
ENSMUSG00000073402.11	Gm8909	-2.55623	0.0265026	0.20236	-6.45599	-2.69064	2.83141	3.05224	1.80162	2.4652	2.60371	67.3535	67.2707	9.68932	5.95644	3.17358
ENSMUSG00000041261.9	Car8	-3.09735	0.0100335	0.129845	-6.41776	-2.68207	0.166164	2.34788	2.19689	8.4923	3.10093	21.6131	10.4707	28.7968	9.67778	4.36859
ENSMUSG00000072704.6	Smim10l1	-3.39029	0.00594499	0.102499	-1.42803	-0.514022	22.2014	23.1678	24.1833	24.3375	23.2127	25.7593	40.8755	27.8478	33.3463	42.7221
ENSMUSG00000009079.16	Ewsr1	-0.944956	0.364766	0.662084	-1.13262	-0.179661	47.6442	55.5934	55.1316	54.3745	52.5858	60.0349	68.3874	45.2777	45.3166	91.8358
ENSMUSG00000033368.8	Trim69	-4.39262	0.00104951	0.0463624	-6.31155	-2.65799	0.0331919	0.0392891	0.0370463	0.022665	0.0520861	0.17539	0.19323	0.533906	0.281563	0.104163
ENSMUSG00000073409.12	H2-Q6	-3.43284	0.00551207	0.0992116	-6.28804	-2.65261	11.1675	19.9599	5.40123	15.0533	23.8012	167.364	117.576	283.925	66.1113	12.5171
ENSMUSG00000081043.1	Gm11512	-1.79405	0.100016	0.373639	-6.21628	-2.63605	0.24805	3.35545	0.061328	0.0420735	0.296621	3.49746	0.286597	3.34721	0.24805	8.48337
ENSMUSG00000064899.1	Snord118	-2.08823	0.0605636	0.298736	-6.21466	-2.63568	13.777	1.47303	0.11292	0.316974	3.25983	2.45286	16.3549	28.6561	8.50002	1.76254
ENSMUSG00000104713.4	Gbp6	-2.57818	0.0254822	0.198844	-6.15299	-2.62129	0.516351	0.373641	0.110702	0.205351	0.266309	8.78579	3.2869	0.848548	1.72506	0.193629
ENSMUSG00000110682.1	RP24-94F12.3	-3.31594	0.00678657	0.10912	-6.08484	-2.60522	3.31253	2.19826	0.308094	0.263258	0.622132	4.13207	2.14344	13.9185	9.02893	2.70579
ENSMUSG00000107191.1	Gm43579	-2.35464	0.0379474	0.239203	-6.05466	-2.59804	3.36542	0.658781	0.155615	0.163914	0.529955	3.61963	1.98847	14.1686	5.18475	0.383014
ENSMUSG00000001228.14	Uhrf1	2.44417	0.032369	0.221977	1.39053	0.475632	28.6854	27.1682	24.7997	15.5418	29.1211	13.8886	19.7481	15.5303	21.9576	18.0527
ENSMUSG00000096727.2	Psmb9	-3.79718	0.00290305	0.0722857	-5.98032	-2.58022	6.94778	5.21924	2.05293	3.80547	4.01372	55.0975	36.8898	43.261	18.9863	5.21008
ENSMUSG00000018924.6	Alox15	-4.05118	0.00187127	0.0595421	-5.96961	-2.57764	0.320556	0.604588	0.138681	0.155799	0.115271	0.679268	0.641987	1.73325	1.50874	3.5472
ENSMUSG00000066107.6	Gm12666	-1.5659	0.145374	0.440961	-5.95561	-2.57425	0.215258	0.0625138	0.0199532	0.0365114	0.0199532	0.0199532	3.29315	0.0799555	1.85114	0.128715
ENSMUSG00000034275.18	Igsf9b	-2.39821	0.0351254	0.23105	-5.93196	-2.56851	0.0300011	0.0119177	0.0121892	0.173019	0.0117859	0.250743	0.0318585	0.0873355	0.144537	0.88637
ENSMUSG00000042372.4	Dmrt3	-1.25026	0.236881	0.550383	-5.91181	-2.5636	0.00637834	0.00637834	0.00637834	0.00637834	0.0964855	0.00637834	0.00637834	2.02774	0.0170127	1.22347
ENSMUSG00000025488.9	Cox8b	-1.70604	0.115746	0.399689	-5.85007	-2.54845	0.771116	1.00183	2.58303	1.35044	0.900838	5.48209	107.29	1.47664	22.7684	0.660951
ENSMUSG00000033576.11	Apol6	-2.23542	0.0468338	0.266417	-5.84142	-2.54632	0.644672	0.714243	0.294507	0.505324	0.248815	14.5921	7.11513	4.38643	0.632441	0.303942
ENSMUSG00000105501.1	5330426L24Rik	-1.84562	0.0917249	0.361294	-5.82877	-2.54319	0.0756124	0.175784	0.0702788	0.0280855	0.539357	1.89697	0.321425	4.18742	0.65024	0.0452132
ENSMUSG00000026770.5	Il2ra	-3.50781	0.00482627	0.0931627	-5.79309	-2.53433	0.0236556	0.0254856	0.0318987	0.0669464	0.0344352	0.449417	0.371001	0.176504	0.183305	0.0482046
ENSMUSG00000030616.15	Sytl2	-0.724824	0.483536	0.746823	-1.47887	-0.564495	0.159967	0.264634	0.534557	0.349087	0.229179	0.409701	0.123036	0.131855	1.07558	2.19739
ENSMUSG00000069917.7	Hba-a2	-1.84824	0.091321	0.360604	-5.67396	-2.50436	11.258	10.3891	0.104863	2.77363	0.0518979	2.35534	12.7267	14.2536	10.4438	2.52142
ENSMUSG00000026193.15	Fn1	2.55026	0.0267868	0.203592	2.1778	1.12287	26.1155	23.8909	63.3971	21.5098	46.4248	35.9977	21.3311	9.62645	14.8923	7.55251
ENSMUSG00000076749.2	Tcrg-C1	-3.08912	0.0101827	0.130146	-5.64548	-2.4971	0.0678207	0.0516889	0.300435	0.109136	0.0374631	1.04277	0.642222	0.92294	0.215216	0.158841
ENSMUSG00000056973.6	Ces1d	-2.37309	0.0367266	0.235149	-5.63609	-2.49469	0.742874	0.31744	0.183062	0.689513	0.185765	1.87209	17.5555	1.02665	2.31097	0.341949
ENSMUSG00000026986.14	Hnmt	-4.85463	0.00049175	0.0327927	-5.62597	-2.4921	0.300504	0.112413	0.372596	0.45793	0.541309	1.11563	1.03265	3.51994	2.16263	2.08462
ENSMUSG00000041324.13	Inhba	2.81005	0.0168104	0.163014	2.38862	1.25618	0.523062	0.642973	1.44595	0.454478	0.592475	0.650799	0.184252	0.216113	0.284104	0.219028
ENSMUSG00000045394.8	Epcam	-4.01788	0.00198135	0.061036	-1.45647	-0.542478	498.889	553.645	498.889	484.155	416.216	666.014	760.528	582.569	809.528	760.528
ENSMUSG00000063873.10	Slc24a3	-3.71945	0.00332521	0.0772247	-5.58316	-2.48108	0.832104	1.87161	0.151764	0.381034	0.202464	1.50538	2.58178	7.18636	2.23025	1.58437
ENSMUSG00000110407.1	Gm45454	-1.52588	0.154971	0.453055	-5.57426	-2.47878	0.137728	0.104968	0.153722	0.0335038	0.0760788	5.04284	3.15519	0.0335038	0.0893636	0.52295
ENSMUSG00000058022.13	Adtrp	-1.99658	0.0709471	0.321907	-5.55254	-2.47315	0.049999	0.00564183	0.00564183	0.0103237	0.209183	0.079288	0.51479	0.0226077	0.291134	0.0543187
ENSMUSG00000054169.7	Ceacam10	-2.90407	0.014197	0.150405	-5.53701	-2.46911	92.6592	10.4539	7.94352	9.33623	56.0933	82.9473	124.396	83.2966	613.164	36.8743
ENSMUSG00000097194.2	9330175E14Rik	-5.20306	0.00028311	0.0262103	-5.53333	-2.46815	0.313219	0.486813	0.137044	0.275085	0.424759	3.00992	1.84762	2.49426	1.13662	0.755376
ENSMUSG00000024771.6	Lipk	-3.72952	0.00326715	0.0771778	-5.50223	-2.46002	0.107562	0.0734183	0.1815	0.170683	0.0154535	0.639214	0.450006	0.206095	0.769618	0.430144
ENSMUSG00000109956.1	Gm45428	-3.42341	0.00560519	0.100163	-5.47271	-2.45225	0.0549685	0.0266968	0.00852109	0.0451296	0.0742646	0.295796	0.079741	0.153883	0.168454	0.390776
ENSMUSG00000040483.15	Xaf1	-3.29753	0.00701307	0.110564	-5.43052	-2.44109	5.29965	6.29444	1.13314	2.07854	2.11187	22.3212	24.7209	21.0191	24.025	2.74062
ENSMUSG00000042377.8	Fam83g	-1.85566	0.0901857	0.358907	-5.41166	-2.43607	0.00228927	0.0111395	0.0229549	0.655541	0.0848793	0.810498	0.18361	0.122206	0.268925	0.0357325
ENSMUSG00000092021.8	Gbp11	-2.13777	0.0555643	0.286629	-5.40814	-2.43513	0.0232787	0.090503	0.0151042	0.00566279	0.10508	0.196575	0.516702	0.44271	0.0393906	0.0365299
ENSMUSG00000033187.7	BC016579	-1.66083	0.124658	0.412328	-5.39482	-2.43157	0.00695448	0.0338402	0.0448625	0.136797	0.0157919	0.94028	0.0532261	1.46961	0.0338402	0.0448625
ENSMUSG00000044633.3	B530045E10Rik	-3.45869	0.00526497	0.0974615	-5.34458	-2.41808	0.650429	0.15877	0.108452	0.0767812	0.103347	0.709876	0.502051	3.11119	0.537698	0.599805
ENSMUSG00000067203.7	H2-K2	-3.16995	0.00880938	0.123353	-5.33774	-2.41623	3.40702	4.63756	1.79306	4.77878	4.97762	63.1217	22.7441	35.0314	11.6362	4.2759
ENSMUSG00000045106.12	Ccdc73	-2.18302	0.0513423	0.275999	-5.33215	-2.41472	0.0377975	0.00350362	0.0593616	0.00983486	0.115054	0.101144	0.0226014	0.196	0.197892	0.471024
ENSMUSG00000068227.8	Il2rb	-3.96544	0.00216853	0.0641833	-5.32713	-2.41336	0.128508	0.373036	0.155718	0.257065	0.431365	2.46018	1.24955	3.01753	0.725701	0.519352
ENSMUSG00000020638.7	Cmpk2	-2.8476	0.0157133	0.158361	-5.31757	-2.41077	3.88176	6.54001	0.835968	2.42111	2.25262	19.8523	18.0038	23.4699	26.8563	2.03569
ENSMUSG00000083674.3	Zfp133-ps	-2.59254	0.0248355	0.195948	-5.30559	-2.40751	0.0528291	0.046755	0.0315897	0.00489696	0.00489696	0.0449157	0.190624	0.0992803	0.235262	0.0315897
ENSMUSG00000020737.12	Hn1	2.8341	0.0160992	0.160026	1.24805	0.319678	77.1675	97.857	78.0532	81.68	78.2799	67.7981	70.4957	67.0874	56.6991	68.4185
ENSMUSG00000024590.8	Lmnb1	4.17819	0.00150654	0.0558849	1.60724	0.68459	13.526	17.6505	16.9974	13.75	20.1015	8.70414	13.44	9.05733	9.68046	9.98375
ENSMUSG00000050578.10	Mmp13	2.53191	0.0276802	0.206859	2.24529	1.1669	2.00353	2.25542	4.58484	3.56364	3.67627	2.82801	1.698	0.545185	2.52496	0.687686
ENSMUSG00000035509.17	Fbxl21	-2.86272	0.015292	0.156379	-5.23772	-2.38894	0.0342976	0.0205086	0.0248251	0.0168377	0.0150859	0.145797	0.0243319	0.0811328	0.211624	0.341986
ENSMUSG00000048806.4	Ifnb1	-2.17211	0.052331	0.278762	-5.21139	-2.38167	0.219276	0.0989037	0.0542139	0.0203256	0.0461545	0.0729442	0.791218	0.262213	1.7855	0.131118
ENSMUSG00000054453.11	Sytl5	-2.0751	0.0619583	0.301899	-5.21072	-2.38148	0.0714719	0.0714719	0.388662	0.14212	0.00662505	0.282877	0.0825788	0.765937	0.259069	1.98483
ENSMUSG00000087530.2	Gm15533	-3.35108	0.00637457	0.106897	-5.19904	-2.37824	0.0410381	0.131736	0.029872	0.00847349	0.0403582	0.181837	0.072279	0.315585	0.191956	0.270365
ENSMUSG00000023995.11	Tspo2	-1.67345	0.122111	0.408235	-5.19275	-2.3765	0.00479982	0.263762	0.236018	0.00479982	0.00479982	0.4453	0.143196	0.177118	0.0128024	0.157619
ENSMUSG00000086763.1	Plxna4os1	-3.11084	0.00979372	0.128358	-5.17861	-2.37257	0.0497413	0.00771079	0.0497413	0.0510072	0.164037	0.423727	0.253211	0.353616	0.137709	0.0994737
ENSMUSG00000094936.7	Rbm4	-5.7732	0.000119041	0.0182546	-2.55851	-1.3553	0.578916	0.536908	0.491301	0.460213	0.343978	0.986776	1.1194	1.33108	1.09793	1.68157
ENSMUSG00000038236.8	Hoxa7	-2.11885	0.0574262	0.292252	-5.1492	-2.36435	0.208973	0.0409764	0.491238	0.350492	0.0120361	0.546248	0.621135	0.586681	0.115963	3.05307
ENSMUSG00000094786.1	Gm14403	-4.65415	0.000680872	0.0382934	-5.12044	-2.35627	0.21612	1.26777	0.321009	0.650816	0.139251	1.63625	1.72696	2.61803	2.7579	1.51741
ENSMUSG00000079507.10	H2-Q1	-3.64849	0.00376593	0.0820377	-5.10229	-2.35114	2.65516	3.363	1.79191	2.40618	4.2402	25.853	13.3492	31.8676	13.5099	3.49385
ENSMUSG00000052776.10	Oas1a	-1.98666	0.0721648	0.324723	-5.08698	-2.34681	8.31408	16.123	1.9705	7.9513	5.74148	65.9474	72.3479	81.5941	57.6242	1.81571
ENSMUSG00000018168.8	Ikzf3	-2.5012	0.0292401	0.212293	-5.07007	-2.342	0.0017414	0.0317114	0.0430039	0.0275233	0.0948283	0.187602	0.133039	0.299566	0.0642593	0.0415444
ENSMUSG00000100252.6	Mir124-2hg	-2.55109	0.0267474	0.203381	-5.0608	-2.33937	0.316355	0.203336	0.011632	0.123221	0.120153	0.759744	0.885041	0.503716	1.11382	0.0935516
ENSMUSG00000097073.7	9430037G07Rik	-1.47272	0.168563	0.472286	-5.03554	-2.33215	0.00404678	0.0261053	0.246851	0.222381	0.00404678	0.207833	0.0196915	0.563221	0.0436573	1.16565
ENSMUSG00000100183.1	Gm28512	-1.73559	0.110233	0.390103	-5.03386	-2.33167	0.0200055	0.653832	0.0917892	0.0801654	0.0200055	1.5305	0.129053	1.82048	0.0533602	0.361282
ENSMUSG00000073144.4	4930599N23Rik	-4.28212	0.00126349	0.0506706	-5.00402	-2.32309	0.15352	0.434467	0.0462051	0.165396	0.28864	0.982704	1.29631	0.839066	0.639234	0.677406
ENSMUSG00000073491.10	Ifi213	-1.65996	0.124835	0.412493	-4.99254	-2.31977	0.040591	0.00698356	0.0871644	0.0178485	0.328455	1.34123	0.114477	1.1387	0.0440654	0.0448443
ENSMUSG00000053977.13	Cd8a	-3.99272	0.00206894	0.0623009	-4.95097	-2.30771	0.0371453	0.146162	0.103507	0.11924	0.254068	1.17295	0.8453	0.358193	0.287834	0.494216
ENSMUSG00000035929.11	H2-Q4	-4.4691	0.00092389	0.0445438	-4.94825	-2.30692	31.4793	41.6498	20.6341	32.6374	44.1321	380.461	270.157	264.084	106.968	41.5437
ENSMUSG00000107765.1	Gm34224	-1.07883	0.303514	0.611686	-4.94593	-2.30624	0.17216	0.13121	0.270161	0.0418797	0.198727	0.0418797	0.0418797	37.34	2.16111	1.28994
ENSMUSG00000079363.7	Gbp4	-2.43885	0.0326769	0.222774	-4.92801	-2.30101	0.316803	0.99737	0.246865	0.637114	0.863925	11.7517	5.38348	3.55135	0.617465	0.740151
ENSMUSG00000026767.12	Fam188a	-2.37922	0.0363295	0.234604	-1.3105	-0.390121	6.45106	5.02555	4.31438	4.22818	5.09986	4.90873	6.43301	7.47222	7.63783	6.40988
ENSMUSG00000022408.6	Fam83f	-2.57569	0.0255958	0.198847	-4.87928	-2.28667	0.250868	4.65437	0.188262	11.4056	1.23364	4.25703	4.18115	9.0692	7.78345	9.15253
ENSMUSG00000069874.7	Irgm2	-3.5205	0.00471918	0.0922526	-4.87866	-2.28648	4.88577	11.097	2.74797	4.19539	4.14947	54.0703	35.9485	38.0083	18.5435	5.34812
ENSMUSG00000023341.14	Mx2	-3.51578	0.0047587	0.0925422	-4.87053	-2.28408	4.83967	4.81689	0.792194	1.27771	1.24253	13.4283	14.1486	9.39109	14.9662	2.67118
ENSMUSG00000004612.9	Nkg7	-3.8324	0.0027304	0.0703541	-4.86685	-2.28299	0.354816	0.615455	0.222526	1.01738	0.757824	5.51684	2.81544	3.94082	1.7575	0.973787
ENSMUSG00000037849.8	Ifi206	-1.67877	0.121052	0.407037	-4.86383	-2.28209	0.0321999	0.0651143	0.111435	0.00913383	0.271816	1.79697	0.148916	1.21708	0.109205	0.0321999
ENSMUSG00000067235.14	H2-Q10	-3.71353	0.00335987	0.0772504	-4.85784	-2.28032	1.13615	1.74086	0.817042	1.33675	2.61491	14.5454	7.0555	12.8139	5.33806	1.96363
ENSMUSG00000067591.12	Klra3	-1.72978	0.111297	0.391892	-4.85093	-2.27826	0.0794335	0.0794335	0.0123136	0.0123136	0.0279611	0.40244	0.0123136	0.933174	0.219912	0.0794335
ENSMUSG00000043219.9	Hoxa6	-1.67303	0.122194	0.408235	-4.85033	-2.27808	0.0174419	0.0174419	0.826636	0.0489605	0.0827652	0.445116	0.0848716	0.272245	0.0848716	3.69291
ENSMUSG00000048814.10	Lonrf2	-1.70715	0.115535	0.399458	-4.81729	-2.26822	0.121541	0.00203094	0.0131013	0.0107563	0.0262003	0.05863	0.0190057	0.0197176	0.174913	0.733485
ENSMUSG00000029798.11	Herc6	-3.7702	0.00304294	0.0745948	-4.80519	-2.26459	1.41286	1.55163	0.722792	0.740603	0.694197	6.84643	6.15201	6.07038	6.80163	1.08534
ENSMUSG00000022991.4	Lalba	-1.30322	0.218842	0.530695	-4.79596	-2.26182	5.47625	105.325	4.6614	210.552	5.54105	261.252	26.6439	2986.51	48.5379	11.1023
ENSMUSG00000100301.6	6030407O03Rik	-1.60191	0.137184	0.428978	-4.79042	-2.26015	0.0256619	1.02127	0.0166505	4.66154	0.156565	2.53422	0.261084	2.11357	0.338725	2.86497
ENSMUSG00000040253.15	Gbp7	-4.92882	0.000436584	0.0305814	-4.7865	-2.25897	3.16947	3.07317	1.42383	2.18298	1.98086	16.5352	12.1723	16.7071	11.6522	3.76699
ENSMUSG00000092517.1	Art2a-ps	-1.71873	0.113348	0.394831	-4.78204	-2.25763	0.107476	0.0937534	0.0121275	0.0221915	0.0782328	1.28696	0.0234446	0.890546	0.11349	0.189294
ENSMUSG00000033634.7	Nat8f2	-3.39323	0.00591396	0.102217	-4.77707	-2.25613	3.13673	2.75994	3.27727	0.161847	1.78871	5.70973	4.35581	9.37977	8.08725	9.96231
ENSMUSG00000024340.14	Btnl2	-1.87991	0.0865651	0.352102	-4.76315	-2.25192	0.0522621	0.018476	0.0157294	0.023631	0.038042	0.673989	0.441298	0.0920474	0.0769281	0.0114003
ENSMUSG00000032596.14	Uba7	-4.13323	0.00162634	0.0572015	-4.74476	-2.24633	6.47639	2.66126	2.7639	3.04607	2.87537	34.2898	19.343	21.4611	17.2907	3.97647
ENSMUSG00000046807.9	Lrrc75b	-3.08506	0.0102572	0.130146	-4.74385	-2.24606	1.06959	0.874307	0.599364	0.981543	0.440899	6.64037	1.79363	15.4253	2.03028	1.5206
ENSMUSG00000017692.8	Rhbdl3	-2.98096	0.0123648	0.140542	-4.70384	-2.23384	0.112292	0.195193	0.171899	0.119394	0.447569	0.298748	0.293824	2.03654	2.14305	1.31595
ENSMUSG00000032561.15	Acpp	-1.71241	0.114537	0.397909	-4.68602	-2.22836	0.0328703	0.543574	0.0944954	1.52359	0.212712	0.648623	0.269243	9.8303	3.55556	0.250775
ENSMUSG00000096336.2	Igkv1-135	-1.39232	0.191048	0.49883	-4.66161	-2.22083	0.0386909	0.0386909	2.26983	0.204916	0.0878575	3.27051	0.747342	5.38491	0.103199	0.0747966
ENSMUSG00000023961.16	Enpp4	-4.61968	0.000720443	0.038932	-4.62838	-2.21051	0.562208	0.860236	0.53876	1.46974	5.55788	5.81036	4.03815	5.44181	6.14071	6.21013
ENSMUSG00000092403.1	Gm20497	-1.6997	0.116959	0.401514	-4.6049	-2.20317	0.201038	0.0710722	0.0605066	0.0909018	0.0226849	0.852434	0.0226849	1.6038	0.405136	0.354081
ENSMUSG00000078877.11	Gm14295	-2.86489	0.0152327	0.15614	-4.59399	-2.19975	1.93778	0.39548	1.60298	0.0850182	0.186879	1.12135	1.41562	4.56381	2.69816	1.77813
ENSMUSG00000030200.13	Bcl2l14	-4.19959	0.00145277	0.0548491	-4.56903	-2.19189	1.8165	4.2041	8.75312	2.35857	3.90121	10.2476	11.8442	9.21031	30.7321	34.8805
ENSMUSG00000034438.16	Gbp8	-2.47843	0.0304523	0.216601	-4.56082	-2.18929	0.134982	0.25008	0.134982	0.466557	0.662854	5.5537	2.66035	1.30972	0.400935	0.334843
ENSMUSG00000076752.2	Tcrg-C2	-2.21872	0.048228	0.269386	-4.52986	-2.17947	0.0166786	0.128937	0.0765245	0.215164	0.277903	1.02146	0.993977	0.933038	0.116017	0.160579
ENSMUSG00000005447.12	Pafah1b3	2.21754	0.0483283	0.269509	1.36017	0.443786	42.7675	32.1855	28.848	31.726	38.6786	17.6193	31.0087	20.6689	35.7957	25.8804
ENSMUSG00000037490.5	Slc2a12	-1.62342	0.13249	0.422023	-4.51817	-2.17574	0.0655185	0.0112723	0.0280945	0.108958	0.0381714	0.192062	0.0629824	0.677935	0.0175071	1.44562
ENSMUSG00000020617.13	1700012B07Rik	-1.27319	0.228929	0.541894	-4.51217	-2.17382	0.0451716	0.821446	0.0321283	0.0370863	0.0742914	1.15037	0.659446	4.79251	0.0913455	0.0135369
ENSMUSG00000091705.8	H2-Q2	-3.56187	0.00438653	0.0891609	-4.4979	-2.16925	3.87354	5.61741	2.34978	3.68064	5.14635	25.0099	20.4339	41.8314	17.0048	4.52622
ENSMUSG00000085502.1	Gm12320	-2.37561	0.0365626	0.234932	-4.46308	-2.15804	0.634173	0.685345	0.012897	0.411302	0.423518	0.53462	0.940159	0.977385	1.79497	2.4117
ENSMUSG00000027078.14	Ube2l6	-3.25268	0.00759773	0.115391	-4.43506	-2.14895	5.55217	4.50191	2.98611	2.67422	4.17833	24.5279	17.1341	28.5516	30.7874	3.36035
ENSMUSG00000050957.4	Insl6	-4.48088	0.000905998	0.0441706	-4.42555	-2.14586	6.37864	7.73262	3.46998	6.63633	3.44247	32.1753	20.4172	49.4019	21.247	9.08119
ENSMUSG00000022657.9	Cd96	-3.25846	0.00751962	0.114671	-4.38869	-2.13379	0.127107	0.0539597	0.0699892	0.066643	0.162782	0.772571	0.425773	0.806969	0.152706	0.183075
ENSMUSG00000045318.6	Adra2c	-1.79882	0.0992216	0.372348	-4.35712	-2.12337	0.364266	0.0897125	0.0285453	0.0621876	0.0285453	0.0270525	0.457311	0.281126	1.45903	0.546353
ENSMUSG00000100429.1	Gm29186	-2.72026	0.0197524	0.176394	-4.33263	-2.11524	0.491366	0.903208	1.18622	1.73864	0.666783	10.7732	2.22017	12.9385	2.71329	1.11876
ENSMUSG00000029605.16	Oas1b	-3.73512	0.00323529	0.0770317	-4.33208	-2.11506	5.32335	6.42823	1.99864	3.30735	2.49032	23.9607	25.0843	15.7154	18.9382	4.24106
ENSMUSG00000066677.11	Ifi208	-2.69088	0.0208218	0.18027	-4.3298	-2.1143	0.0952614	0.139367	0.0588125	0.0622297	0.107557	1.12202	0.388638	0.809401	0.287491	0.0692064
ENSMUSG00000046080.17	Clec9a	-2.40897	0.0344599	0.228747	-4.31432	-2.10913	0.0190302	0.0603884	0.0361483	0.0499414	0.040346	0.696779	0.202924	0.237007	0.109523	0.0298629
ENSMUSG00000087054.1	Gm12405	-1.76212	0.105485	0.382335	-4.30856	-2.1072	0.0230973	0.249177	0.105975	0.856381	0.0524483	2.38032	0.758483	0.754879	0.0616067	0.55103
ENSMUSG00000035818.13	Plekhs1	-3.77952	0.00299383	0.0738298	-4.2881	-2.10034	0.268102	0.979705	0.181606	0.520514	0.148876	1.91304	1.28742	1.38592	2.6795	0.620677
ENSMUSG00000090215.9	Trim34b	-1.269	0.230365	0.543073	-4.2834	-2.09876	2.61963	3.57864	0.00824012	2.53974	1.19732	14.7955	0.197199	6.31695	5.76379	4.70531
ENSMUSG00000039699.13	Batf2	-1.69234	0.118385	0.403244	-4.28334	-2.09874	0.361732	0.709075	0.322668	0.390422	0.724332	10.7671	6.86752	4.61468	0.697807	0.109158
ENSMUSG00000080408.1	Gm23654	-2.83574	0.016052	0.159985	-4.27173	-2.09482	1.6142	0.120986	2.45285	1.91222	0.780465	2.86238	3.80392	4.21897	2.64691	8.57447
ENSMUSG00000059027.14	9630013D21Rik	-3.5127	0.00478467	0.0927364	-4.24509	-2.0858	0.123817	0.249175	0.169189	0.179889	0.256793	0.284631	1.54889	0.427386	1.55952	1.15988
ENSMUSG00000028678.13	Kif2c	2.43189	0.0330842	0.224146	1.52701	0.610711	5.18011	7.52272	3.93631	5.76144	7.05623	3.19603	2.76446	6.23908	4.34876	3.27124
ENSMUSG00000023176.8	Cpn2	-1.44423	0.17626	0.480773	-4.2334	-2.08182	0.00332626	0.00332626	0.0214573	0.0133288	0.0157837	0.0600691	0.32838	0.00332626	0.122742	0.00643026
ENSMUSG00000085007.2	Gm11549	-1.59215	0.139364	0.433072	-4.22842	-2.08012	0.00538856	0.0793644	0.0143727	0.0215928	0.0122361	0.340588	0.176953	0.176112	0.00538856	0.0347609
ENSMUSG00000086370.8	Ftx	-2.44399	0.0323791	0.221977	-1.42691	-0.512894	1.35642	1.5253	2.00675	1.5766	1.37049	2.02591	1.74844	1.83121	2.76792	3.12781
ENSMUSG00000071424.10	Grid2	-1.44857	0.175068	0.47872	-4.21306	-2.07487	0.00079513	0.0103724	0.017751	0.0621623	0.0329606	0.215205	0.0277275	0.138344	0.00386907	0.15845
ENSMUSG00000106734.3	Gm20559	-4.48615	0.00089811	0.043909	-4.1957	-2.06891	1.51865	2.82809	1.28945	1.26063	1.17907	11.1667	8.37787	5.56627	7.87159	2.36616
ENSMUSG00000056917.12	Sipa1	-0.148729	0.884431	0.956773	-1.01992	-0.0284538	7.40521	7.20781	10.4387	7.65004	9.92494	10.9953	10.8963	6.55458	8.27939	6.84864
ENSMUSG00000092130.1	D030025P21Rik	-2.50686	0.0289462	0.211811	-4.1746	-2.06164	0.151394	0.504136	0.117429	0.426402	0.19862	1.60456	1.14699	3.36356	0.912613	0.169136
ENSMUSG00000024338.14	Psmb8	-2.94218	0.0132572	0.145578	-4.17289	-2.06105	31.6238	17.6437	7.87721	16.9026	17.5142	175.076	120.832	129.615	63.131	9.94924
ENSMUSG00000005320.9	Fgfr4	-1.89923	0.0837775	0.347178	-4.17028	-2.06014	0.00430385	0.0633884	0.00430385	0.0344624	0.091559	0.221035	0.0209423	0.177013	0.0402757	0.187124
ENSMUSG00000000817.10	Fasl	-3.44704	0.00537495	0.0986735	-4.16326	-2.05772	0.0323523	0.024657	0.061454	0.110602	0.131132	0.348064	0.374958	0.323687	0.140553	0.142125
ENSMUSG00000091575.2	2010016I18Rik	-2.42523	0.0334784	0.225409	-4.15661	-2.05541	6.99445	1.2136	3.14128	0.822531	0.719966	5.47333	1.62486	19.4617	7.58355	16.168
ENSMUSG00000020798.14	Spns3	-2.92075	0.0137776	0.148116	-4.15472	-2.05475	0.0965125	0.47005	0.131169	0.216372	0.0798977	2.16122	0.889157	0.824771	0.208334	0.386863
ENSMUSG00000028009.7	1700061I17Rik	-1.25849	0.234002	0.547346	-4.13666	-2.04847	0.00776974	0.183822	0.035649	0.0218101	0.00776974	0.168775	1.16947	0.00776974	0.356319	0.0150203
ENSMUSG00000047728.12	BC025446	-1.23935	0.240741	0.553053	-4.12975	-2.04606	0.0867678	0.0306747	0.0261146	0.00979077	0.0464591	0.059856	0.0189273	0.449004	3.74685	0.0189273
ENSMUSG00000047751.9	Utf1	-1.50321	0.160648	0.460022	-4.12809	-2.04547	0.012424	1.39792	0.0331381	0.0497849	0.0282118	0.196365	0.258386	2.80528	0.0864217	0.0801456
ENSMUSG00000110301.1	Gm45599	-1.83918	0.0927262	0.362756	-4.12134	-2.04311	0.980649	1.54977	0.154434	0.543605	0.380105	4.18875	0.18067	5.56436	2.33436	7.35306
ENSMUSG00000026961.6	Lrrc26	-3.34174	0.00648151	0.107293	-4.11354	-2.04038	17.6245	7.84984	10.4574	8.95805	8.08251	10.5961	39.5858	45.9661	63.997	101.97
ENSMUSG00000102344.1	9430053O09Rik	-1.72516	0.112152	0.39331	-4.09223	-2.03289	0.00593161	0.0947993	0.00593161	0.372598	0.0134692	0.325957	0.372598	0.0575876	0.0555084	0.0571086
ENSMUSG00000034028.15	Cd226	-2.96025	0.0128336	0.143503	-4.09069	-2.03235	0.0265873	0.117778	0.0862916	0.127221	0.0834364	0.537496	0.283509	0.824199	0.252914	0.100951
ENSMUSG00000002033.14	Cd3g	-3.15571	0.00903705	0.124071	-4.07072	-2.02528	0.0413268	0.152408	0.124369	0.256259	0.323935	1.56869	0.750933	0.61533	0.253034	0.407348
ENSMUSG00000111100.1	RP23-133A3.5	-1.52595	0.154955	0.453055	-4.0493	-2.01767	0.0100159	0.765192	0.0100159	0.0530465	0.0475275	0.255606	0.156335	0.957477	0.284937	0.0193626
ENSMUSG00000066363.12	Serpina3f	-1.74183	0.109099	0.388187	-4.04724	-2.01694	0.169883	0.245644	0.0305429	0.312632	0.218602	2.27296	0.5966	1.03114	1.45815	0.0429426
ENSMUSG00000106519.1	Gm38509	-2.26217	0.0446812	0.259206	-4.04695	-2.01683	0.721849	0.903395	0.0855118	0.171008	0.309144	2.08533	1.30866	0.741562	0.313617	5.38247
ENSMUSG00000079563.9	Pglyrp2	-2.63494	0.0230193	0.189943	-4.04356	-2.01563	0.00681154	0.0734839	0.0908799	0.0450587	0.103039	0.209803	0.203212	0.481569	0.0888557	0.12301
ENSMUSG00000031379.13	Pir	-1.80572	0.098082	0.370709	-4.0415	-2.01489	0.0644507	0.101301	0.265507	0.0732146	0.0738837	0.173514	0.101301	1.88695	0.125896	2.74097
ENSMUSG00000051354.13	Samd3	-2.37771	0.0364269	0.234645	-4.03877	-2.01392	0.0176326	0.0331593	0.0430097	0.017188	0.0276698	0.204359	0.149575	0.314974	0.0208716	0.0553347
ENSMUSG00000087203.7	Gm13986	-2.65667	0.0221399	0.185619	-4.03732	-2.0134	0.105608	0.0455221	0.0930905	0.0114137	0.0302191	0.0822266	0.0935349	0.159342	0.214406	0.639502
ENSMUSG00000044062.7	Plekhd1os	-2.12156	0.0571552	0.291299	-4.0371	-2.01332	0.0161485	0.210656	0.104172	0.0453299	1.39536	0.527776	0.282687	1.18582	0.459401	0.291628
ENSMUSG00000039410.16	Prdm16	-1.66336	0.124144	0.41149	-4.03198	-2.01149	0.0347926	0.0331573	0.0668708	0.0176437	0.0440163	0.37435	0.0974675	1.57981	0.0255276	0.0357806
ENSMUSG00000046879.7	Irgm1	-5.67142	0.000138486	0.0185546	-4.02976	-2.01069	12.0514	13.879	6.05276	8.11582	13.1483	66.2599	44.4316	61.3365	35.2228	18.385
ENSMUSG00000040265.16	Dnm3	1.72933	0.11138	0.391892	2.01542	1.01108	0.238089	0.726316	0.531808	0.735091	0.0933341	0.329788	0.157128	0.196043	0.166003	0.118219
ENSMUSG00000054036.6	Olfr279	-1.24084	0.240212	0.553028	-4.00595	-2.00214	0.00271976	0.0400574	0.00271976	0.0491163	0.0129058	0.0992618	0.0254517	1.16755	0.0132342	0.00525778
ENSMUSG00000026399.12	Cd55	-3.46541	0.00520269	0.0969517	-4.00407	-2.00147	2.48946	14.6803	6.98712	10.3523	1.38572	27.6282	15.7045	30.8283	28.4708	10.987
ENSMUSG00000062082.16	Cd200r4	-1.75383	0.106949	0.384675	-3.99819	-1.99935	0.00745439	0.2915	0.397931	0.0136405	0.0353725	0.0455725	0.222391	0.656649	0.37143	0.163086
ENSMUSG00000040328.14	Olfr56	-2.18149	0.05148	0.276262	-3.99518	-1.99826	0.219001	0.327013	0.0262368	0.136068	0.103491	1.01805	0.630338	1.54747	0.3188	0.0801586
ENSMUSG00000057335.11	Cep170	4.05623	0.00185514	0.0593166	1.86376	0.898218	1.68668	1.40333	1.55862	1.05622	2.06665	0.822484	0.795088	0.686078	1.17128	0.650421
ENSMUSG00000030336.14	Cd27	-4.15477	0.00156773	0.0568467	-3.98315	-1.99391	0.0873665	0.070643	0.0782532	0.128806	0.0844758	0.480849	0.381524	0.610751	0.154923	0.3003
ENSMUSG00000100075.1	1700018L02Rik	-3.99313	0.0020675	0.0623009	-3.98055	-1.99297	0.0252178	0.12437	0.0281462	0.0791387	0.0650835	0.166075	0.21392	0.226369	0.187019	0.343178
ENSMUSG00000078486.3	Perm1	-3.16892	0.00882567	0.123419	-3.97931	-1.99252	0.380328	0.57028	0.275509	0.0421576	0.364478	1.19876	1.6932	1.11137	0.513098	0.65577
ENSMUSG00000072620.3	Slfn2	-2.37855	0.036373	0.234604	-3.96314	-1.98664	7.90733	16.8488	4.07417	7.77424	6.11341	46.0611	36.6104	64.9776	58.6565	3.74383
ENSMUSG00000020395.13	Itk	-3.87302	0.0025444	0.0680265	-3.93921	-1.97791	0.025233	0.0868029	0.0183673	0.0610791	0.0605719	0.259097	0.217524	0.215777	0.118028	0.0992885
ENSMUSG00000002944.15	Cd36	-2.1948	0.0502937	0.274111	-3.9373	-1.97721	8.16011	5.41668	7.04187	8.45423	5.55329	45.8916	26.6624	177.058	20.5646	3.10547
ENSMUSG00000024386.8	Proc	-1.90121	0.0834956	0.346723	-3.92617	-1.97312	0.296771	0.0929427	0.151943	0.136805	0.227022	0.193407	0.121337	1.12543	2.1084	2.70489
ENSMUSG00000026896.14	Ifih1	-3.11581	0.00970689	0.127963	-3.91272	-1.96817	5.64234	6.02992	1.43127	4.61318	2.18557	17.605	17.824	22.1444	24.7319	2.78226
ENSMUSG00000037321.17	Tap1	-3.78173	0.00298232	0.0738298	-3.8945	-1.96144	10.4565	14.307	6.82111	10.8476	7.80602	81.5384	50.64	66.4363	33.253	8.8435
ENSMUSG00000111844.1	RP24-94A19.4	-4.36838	0.00109298	0.0469709	-3.89043	-1.95993	0.924768	1.9136	1.41099	1.17503	0.359183	3.14368	2.20456	4.81794	4.79441	6.43002
ENSMUSG00000086268.1	Gm11670	-2.05453	0.0642034	0.306027	-3.88803	-1.95904	0.192443	0.439377	0.0298322	0.197341	0.553572	1.75012	0.145162	1.44497	0.705792	1.16657
ENSMUSG00000024827.9	Gldc	-1.5854	0.140888	0.43563	-3.88287	-1.95712	0.0739483	1.57172	0.0906561	0.361512	0.60794	2.96034	2.10422	5.24639	0.080278	0.797844
ENSMUSG00000070167.1	Snora57	-4.1037	0.00171041	0.0574419	-3.88082	-1.95636	1.87569	0.79627	2.54362	1.1112	2.77214	8.24109	4.72364	5.27341	4.26973	11.6483
ENSMUSG00000067370.3	B3galt4	-6.61193	3.6121e-05	0.011102	-3.87437	-1.95396	1.16429	0.623464	0.715082	0.74227	1.1854	3.88666	2.41121	4.82425	2.74307	3.18656
ENSMUSG00000044122.14	Proca1	-3.09574	0.0100624	0.129845	-3.87433	-1.95395	0.322893	0.285497	0.238611	1.3932	0.254593	2.52114	1.57602	2.32103	0.427154	1.92315
ENSMUSG00000096215.8	Smim22	-3.96396	0.00217406	0.0641833	-1.88889	-0.917539	58.0938	32.0991	27.6557	49.2694	23.3359	58.3557	81.5194	67.8169	68.5388	65.2813
ENSMUSG00000079505.2	Gm11131	-3.57621	0.00427698	0.0880223	-3.85689	-1.94744	0.821163	0.645611	0.538281	0.565413	0.731008	5.1616	2.54238	5.48821	1.55987	0.804877
ENSMUSG00000017204.4	Gsdma	-1.02238	0.328333	0.631801	-3.84939	-1.94463	0.101835	0.0175204	0.0149158	0.149142	0.0593296	0.0512922	0.0175204	15.2914	0.245132	0.0721422
ENSMUSG00000033880.11	Lgals3bp	-3.29792	0.00700823	0.110564	-3.84147	-1.94166	44.2053	24.0429	14.3797	22.0432	23.7021	211.482	96.7552	183.184	105.321	17.4549
ENSMUSG00000050241.8	Klre1	-3.1527	0.00908581	0.124323	-3.82951	-1.93716	0.0386655	0.02123	0.0521389	0.0613155	0.0207031	0.186291	0.0842739	0.308458	0.160998	0.0562849
ENSMUSG00000108239.1	Gm19434	-3.69185	0.00348997	0.07915	-3.82419	-1.93515	0.354562	0.304278	0.280793	0.349734	0.0628575	0.483089	0.674412	1.66944	1.14786	0.918874
ENSMUSG00000073406.10	H2-Bl	-4.08197	0.00177515	0.0581746	-3.81808	-1.93285	0.660683	0.794419	0.498044	0.528055	0.992496	5.22681	2.85994	3.74239	1.88583	0.974923
ENSMUSG00000032661.9	Oas3	-1.81366	0.0967858	0.368935	-3.80234	-1.92689	0.422611	1.00756	0.126512	0.321608	0.468182	3.99021	3.19291	3.01394	1.4681	0.0886944
ENSMUSG00000047115.15	Fam221a	-2.29524	0.0421507	0.250926	-1.6026	-0.680418	2.33725	1.9301	1.97342	1.67475	1.54831	2.48339	1.74107	5.24938	2.9426	3.8718
ENSMUSG00000041827.15	Oasl1	-2.43779	0.0327386	0.222932	-3.79455	-1.92393	2.02265	4.1457	0.607977	1.48721	1.96627	10.4623	10.8471	8.50567	11.1667	0.891477
ENSMUSG00000104367.1	Gm38079	-2.36226	0.0374389	0.237536	-3.76814	-1.91385	0.877256	3.45189	0.0989885	0.945118	0.224778	2.15023	3.45189	3.45189	1.29129	1.54508
ENSMUSG00000040033.15	Stat2	-5.84702	0.000106766	0.0173178	-3.76506	-1.91267	9.09191	11.7866	6.04991	7.83156	7.31691	47.5482	39.9205	36.4843	31.3035	13.2501
ENSMUSG00000046317.14	BC107364	-3.1918	0.00847153	0.12114	-3.75363	-1.90829	0.487672	1.09844	0.157182	0.23753	0.306744	1.39578	2.26649	0.485354	1.45582	2.07186
ENSMUSG00000111713.1	RP23-392I13.15	-2.14935	0.0544535	0.284145	-3.73855	-1.90248	0.648177	1.24393	0.254077	0.274281	0.394526	2.2282	2.39225	4.00615	3.09512	0.204699
ENSMUSG00000014704.10	Hoxa2	-1.56433	0.14574	0.441456	-3.73381	-1.90065	0.0085883	0.0663933	0.539479	0.0085883	0.0748503	0.10705	0.0657304	0.110794	0.134052	1.50961
ENSMUSG00000006575.14	Rundc3a	4.6379	0.000699232	0.0387463	3.02854	1.59862	0.390174	0.764668	0.774288	1.01339	0.742141	0.149635	0.275443	0.276698	0.214866	0.289968
ENSMUSG00000038126.17	Mphosph9	3.10162	0.00995703	0.129242	1.46771	0.553571	2.08989	1.97006	1.99215	1.68604	1.97732	1.01488	1.36252	1.16937	1.33072	1.89261
ENSMUSG00000022887.8	Masp1	-1.99256	0.071438	0.323039	-3.69808	-1.88678	0.059759	0.0269541	0.168875	0.0528882	0.47864	0.229622	0.0969681	0.322743	1.83585	0.377509
ENSMUSG00000079602.2	9230102O04Rik	-2.6068	0.0242093	0.19401	-3.69638	-1.88611	0.17589	1.24558	0.434824	1.66757	0.172976	2.98555	1.48766	4.59409	1.19724	0.866393
ENSMUSG00000093388.1	Gm22655	-3.28127	0.00721954	0.112509	-3.66068	-1.87211	1.40726	3.21937	2.69044	6.20955	2.04854	9.57353	9.68635	10.5001	4.51745	26.9977
ENSMUSG00000020641.15	Rsad2	-1.83053	0.094084	0.36544	-3.65958	-1.87168	4.00467	11.3896	0.590194	2.75242	2.72287	13.7249	14.0609	17.711	35.1386	1.06018
ENSMUSG00000063157.9	Csn2	-1.0712	0.306781	0.61384	-3.65662	-1.87051	1.30615	13.2102	0.220658	1.11281	0.83897	44.2556	20.1321	2.12045	8.7626	0.100938
ENSMUSG00000105022.1	Gm43537	-1.31014	0.216571	0.529116	-3.64703	-1.86672	0.0316201	0.106475	0.00490168	0.0632346	0.0111305	0.466304	0.251739	0.261662	0.00490168	0.0471926
ENSMUSG00000029304.14	Spp1	2.629	0.0232656	0.190601	6.39717	2.67743	174.757	894.633	366.543	4690.71	4690.71	90.0392	1218.93	132.116	102.536	78.3989
ENSMUSG00000054728.16	Phactr1	-3.34197	0.00647886	0.107293	-3.61226	-1.8529	3.90544	1.44227	0.566902	3.64732	0.476515	6.37662	4.47105	7.56633	6.33377	2.67649
ENSMUSG00000023903.7	Mmp25	-2.0464	0.0651123	0.307706	-3.60649	-1.8506	0.0714318	0.39615	0.0765735	0.0816178	0.273953	0.256383	0.397012	3.32766	0.566442	0.148414
ENSMUSG00000079639.4	Rhox4a	-1.22874	0.244544	0.557324	-3.60551	-1.8502	0.088855	0.00665978	0.00665978	0.00665978	0.00665978	0.00665978	0.232237	0.651666	0.00665978	0.0128746
ENSMUSG00000033268.8	Duox1	-2.32761	0.0398078	0.244307	-3.60354	-1.84941	22.7511	4.54822	9.57181	7.59651	3.96979	44.8427	3.36665	76.1481	57.1188	26.0891
ENSMUSG00000071226.11	Cecr2	-2.6907	0.0208287	0.18027	-3.60297	-1.84919	0.0394685	1.30058	0.456047	0.153693	0.671635	0.882597	0.855884	1.29124	0.975393	1.6721
ENSMUSG00000028071.12	Sh2d2a	-2.56628	0.0260305	0.200469	-3.60173	-1.84869	0.0105517	0.0557562	0.0165581	0.100373	0.0842901	0.347044	0.177667	0.156573	0.0947173	0.056156
ENSMUSG00000024270.11	Slc39a6	3.24759	0.00766714	0.11563	1.64941	0.72195	8.01975	16.1445	12.988	13.8255	7.73247	7.69842	6.98863	6.32765	7.22706	6.00255
ENSMUSG00000004902.7	Slc25a18	-2.06571	0.0629741	0.303367	-3.58885	-1.84352	0.0079771	0.340607	0.0622901	0.0422484	0.102909	0.313243	0.0610526	0.278174	0.260712	0.386383
ENSMUSG00000097820.3	E530011L22Rik	-2.25961	0.0448829	0.259789	-3.58807	-1.84321	0.461985	0.0461254	0.124786	0.0971229	0.304965	0.271079	0.284923	0.319442	0.642605	3.06144
ENSMUSG00000073980.5	Gm9574	-1.35183	0.203292	0.51354	-3.58597	-1.84237	0.0741613	0.0180405	0.0481189	0.0180405	0.0180405	0.991372	0.827336	0.0180405	0.0180405	0.0348756
ENSMUSG00000094694.6	Ighv1-9	-1.16955	0.266646	0.578025	-3.5858	-1.8423	0.0434309	0.211333	1.87784	0.0794722	0.0434309	3.67117	0.677899	2.87183	0.0434309	0.0839597
ENSMUSG00000105504.4	Gbp5	-1.91186	0.0819988	0.344898	-3.58505	-1.84199	0.194593	0.70206	0.192209	0.25378	0.53175	6.0591	1.31664	2.38754	0.757326	0.122055
ENSMUSG00000101344.1	Gm29183	-1.45671	0.172853	0.477086	-3.58214	-1.84082	0.351395	2.41849	0.0885359	13.8089	0.124479	6.94676	0.712058	2.85137	1.16337	7.41539
ENSMUSG00000070501.13	Ifi214	-2.85445	0.0155211	0.157604	-3.57859	-1.83939	0.0166643	0.0693877	0.00862753	0.024258	0.0199497	0.0965718	0.0824263	0.114702	0.125168	0.024258
ENSMUSG00000087593.1	Gm16174	-5.13417	0.000315336	0.026904	-3.57191	-1.83669	2.15119	1.75235	0.768805	2.5075	1.94753	6.27417	4.96034	6.68821	9.07283	4.5726
ENSMUSG00000035692.6	Isg15	-2.83123	0.0161825	0.160235	-7.10459	-2.82875	16.2107	35.4865	4.6631	12.8151	10.6613	182.066	226.235	165.344	99.2656	9.79263
ENSMUSG00000032278.11	Paqr5	-2.93038	0.0135412	0.146989	-3.54949	-1.82761	0.0341673	0.164618	0.0386587	0.102823	0.0642396	0.23612	0.080182	0.386515	0.382086	0.354617
ENSMUSG00000076615.3	Ighg3	-1.07998	0.303023	0.611067	-3.52852	-1.81906	0.0140889	0.0140889	0.110015	1.63144	0.0140889	1.88342	0.131845	1.13798	0.037579	0.0272365
ENSMUSG00000074771.10	Ankef1	-1.89285	0.0846893	0.348255	-3.52152	-1.8162	0.0228889	0.027677	0.00973464	0.0383155	0.0048178	0.0653498	0.32238	0.014035	0.0693417	0.0273709
ENSMUSG00000076490.6	Trbc1	-3.63463	0.00385879	0.0829192	-3.51838	-1.81491	0.219569	0.325279	0.344836	0.754621	0.668356	2.97409	1.72432	1.59116	0.795884	1.0341
ENSMUSG00000109206.1	Gm45137	-2.44945	0.0320663	0.221035	-3.49968	-1.80722	0.624614	0.183483	0.250367	0.33605	0.163642	1.10412	0.238996	1.54683	0.588331	3.94425
ENSMUSG00000104502.1	Gm37737	-3.17772	0.00868773	0.122338	-3.48845	-1.80259	0.100401	0.0291578	0.093319	0.120061	0.0811107	0.116004	0.277649	0.476474	0.242229	0.382772
ENSMUSG00000020698.11	Cct6b	-0.866508	0.404524	0.692033	-1.28936	-0.366651	0.231064	0.376506	0.231788	0.259839	0.318609	0.220576	0.329952	0.555267	0.212064	0.749415
ENSMUSG00000026875.14	Traf1	-3.09393	0.0100953	0.129866	-3.47465	-1.79687	0.33456	0.223784	0.278574	0.394933	0.630417	2.73889	0.601848	3.12504	0.611675	0.835464
ENSMUSG00000086825.1	Gm15675	-2.89422	0.0144505	0.151512	-3.46715	-1.79375	0.322255	4.3443	2.19105	2.64773	0.372851	5.48545	4.16936	6.38541	3.5344	3.08908
ENSMUSG00000097305.1	Gm17276	-2.33749	0.0391179	0.242553	-3.45557	-1.78892	0.0485613	0.0591146	0.0549448	0.077008	0.0124428	0.0683012	0.0749696	0.428388	0.108326	0.373438
ENSMUSG00000005947.11	Itgae	-2.97734	0.0124455	0.140841	-3.4504	-1.78676	0.0943727	0.254229	0.252474	0.323872	0.181211	1.7431	0.734488	1.38568	0.357961	0.269871
ENSMUSG00000020176.17	Grb10	-2.3514	0.0381663	0.23953	-3.44591	-1.78489	1.52143	2.95168	2.30579	1.36781	2.17324	10.7017	2.4119	15.2218	1.70031	22.7818
ENSMUSG00000048218.5	Amigo2	-3.25564	0.00755764	0.114983	-3.42782	-1.77729	0.54397	0.382651	1.09904	1.62667	0.351102	3.67096	2.51814	0.96156	1.59077	4.65412
ENSMUSG00000054477.15	Kcnn2	-1.45565	0.173141	0.477338	-3.41652	-1.77253	0.00208226	0.286768	0.157981	0.348235	0.0047283	0.227691	0.182915	0.173491	0.0726118	0.17563
ENSMUSG00000019933.7	Mrln	-2.61819	0.0237206	0.192205	-3.39918	-1.76518	0.329688	2.13747	0.235256	0.986968	0.324009	1.4536	0.788042	2.13527	2.33701	5.27943
ENSMUSG00000087051.1	Gm12730	-1.28139	0.226137	0.538944	-3.39115	-1.76178	0.464252	0.683365	0.0523857	0.0958582	0.675806	3.94331	3.12198	1.7121	0.0523857	0.337933
ENSMUSG00000021090.15	Lrrc9	-1.43082	0.179985	0.484479	-3.38274	-1.75819	0.0240188	0.0172116	0.0143623	0.0117916	0.019404	0.0136112	0.619492	0.0147278	0.0208349	0.211245
ENSMUSG00000060509.4	Xcr1	-3.03618	0.0111976	0.135273	-3.37432	-1.7546	0.0220837	0.0858591	0.0456746	0.0369317	0.0635247	0.429619	0.112418	0.182746	0.119378	0.0816707
ENSMUSG00000042659.15	Arrdc4	-4.35374	0.00112011	0.0476664	-3.36923	-1.75242	5.11558	23.5766	9.16415	8.22913	5.81326	25.61	18.1574	50.0483	24.9645	40.4312
ENSMUSG00000019876.15	Pkib	-2.4632	0.0312903	0.218632	-1.97002	-0.978213	0.100527	0.0783088	0.0635248	0.177918	0.087768	0.222238	0.218078	0.32269	0.161916	0.0915579
ENSMUSG00000030156.5	Cd69	-2.13785	0.0555569	0.286629	-3.36032	-1.7486	0.0714	0.303204	0.0062468	0.0587388	0.0868354	0.219978	0.24204	0.325957	0.259225	0.066627
ENSMUSG00000105419.1	Gm43205	-1.76456	0.105057	0.381578	-3.359	-1.74803	1.674	1.21856	0.0206608	1.91953	0.69739	2.47697	2.35126	0.874553	1.65662	3.45875
ENSMUSG00000029281.13	Smr2	-1.34559	0.205236	0.515384	-3.34907	-1.74376	0.0112753	0.0871657	0.205327	0.0745868	0.0982687	0.827971	0.0548652	1.56927	0.0300743	0.320765
ENSMUSG00000108067.1	Gm43953	-2.86066	0.0153488	0.156776	-3.33974	-1.73974	0.0471215	0.025873	0.0533158	0.0425762	0.0120739	0.163773	0.0662762	0.0685942	0.0829935	0.243843
ENSMUSG00000029267.17	Mtf2	-1.1622	0.269497	0.580563	-1.16836	-0.224487	9.78589	5.4239	6.69392	6.22161	8.07102	5.95395	7.89273	9.17947	10.448	8.54439
ENSMUSG00000075302.10	Erich2	-2.19381	0.050381	0.274111	-3.32977	-1.73542	0.706544	0.0333577	0.0137926	0.174017	0.180323	0.35241	0.414742	0.264744	0.389248	0.274789
ENSMUSG00000041653.4	Pnpla3	-2.16976	0.0525468	0.279005	-3.3264	-1.73396	0.425335	0.280446	0.0811328	0.465807	0.178907	0.692539	4.7607	0.776274	0.267885	0.450056
ENSMUSG00000107215.1	Gm43197	-3.12233	0.00959397	0.127468	-3.32603	-1.7338	0.370722	1.7015	0.728191	0.444252	0.3031	3.28088	2.38521	1.53363	2.95322	0.667419
ENSMUSG00000051367.8	Six1	-1.18609	0.260316	0.571154	-3.31191	-1.72767	0.0986359	0.0755501	0.136007	0.00976305	11.4095	0.278276	0.37268	0.764141	0.1733	2.84685
ENSMUSG00000043531.16	Sorcs1	-1.97943	0.0730651	0.326788	-3.31185	-1.72764	0.0384198	0.327349	2.42943	0.644416	0.266118	2.85839	1.16059	1.23602	1.28255	0.372105
ENSMUSG00000030849.18	Fgfr2	-1.64568	0.127779	0.416452	-3.30073	-1.72279	0.0581919	0.0299244	0.108633	0.397375	0.135197	0.138637	0.0811105	1.47106	0.170398	1.80476
ENSMUSG00000001657.7	Hoxc8	-1.73951	0.10952	0.388859	-3.29235	-1.71912	0.523891	0.041613	0.210493	0.295801	0.0122231	0.719583	1.08558	0.246857	0.117765	0.246857
ENSMUSG00000036087.18	Slain2	0.387634	0.705606	0.876927	1.04508	0.0636201	8.41476	5.56385	6.42144	5.65763	6.75602	4.60475	5.93832	6.43939	6.9005	7.61848
ENSMUSG00000075044.11	Slc22a29	-0.844436	0.416227	0.700318	-3.25967	-1.70472	1.27658	0.00670961	0.0178963	0.00670961	0.0318384	0.0144771	0.00670961	0.0651409	1.45324	1.68385
ENSMUSG00000042757.16	Tmem108	-1.8363	0.0931764	0.363455	-3.24279	-1.69723	0.00631081	0.033347	0.00990318	0.0198046	0.0232226	0.104623	0.036739	0.292824	0.0200261	0.0147804
ENSMUSG00000097930.1	C330002G04Rik	-3.74032	0.00320602	0.0765509	-3.238	-1.6951	0.0657728	0.242561	0.165688	0.104302	0.404151	0.544994	0.580222	0.580222	0.356559	0.601888
ENSMUSG00000030921.17	Trim30a	-1.85435	0.0903865	0.359118	-3.23315	-1.69294	5.70254	9.03759	1.83559	3.35785	3.22557	19.344	23.7866	20.9999	29.8254	1.1614
ENSMUSG00000037280.12	Galnt6	2.84894	0.0156755	0.158361	1.75575	0.812089	0.781044	0.574699	1.12407	0.737828	1.25195	0.547349	0.603559	0.385343	0.54809	0.382892
ENSMUSG00000070287.3	Slc35g2	-1.71825	0.113438	0.394878	-3.22495	-1.68928	0.103432	0.0741183	0.21404	0.123685	0.223595	0.259558	0.119506	2.7267	1.25886	0.149649
ENSMUSG00000032033.11	Barx2	-2.13154	0.056171	0.288394	-3.22299	-1.6884	7.34523	7.57734	1.60333	2.64912	1.39794	9.34402	17.4937	17.0928	1.78359	23.1337
ENSMUSG00000074489.9	Bglap3	-1.29879	0.220306	0.531968	-3.21952	-1.68685	7.48327	40.7627	7.29185	20.4302	4.20591	53.2618	44.3194	560.805	31.2772	1.76009
ENSMUSG00000079339.6	Ifit1bl1	-1.81447	0.0966558	0.368831	-3.2171	-1.68576	0.0722887	0.168057	0.122023	0.131806	0.220043	0.650855	0.408743	1.56596	0.706091	0.0432258
ENSMUSG00000087367.1	Gm15491	-3.15615	0.00902995	0.124071	-3.21559	-1.68508	0.17989	0.098772	0.316834	0.261864	0.33822	0.841439	0.355335	0.663409	0.618832	1.53511
ENSMUSG00000103146.1	Gm37745	-2.8896	0.014571	0.152134	-3.21091	-1.68298	0.01655	0.024361	0.0145824	0.036734	0.00886155	0.0371034	0.0291489	0.108807	0.061034	0.109034
ENSMUSG00000035885.4	Cox8a	-5.20768	0.000281078	0.0261613	-2.46685	-1.30267	165.713	172.686	124.118	228.514	205.055	360.563	547.975	306.305	345.402	723.235
ENSMUSG00000109899.1	Gm6012	-4.19288	0.00146942	0.055238	-3.20952	-1.68236	0.278615	0.423369	0.249553	0.293474	0.221551	0.891644	0.915384	1.47637	0.543522	1.01148
ENSMUSG00000037795.14	N4bp2	1.31522	0.214918	0.527371	1.18954	0.250405	2.68827	2.50405	2.87075	2.91178	3.21652	1.7901	1.84254	3.19704	2.25781	3.31778
ENSMUSG00000028575.11	Eqtn	-1.89255	0.0847325	0.348255	-3.18306	-1.67041	0.0486918	0.413046	0.0118448	0.0948453	0.103232	0.166462	0.334866	0.80723	0.154514	0.11404
ENSMUSG00000099338.1	2810030D12Rik	-1.761	0.105682	0.382649	-3.17742	-1.66785	0.304023	1.07474	0.395588	0.285908	0.178624	1.34535	0.222953	7.36867	0.605504	1.79899
ENSMUSG00000055368.14	Slc6a2	-0.896099	0.389191	0.680638	-3.17416	-1.66638	1.30916	0.035695	0.0289624	0.00971161	0.136417	0.224845	0.0378287	14.5537	0.0947722	0.0378287
ENSMUSG00000028457.18	Atp8b5	-2.58653	0.0251041	0.197174	-3.17266	-1.66569	0.166499	1.49852	0.685152	2.14379	0.385486	3.8934	2.4133	2.96501	0.822538	2.12267
ENSMUSG00000109056.1	A630009H07Rik	-1.21904	0.248063	0.56024	-3.17197	-1.66538	0.00706078	0.0221216	0.018833	0.0282937	0.0749108	0.481197	0.0966028	0.376919	0.00706078	0.0136498
ENSMUSG00000097572.2	Gm26797	-6.06557	7.7702e-05	0.0148616	-3.15773	-1.65889	0.524643	0.664224	0.364579	0.475321	0.325721	1.04744	1.66807	1.9481	1.48218	1.22155
ENSMUSG00000025329.3	Padi1	-2.53694	0.0274323	0.205624	-3.15678	-1.65845	0.141606	0.173388	0.0317092	0.275882	0.0192693	0.284429	0.164448	0.397353	0.262292	0.317468
ENSMUSG00000022132.15	Cldn10	-2.25231	0.0454639	0.261846	-3.15659	-1.65837	30.0947	37.1786	57.7148	10.5328	2.19283	37.6237	35.1877	86.3366	61.6343	63.6538
ENSMUSG00000029503.16	P2rx2	-2.08493	0.0609116	0.299443	-3.15471	-1.65751	0.125991	0.107848	0.193559	0.239837	0.0281029	0.140116	0.167433	0.303211	1.2666	0.744216
ENSMUSG00000028766.10	Alpl	-1.40467	0.187438	0.493696	-3.13442	-1.6482	9.90031	3.48374	4.82951	85.4746	29.3071	121.038	33.3051	236.605	47.628	3.03256
ENSMUSG00000094281.1	Gm8034	-2.83424	0.0160953	0.160026	-3.13423	-1.64811	3.79241	0.561953	1.80259	2.89644	1.92427	6.96256	5.50222	9.02861	2.28306	8.18472
ENSMUSG00000097177.8	9330159M07Rik	-3.08325	0.0102906	0.130429	-3.13331	-1.64769	0.382792	0.256229	0.207309	0.215211	0.082535	0.572705	0.321689	0.88537	0.416204	1.73744
ENSMUSG00000044229.9	Nxpe4	-1.95449	0.0762525	0.332274	-3.13258	-1.64735	0.0899325	0.127223	0.0469636	0.0407612	0.0899325	0.448206	0.14172	1.14431	0.139937	0.0518846
ENSMUSG00000017943.15	Gdap1l1	-1.43578	0.178598	0.483627	-3.13111	-1.64667	0.0381157	0.063743	0.0461381	0.0312933	0.0514959	0.0212047	0.0808393	0.75296	0.0552933	0.91638
ENSMUSG00000094796.1	BC147527	-1.34516	0.205369	0.515569	-3.1293	-1.64584	0.85778	1.18277	0.236183	0.425072	0.320898	3.75086	3.08607	4.20963	2.54367	0.058472
ENSMUSG00000096715.2	Igkv3-4	-1.12345	0.284921	0.595627	-3.12845	-1.64545	0.174073	0.0423451	1.83089	0.404301	0.0423451	4.92982	0.132668	2.88585	0.396268	0.0818607
ENSMUSG00000043664.7	Tmem221	-4.83906	0.000504235	0.0333507	-3.12807	-1.64527	1.18594	2.75292	1.21112	4.07192	2.10028	5.95947	6.35785	7.77366	8.08223	4.42703
ENSMUSG00000068631.8	Gm7676	-3.45824	0.00526925	0.0974615	-3.12709	-1.64482	0.637584	0.515539	0.479174	0.515539	0.506998	1.47191	1.7634	1.7634	3.40303	0.745901
ENSMUSG00000026963.4	Tmem210	-1.10418	0.292841	0.602471	-3.11828	-1.64075	0.834597	0.189843	0.535911	0.194674	0.029429	0.029429	0.459348	0.891223	4.3365	3.24669
ENSMUSG00000038253.6	Hoxa5	-1.65669	0.125505	0.413266	-3.11756	-1.64042	0.147897	0.119617	0.767511	0.0876169	0.135324	0.404674	0.431581	0.265434	0.192147	5.77819
ENSMUSG00000030877.11	Mfsd13b	-3.33082	0.00660882	0.108041	-3.11058	-1.63718	1.0013	0.48255	0.397213	0.351421	0.193978	0.810561	0.717541	1.40063	2.19962	2.20498
ENSMUSG00000096422.2	Igkv12-44	-1.24305	0.239425	0.551971	-3.10715	-1.63559	0.0380155	0.119104	0.692274	0.534255	0.0380155	1.49278	0.47385	3.16741	0.101398	0.0734909
ENSMUSG00000110462.1	RP24-129F24.1	-1.34438	0.205612	0.515958	-3.10605	-1.63508	4.71455	7.09928	0.0515309	14.2382	4.18805	8.66387	20.4395	2.21993	5.63209	16.2771
ENSMUSG00000017830.15	Dhx58	-2.93619	0.0134006	0.146414	-3.10436	-1.63429	9.75925	11.1011	3.42594	6.54264	5.79879	26.0857	26.2691	33.1767	35.6058	4.99431
ENSMUSG00000042251.12	Pm20d1	-2.07102	0.0623972	0.302576	-3.09924	-1.63192	0.0394994	0.0207098	0.0367505	0.0114879	0.0230126	0.123048	0.240082	0.0708908	0.0564558	0.0139924
ENSMUSG00000058163.14	Gm5431	-2.32166	0.0402287	0.245613	-3.09568	-1.63026	0.22392	0.528495	0.373024	0.216911	0.332932	1.7124	1.26812	2.00764	1.25487	0.145657
ENSMUSG00000091297.1	Gm8439	-0.869441	0.402986	0.691694	-3.09171	-1.6284	2.17212	0.0362958	0.0968106	4.63459	0.23414	8.23726	0.113716	5.4555	7.032	0.0701664
ENSMUSG00000097787.1	2700046G09Rik	-4.82312	0.000517362	0.0333507	-3.09165	-1.62838	0.555935	0.93131	0.54498	0.74507	0.81831	1.92939	1.94325	1.89381	1.62021	4.51141
ENSMUSG00000032942.14	Ucp3	-1.79451	0.0999394	0.373592	-3.09061	-1.62789	0.159681	0.0464269	0.169566	0.0321663	0.0810219	0.096611	1.12621	0.179434	0.549902	0.0627303
ENSMUSG00000025492.6	Ifitm3	-3.92595	0.00232156	0.0652774	-3.08918	-1.62722	291.572	124.552	202.791	223.138	453.717	834.705	1130.52	698.621	1141.34	287.241
ENSMUSG00000102483.1	Gm7068	-1.52663	0.154788	0.453055	-3.0885	-1.62691	0.240775	0.00516929	0.254185	0.968509	0.214283	0.303259	0.637815	0.190751	0.706304	0.752527
ENSMUSG00000024675.19	Ms4a4c	-1.80456	0.0982726	0.370913	-3.08624	-1.62585	0.9612	3.44302	0.44712	0.872804	0.872804	7.10546	5.53213	5.01373	4.83143	0.285893
ENSMUSG00000024910.4	Ctsw	-4.23228	0.00137447	0.0535184	-3.08569	-1.6256	2.1981	0.818193	0.967351	1.20427	1.79792	7.24335	3.99448	5.02714	2.64629	2.58326
ENSMUSG00000055874.6	Foxi3	-0.875266	0.399944	0.69003	-3.08172	-1.62374	0.0119003	0.175271	0.0119003	0.0217757	0.056469	0.545745	0.0119003	4.6372	0.0119003	0.0230054
ENSMUSG00000026946.9	Nmi	-4.12084	0.00166108	0.0574419	-3.07801	-1.622	14.2031	10.6712	5.75678	7.49035	7.27781	28.0168	29.3046	41.0194	35.715	10.4553
ENSMUSG00000110325.1	Gm45293	-3.15186	0.00909954	0.124389	-3.07797	-1.62198	0.132969	0.123908	0.131315	0.0337119	0.108532	0.316134	0.49017	0.293372	0.150249	0.276269
ENSMUSG00000019987.8	Arg1	-1.63698	0.129601	0.4189	-3.07321	-1.61974	8.55773	31.7931	16.7568	12.4062	9.71904	8.32294	11.1285	267.502	140.287	45.8009
ENSMUSG00000001249.14	Hpn	2.8501	0.015643	0.158294	2.16678	1.11555	17.9647	13.4796	19.1937	18.9902	33.7426	14.056	16.4242	3.37784	9.86894	7.75271
ENSMUSG00000030004.6	Nat8	-2.46592	0.031139	0.218315	-3.0433	-1.60564	0.570106	0.216949	0.229993	0.503305	1.17294	1.70356	0.445769	2.33518	2.90314	0.89008
ENSMUSG00000109875.1	Gm45456	-2.99782	0.0119961	0.138994	-3.04261	-1.60531	5.16418	9.76242	2.05029	2.32597	3.94064	9.16704	8.89441	18.6948	6.09339	27.8988
ENSMUSG00000035186.6	Ubd	-1.25005	0.236953	0.550423	-3.04113	-1.60461	0.38442	0.840931	0.016374	0.410667	0.5377	5.5081	1.43837	0.750912	0.0796754	0.640298
ENSMUSG00000046761.12	Fam83h	2.28827	0.042672	0.252573	1.33527	0.417127	22.1027	26.1142	22.9943	41.4194	20.5954	20.747	20.3679	16.7041	18.3154	20.534
ENSMUSG00000104445.1	Rhbg	-2.92376	0.0137033	0.147805	-3.03116	-1.59987	0.105002	0.209892	0.0361091	0.063018	0.101528	0.309038	0.23479	0.458538	0.307753	0.122841
ENSMUSG00000041737.8	Tmem45b	-1.07672	0.304414	0.612593	-3.02849	-1.5986	0.219234	0.188801	0.0251982	0.151551	0.0416299	0.663779	3.87298	0.0416299	0.569149	0.0208168
ENSMUSG00000030878.11	Cdr2	-5.17454	0.000296007	0.0264962	-3.02397	-1.59644	4.77686	4.01343	2.66722	3.94288	4.17208	9.15736	6.3621	19.8335	12.5228	15.041
ENSMUSG00000016496.7	Cd274	-3.10549	0.00988809	0.129127	-3.02365	-1.59629	1.22586	1.29194	0.620184	0.634301	1.13162	6.05584	2.95883	3.97293	2.68291	0.82692
ENSMUSG00000078349.2	AW011738	-2.80488	0.0169673	0.16352	-3.02182	-1.59542	3.12404	5.7664	2.08012	2.75674	3.44805	11.1991	21.4658	16.2469	7.18866	2.65152
ENSMUSG00000015709.9	Arnt2	5.29432	0.000245689	0.024096	7.01142	2.80971	4.59392	7.02349	5.0134	5.4042	7.02529	0.503851	2.96329	0.458074	2.11251	0.218726
ENSMUSG00000066407.3	Gm10263	-1.62275	0.132632	0.422023	-3.00181	-1.58583	1.08101	1.0302	1.87509	0.803131	1.18505	19.0388	10.8758	0.655532	1.32257	2.20932
ENSMUSG00000097636.7	Mirt1	-2.61124	0.0240178	0.193165	-2.99696	-1.5835	0.0189816	0.0229523	0.0356717	0.0317748	0.0293171	0.165263	0.0993798	0.142116	0.0229523	0.0613563
ENSMUSG00000078942.10	Naip6	-3.75597	0.00311946	0.0755136	-2.99693	-1.58349	1.02268	0.374712	0.374156	0.275511	0.284552	1.22083	1.18039	0.984432	2.53919	0.71071
ENSMUSG00000017697.3	Ada	-2.74991	0.0187282	0.172138	-2.99277	-1.58148	4.53245	5.40059	2.38488	3.50817	4.30847	6.26327	9.00803	29.4112	26.0264	4.78977
ENSMUSG00000026764.15	Kif5c	-1.98066	0.0729113	0.326401	-2.98668	-1.57854	0.16067	0.46322	0.197816	0.190019	0.341258	0.484409	0.187499	4.84964	0.586745	0.979594
ENSMUSG00000044485.4	Klk1b11	-2.19519	0.0502598	0.274111	-2.98157	-1.57607	2.54024	3.14408	2.92261	0.738779	0.934928	2.80579	1.89277	4.75561	6.67323	24.7561
ENSMUSG00000002076.11	Hsf2bp	-2.32058	0.0403055	0.245613	-2.97159	-1.57124	0.156321	0.559415	0.145871	0.0810425	0.0854368	0.385975	1.63011	0.400867	0.331195	0.210892
ENSMUSG00000085836.1	Gm13074	-0.877595	0.398731	0.688621	-2.97154	-1.57121	0.00557376	0.00557376	0.0255734	0.360016	0.0485774	0.361403	0.0107751	2.29198	0.0387713	0.0107751
ENSMUSG00000085723.2	Gm15915	-1.27141	0.229538	0.542442	-2.96606	-1.56855	0.18112	1.43311	0.0770301	0.62248	0.0167888	1.23284	0.262051	3.61785	0.157111	0.30319
ENSMUSG00000022584.14	Ly6c2	-1.78972	0.100743	0.374825	-2.96524	-1.56815	0.194011	0.720275	0.101315	0.377979	0.509602	3.45985	0.918237	1.27007	1.22951	0.121719
ENSMUSG00000064202.15	4430402I18Rik	-4.92854	0.000436775	0.0305814	-2.96166	-1.56641	0.231531	0.158861	0.198295	0.104283	0.104283	0.390921	0.398772	0.371128	0.451213	0.680385
ENSMUSG00000098021.1	Gm9522	-1.23945	0.240706	0.553053	-2.95899	-1.5651	1.99774	0.0796754	0.0751271	0.108315	2.31057	2.60086	0.153229	3.20885	1.62274	0.2957
ENSMUSG00000045932.12	Ifit2	-1.98155	0.0728005	0.32615	-2.95445	-1.56289	2.13811	4.42256	1.459	2.12324	2.12374	11.2206	13.2193	7.86513	12.1337	0.799832
ENSMUSG00000023013.4	Aqp2	-2.98727	0.0122255	0.139453	-2.94878	-1.56012	0.701701	0.35185	0.218262	1.07929	1.0303	2.91377	1.73361	0.711874	1.91982	2.06503
ENSMUSG00000004661.15	Arid3b	-3.17971	0.00865685	0.122306	-2.94571	-1.55861	0.171597	0.973906	0.281633	0.646303	0.19161	1.29557	0.686851	1.24763	0.707753	1.86788
ENSMUSG00000074461.2	Gm10699	-1.63906	0.129165	0.418539	-2.94472	-1.55813	0.00715691	0.0553277	0.0954879	0.0683325	0.0759307	0.129247	0.0224228	0.233906	0.296676	0.279867
ENSMUSG00000053749.12	Gm9920	-2.74755	0.0188079	0.172554	-2.94346	-1.55751	1.01008	0.517775	0.14878	0.713525	0.443774	1.77777	0.758882	3.24312	0.70591	1.90507
ENSMUSG00000034422.14	Parp14	-2.39302	0.0354506	0.232027	-2.94319	-1.55738	5.00882	6.11458	2.08537	2.52701	3.0046	21.4711	14.4834	17.321	11.8035	1.67148
ENSMUSG00000023153.9	Tmem52	-1.68885	0.119066	0.403548	-2.94215	-1.55687	0.0541628	0.0641121	0.223235	0.282642	0.38036	1.05418	0.785216	0.931505	0.0641121	0.34558
ENSMUSG00000021416.11	Eci3	-1.86962	0.0880851	0.354725	-2.94138	-1.55649	0.143434	3.63534	0.815644	3.63534	1.02884	8.19816	2.7235	6.56985	1.52145	1.74233
ENSMUSG00000011305.11	Plin5	-1.8279	0.0945014	0.365998	-2.9387	-1.55518	0.155391	0.311883	0.238726	0.984592	0.0942307	0.976454	3.21131	0.238726	1.08934	0.285634
ENSMUSG00000086416.1	Gm14002	-1.06571	0.309154	0.615426	-2.93547	-1.55359	0.0579278	0.0261281	0.00536958	0.00536958	0.0692707	0.0115858	0.00536958	0.137031	0.26755	0.380551
ENSMUSG00000038496.16	Slc19a3	-1.52991	0.153982	0.452023	-2.93429	-1.55301	0.0786099	0.100835	0.00497365	0.374389	0.115992	0.973027	0.0870657	0.194492	0.173439	0.163327
ENSMUSG00000089712.2	Gm15889	-2.43835	0.0327057	0.222798	-2.93333	-1.55254	0.0831518	0.113492	0.139134	0.0875864	0.167733	0.393918	0.129616	0.853745	0.641683	0.148683
ENSMUSG00000044201.9	Cdc25c	2.46355	0.0312708	0.218632	1.45302	0.539057	11.611	11.7265	13.565	8.66317	15.9519	5.65301	7.35312	9.50791	10.672	9.34909
ENSMUSG00000097327.7	E030030I06Rik	-2.12298	0.0570141	0.290836	-2.9301	-1.55095	0.116279	0.0265965	0.320657	0.393901	0.147105	0.798706	0.290454	0.917231	0.296582	0.190603
ENSMUSG00000073145.6	Gm12000	-3.05664	0.0107938	0.132487	-2.92994	-1.55087	2.67577	2.6441	2.80194	1.36888	0.607839	2.87726	2.9472	6.23869	8.52776	8.17016
ENSMUSG00000078144.4	Capns2	-1.78003	0.102385	0.377066	-2.92822	-1.55002	3.62621	0.673247	0.689206	0.32539	2.10825	1.6341	0.745863	13.6236	2.70494	5.43498
ENSMUSG00000072845.3	Tmprss11a	-1.63685	0.129629	0.4189	-2.92515	-1.54851	0.112026	0.233808	0.167555	0.0758836	0.00605702	0.259089	0.172291	0.202147	0.0631076	0.835438
ENSMUSG00000028270.12	Gbp2	-2.55181	0.0267127	0.203206	-2.92166	-1.54679	12.286	30.3289	7.60359	17.506	12.0058	111.108	44.7932	72.7237	39.0005	9.44559
ENSMUSG00000107638.2	Gm30524	-1.45133	0.174315	0.478164	-2.92153	-1.54672	0.141001	0.00662793	0.0304102	0.0351029	0.231126	0.0607924	0.158617	0.0855042	0.0620246	1.01086
ENSMUSG00000000942.10	Hoxa4	-1.52492	0.155208	0.453481	-2.92071	-1.54632	0.0393139	0.174154	0.97976	0.134402	0.144668	0.276083	0.333495	0.268446	0.272067	4.95167
ENSMUSG00000025938.16	Slco5a1	-1.64151	0.12865	0.417441	-2.9184	-1.54518	0.00748562	0.0309478	0.0181124	0.0011604	0.033499	0.033499	0.0158762	0.056206	0.0873489	0.0111722
ENSMUSG00000040998.18	Npnt	-2.50087	0.0292573	0.212293	-2.42827	-1.27993	20.9591	115.27	49.2036	49.6833	119.795	142.977	70.2748	332.7	141.058	124.399
ENSMUSG00000033949.11	Trim36	-2.19666	0.0501302	0.273955	-2.90804	-1.54005	0.154587	0.514323	0.23138	0.658333	0.13032	0.766541	0.44573	3.6695	0.857166	0.329473
ENSMUSG00000084761.1	Gm12406	-1.57539	0.143175	0.43888	-2.90509	-1.53858	0.0899087	0.583301	0.219306	0.766508	0.0218712	2.19265	0.382864	0.662344	0.204672	0.394974
ENSMUSG00000107211.1	Gm5864	-3.66125	0.00368244	0.0809254	-2.90141	-1.53675	0.695052	0.72623	0.714074	0.169543	0.366511	1.15404	1.1138	1.30941	1.42311	1.81693
ENSMUSG00000024963.11	Dnajc4	-8.31643	4.20303e-06	0.00747837	-2.90138	-1.53674	10.0351	7.82916	9.04275	9.21515	8.6408	25.0167	24.3567	22.7639	23.048	37.4942
ENSMUSG00000051504.18	Siglech	-3.11393	0.00973968	0.128132	-2.89877	-1.53544	0.0820579	0.0978824	0.157136	0.157924	0.0836167	0.59325	0.512936	0.274871	0.291056	0.128192
ENSMUSG00000030792.8	Dkkl1	-1.10883	0.290914	0.601064	-2.8954	-1.53376	0.578863	3.31315	0.458426	1.83185	0.337304	5.97404	0.685522	51.3676	2.55432	0.211618
ENSMUSG00000029864.7	Gstk1	-2.99144	0.0121343	0.139034	-2.89185	-1.532	5.28787	7.33462	2.66931	3.3401	1.26609	7.01569	11.3547	16.2743	4.2876	16.5227
ENSMUSG00000078931.4	Pdf	-3.31467	0.00680193	0.10912	-2.89113	-1.53163	0.272736	0.0854156	0.069857	0.115411	0.115411	0.351295	0.392154	0.54571	0.254504	0.213427
ENSMUSG00000024782.7	Ak3	-7.67499	9.07574e-06	0.00771274	-2.40373	-1.26528	40.8521	38.7278	35.6569	31.1957	37.0215	77.4296	69.1553	129.745	84.426	88.8797
ENSMUSG00000018102.4	Hist1h2bc	-2.44254	0.0324629	0.222024	-1.80129	-0.849028	35.3243	25.288	54.457	53.0543	19.0805	47.9467	42.8118	62.5988	63.3411	121.911
ENSMUSG00000027347.18	Rasgrp1	-2.91836	0.0138368	0.148568	-2.8775	-1.52482	0.670289	0.212817	0.222491	0.18494	0.504712	0.535617	0.5274	0.657268	1.53261	2.15739
ENSMUSG00000025076.9	Casp7	-6.31684	5.43594e-05	0.0129661	-2.8727	-1.52241	7.82009	7.95118	5.44562	5.5201	6.94584	22.3976	16.7484	29.7203	16.3618	13.5552
ENSMUSG00000063739.2	Gm4963	-2.72635	0.0195377	0.175738	-2.86873	-1.52041	0.946811	0.644535	0.107567	0.637406	1.08539	1.09179	1.68668	1.57703	1.93749	1.65868
ENSMUSG00000033847.15	Pla2g4c	-5.62145	0.000149243	0.0189923	-2.86648	-1.51928	0.387031	0.763236	0.358379	0.457765	0.510566	1.16326	1.34144	1.15705	2.00437	1.35755
ENSMUSG00000056418.3	BC043934	-2.99332	0.0120933	0.138994	-2.86631	-1.51919	0.102266	0.0500204	0.225633	0.0909322	0.279763	0.379589	0.385609	0.181623	0.514466	0.393331
ENSMUSG00000076612.7	Ighg2c	-0.708107	0.493458	0.75405	-2.86627	-1.51917	0.124025	0.209353	1.41849	1.48835	0.244572	53.181	2.35826	6.47254	0.0114964	0.23129
ENSMUSG00000035686.8	Thrsp	-0.862954	0.406393	0.693459	-2.86432	-1.51819	1.32498	33.1205	0.544439	9.86295	3.49941	35.6901	68.9536	46.626	5.75018	0.16614
ENSMUSG00000085725.2	Gm15873	-1.99099	0.0716312	0.323409	-2.86425	-1.51816	0.0946474	0.0946474	0.599906	1.69896	0.127872	1.10443	0.594167	0.85485	0.381878	1.23752
ENSMUSG00000098979.1	Gm27544	-0.985485	0.345347	0.645694	-2.86393	-1.518	5.07513	0.0983499	0.262326	0.179966	1.48774	0.601263	0.0983499	1.77611	5.55501	14.7404
ENSMUSG00000021259.4	Cyp46a1	-2.85697	0.0154511	0.157267	-2.85276	-1.51236	4.12388	1.92836	0.602024	0.743481	2.09234	3.39516	2.47109	3.25706	8.39018	6.45021
ENSMUSG00000087029.1	Gm14133	-3.25814	0.00752395	0.114671	-2.85188	-1.51191	6.26505	4.16498	4.26149	3.16171	6.41674	8.33109	12.0612	19.6374	32.2517	6.23393
ENSMUSG00000078234.6	Klhdc7a	-4.91222	0.000448333	0.0307214	-2.8491	-1.51051	5.71647	9.44511	8.04512	3.82113	4.33634	21.9077	15.0929	27.5496	11.2918	12.986
ENSMUSG00000006345.10	Ggt1	-2.15877	0.0535657	0.282294	-2.84831	-1.5101	0.493422	0.838418	0.262185	0.723579	0.129017	2.66021	0.838418	3.12693	0.375845	0.749973
ENSMUSG00000056133.4	Gm9992	-1.37981	0.194764	0.50341	-2.84711	-1.5095	0.151249	0.37421	0.0255245	0.103237	0.123452	0.190129	0.0617317	3.07596	0.419479	0.272238
ENSMUSG00000033762.7	Recql4	2.51179	0.0286927	0.210716	1.59144	0.670336	2.06892	2.38177	2.21949	2.9371	2.58462	0.824432	1.49742	1.48747	1.97108	2.39275
ENSMUSG00000035458.15	Tnni3	-2.15431	0.0539841	0.282955	-2.84381	-1.50783	2.98453	0.355003	7.62609	9.20885	1.68686	10.6322	5.64295	4.71037	8.26683	10.6691
ENSMUSG00000010175.13	Prox1	-1.0823	0.302035	0.610105	-2.82282	-1.49714	0.00746917	0.0593826	0.0283602	0.0455698	0.0117209	0.27348	0.0434825	0.914743	0.00884121	0.0117209
ENSMUSG00000067149.6	Jchain	-1.41597	0.184186	0.489727	-2.81965	-1.49551	0.362451	0.161526	2.53258	1.63055	0.784089	7.5969	1.50305	9.46223	0.301777	0.96949
ENSMUSG00000038816.14	Ctnnal1	-3.44257	0.00541775	0.0989464	-2.81728	-1.4943	0.994787	1.71127	0.818621	1.15218	0.897718	4.27783	1.65195	6.52237	1.74266	3.40662
ENSMUSG00000069581.12	Tspear	-1.67835	0.121134	0.407037	-2.81678	-1.49405	0.0693451	0.0560712	0.0138631	0.487074	0.0670507	0.304914	0.0647848	0.612842	0.135278	0.251749
ENSMUSG00000082088.1	Gm15753	-1.86361	0.0889842	0.356285	-2.80938	-1.49025	0.565919	0.0925976	0.0382867	0.0760233	0.217138	0.814293	0.15229	0.836336	0.18725	0.288785
ENSMUSG00000022361.14	Zhx1	-0.26053	0.799217	0.921106	-1.04137	-0.0584808	3.27147	4.77356	4.67	7.52021	4.369	4.93599	4.21927	5.89923	6.4134	3.8836
ENSMUSG00000032028.15	Nxpe2	-1.24451	0.23891	0.551519	-2.80378	-1.48737	0.015277	0.129593	0.017051	0.00680028	0.0479424	0.0270459	0.0508448	1.06786	0.0258507	0.0479424
ENSMUSG00000031179.14	3830417A13Rik	-1.28239	0.225798	0.538653	-2.80339	-1.48717	0.609933	0.570466	0.443071	0.3766	0.825637	0.395642	1.93871	2.75789	20.3323	0.173565
ENSMUSG00000052062.14	Pard3b	-2.2158	0.0484763	0.269821	-2.80149	-1.48619	0.384323	0.0835239	0.122707	0.0484731	0.110918	0.412359	0.245389	0.0851073	0.524823	0.791366
ENSMUSG00000022763.16	Aifm3	-2.57258	0.0257389	0.199282	-2.79999	-1.48542	0.0991345	0.0350804	0.0867237	0.0350804	0.159896	0.196045	0.167002	0.181911	0.0925074	0.520522
ENSMUSG00000078921.3	Tgtp2	-1.98419	0.0724717	0.325507	-2.79727	-1.48402	0.609521	1.82658	0.416154	0.909948	1.66605	8.90372	3.50686	2.71789	2.84945	0.437639
ENSMUSG00000074912.10	Gm14207	-2.1576	0.0536752	0.282491	-2.7956	-1.48316	0.307687	0.617552	0.742796	0.138091	0.814101	0.959919	0.533706	4.64896	0.893553	1.21991
ENSMUSG00000024805.15	Pcgf5	-5.13086	0.000316979	0.0269123	-2.79132	-1.48095	3.72004	3.14045	1.72573	1.35401	1.89011	4.92392	5.24703	7.65049	7.28426	6.02314
ENSMUSG00000075010.4	AW112010	-2.31298	0.0408504	0.247822	-2.79068	-1.48062	5.82685	13.272	4.0493	15.9955	7.33121	82.7338	25.6505	19.2755	20.5222	6.92232
ENSMUSG00000024033.9	Rsph1	-3.17598	0.00871492	0.122622	-2.06504	-1.04617	3.87979	2.66989	2.19447	3.31375	4.10183	3.7988	4.60455	8.80573	10.0662	7.89863
ENSMUSG00000093861.2	Igkv1-110	-1.21443	0.24975	0.561543	-2.77971	-1.47493	0.156275	0.293885	4.09238	0.410117	0.490423	5.78258	0.854364	8.67827	0.184982	0.686525
ENSMUSG00000038064.7	Cldn22	-1.20789	0.252156	0.564008	-2.77907	-1.4746	0.434494	0.0480005	0.0153208	0.14628	3.0898	0.0936641	0.596395	0.500724	1.48814	0.599113
ENSMUSG00000039264.9	Gimap3	-2.80277	0.0170318	0.16365	-2.77817	-1.47413	0.233219	0.613568	0.335576	0.684991	0.695899	2.77142	1.70744	1.69979	0.445286	1.07223
ENSMUSG00000069743.4	Zfp820	-4.84231	0.000501602	0.0333221	-2.77791	-1.474	0.603544	1.58286	0.509044	0.534115	0.799649	1.77529	1.64476	2.22581	2.35584	2.32351
ENSMUSG00000053835.17	H2-T24	-1.72565	0.112059	0.393145	-2.77736	-1.47372	6.92124	5.49914	2.15099	3.10778	3.55629	6.75169	4.08442	38.9087	44.0802	3.14642
ENSMUSG00000048521.8	Cxcr6	-2.6422	0.0227214	0.188587	-2.77271	-1.47129	0.124774	0.240675	0.240675	0.536335	0.308709	1.45745	0.633175	1.4687	0.428362	0.343239
ENSMUSG00000025190.13	Got1	-3.18919	0.00851114	0.121338	-2.75838	-1.46382	1.72182	17.5917	6.44439	8.6677	10.7212	18.09	18.236	29.9946	16.6677	19.3134
ENSMUSG00000089844.7	A530032D15Rik	-1.87826	0.0868074	0.352489	-2.74232	-1.4554	0.289921	0.371876	0.113645	0.505351	0.255943	0.996641	0.467618	4.01786	0.587526	0.226874
ENSMUSG00000024334.8	H2-Oa	-2.63701	0.022934	0.189448	-2.73986	-1.4541	0.102814	0.110767	0.196562	0.149665	0.312234	1.12686	0.48521	0.453666	0.253813	0.233402
ENSMUSG00000087264.1	Gad1os	-1.47912	0.166875	0.470116	-2.73927	-1.45379	1.10412	0.0790808	0.0162518	0.635519	0.602571	0.7743	0.388932	0.293493	1.22335	0.909165
ENSMUSG00000029417.9	Cxcl9	-1.43157	0.179773	0.484361	-2.73703	-1.45261	0.787176	5.84311	0.499936	0.939034	2.94947	26.1434	4.28655	5.01953	2.96863	0.491438
ENSMUSG00000091476.6	Gm16432	-2.70135	0.0204345	0.178367	-2.73535	-1.45172	0.361712	0.641063	0.657154	2.54893	0.296478	1.91508	1.3419	1.25034	1.55859	4.15101
ENSMUSG00000044976.17	Wdr72	-1.83308	0.0936824	0.364448	-2.7334	-1.4507	1.3106	3.80874	1.6571	3.1499	0.118647	2.61255	1.52628	6.85536	3.49549	6.10047
ENSMUSG00000026255.15	Efhd1	-1.66701	0.123405	0.410288	-2.73301	-1.45049	0.573968	1.24815	0.394216	0.463362	0.325954	1.71637	1.84528	7.87481	1.25118	0.188158
ENSMUSG00000066129.15	Kndc1	-1.74431	0.108652	0.387834	-2.72915	-1.44845	0.0597842	1.70272	0.26483	0.207344	0.136231	0.208011	0.430426	1.93517	1.12285	0.655962
ENSMUSG00000086706.7	Gm15848	-2.06084	0.0635066	0.304416	-2.72665	-1.44713	0.469605	0.0695851	0.289925	0.057304	0.0922501	0.151719	0.29741	0.333504	0.559209	0.869313
ENSMUSG00000044405.4	Adig	-3.14598	0.00919599	0.124943	-2.72632	-1.44695	11.9063	12.682	5.2179	7.40326	2.09784	13.5845	26.4574	21.2702	22.6397	10.0469
ENSMUSG00000107666.1	Gm44293	-1.20293	0.253997	0.565571	-2.7219	-1.44462	6.11836	0.109274	1.18988	0.0670042	1.12907	0.482587	0.701107	0.767621	5.64344	5.18405
ENSMUSG00000110156.1	Gm45248	-3.84636	0.00266494	0.0693322	-2.71847	-1.44279	1.30398	2.24267	1.17873	1.68598	1.39919	2.84586	2.29045	5.86514	4.82007	7.17784
ENSMUSG00000085665.1	Gm12059	-2.35893	0.0376606	0.238531	-2.71748	-1.44227	0.0655038	0.235869	0.262083	0.130937	0.0232969	0.392812	0.347949	0.201926	0.171205	0.398157
ENSMUSG00000106430.1	Gm42460	-1.56301	0.14605	0.441565	-2.71405	-1.44045	0.0526285	0.140499	0.132576	0.00593854	0.0630044	0.151551	0.260316	0.166694	0.0288967	0.232223
ENSMUSG00000035615.12	Frmpd1	-3.13015	0.00946058	0.126625	-2.7117	-1.4392	0.826185	3.21829	1.27337	3.19642	0.997275	6.75582	3.72896	6.05731	2.08214	5.52199
ENSMUSG00000057143.15	Trim12c	-4.18405	0.00149161	0.0555919	-2.70973	-1.43815	5.88431	7.19426	2.5893	5.99234	3.60602	16.4566	13.0303	16.0488	16.2764	6.29356
ENSMUSG00000085034.1	Gm11240	-2.23849	0.0465824	0.265733	-2.70305	-1.43459	0.369643	0.098772	0.203537	0.320825	0.130944	0.663409	0.485777	1.49057	0.189956	0.48426
ENSMUSG00000094117.1	Igkv3-12	-1.06691	0.308634	0.615252	-2.70276	-1.43443	0.042463	0.133038	0.86089	0.340016	0.042463	1.59564	0.820203	1.84622	0.042463	0.0820888
ENSMUSG00000035275.14	Raver2	-1.52114	0.156144	0.454843	-2.6963	-1.43098	0.0320702	0.838003	0.0287249	0.556175	0.0602855	0.385615	0.270458	0.919874	0.124037	0.403368
ENSMUSG00000066553.5	Gm6969	-1.04524	0.318108	0.623368	-2.69536	-1.43048	53.4375	3.72248	1.18877	48.9032	51.5203	47.2704	74.4047	131.188	80.1142	1.83328
ENSMUSG00000097006.7	9530082P21Rik	-2.96563	0.0127102	0.142724	-2.69014	-1.42768	2.74419	2.16839	1.77557	1.7731	1.64146	11.7008	5.24911	8.34413	4.13019	1.8062
ENSMUSG00000108015.3	Gm43878	-3.44887	0.00535753	0.0986735	-2.69009	-1.42766	0.709837	0.577328	0.444763	0.248145	0.444763	1.28223	0.599867	2.2265	1.47328	1.09812
ENSMUSG00000040564.14	Apoc1	-1.45683	0.17282	0.477086	-2.68855	-1.42683	117.452	318.036	244.221	18.4886	15.7946	408.533	289.086	239.494	31.3234	410.161
ENSMUSG00000096292.1	Gm2666	-1.80099	0.0988627	0.371811	-2.68508	-1.42497	0.311562	0.701615	0.346868	0.336542	0.878684	2.71762	0.784623	5.87682	0.44531	0.526979
ENSMUSG00000049551.2	Fzd9	-1.89026	0.0850607	0.34917	-2.68483	-1.42483	1.41722	2.68571	0.732889	2.02437	18.849	6.03585	3.97257	11.2879	3.41201	18.7059
ENSMUSG00000097970.1	Gm27028	-5.10912	0.000327998	0.0271848	-2.68265	-1.42366	6.1158	9.39777	4.86876	5.32369	3.56348	13.826	14.5165	13.4435	12.9589	21.8166
ENSMUSG00000037847.13	Nmrk1	-4.83651	0.000506311	0.0333507	-2.68038	-1.42244	1.90132	1.15183	1.70168	1.76005	0.701485	3.314	2.89589	3.24319	4.01138	5.39862
ENSMUSG00000024990.12	Rbp4	-1.33179	0.209587	0.521347	-2.67512	-1.4196	0.766082	0.754214	0.183456	0.918872	0.195839	1.57121	12.4012	0.384133	1.16482	0.25714
ENSMUSG00000085182.1	Gm13596	-3.88159	0.00250686	0.0676465	-2.67084	-1.4173	2.69399	4.4564	2.0415	4.18719	1.93566	5.38017	7.15158	13.8921	6.54318	8.22357
ENSMUSG00000022385.10	Gtse1	4.14052	0.00160625	0.0572015	1.77501	0.827824	16.2241	12.2431	10.2958	18.9568	11.9189	6.34244	8.50369	8.13134	9.28471	6.45585
ENSMUSG00000039364.13	Sectm1b	-1.43246	0.179525	0.484095	-2.66427	-1.41374	0.328161	1.43324	0.590304	2.24821	0.0913682	5.24119	2.34287	3.57953	0.496553	0.346591
ENSMUSG00000071068.6	Treml2	-2.17392	0.0521661	0.278225	-2.66302	-1.41306	0.036473	0.258288	0.08349	0.0665024	0.196981	0.411131	0.229688	0.531853	0.32078	0.0806564
ENSMUSG00000023966.8	Rsph9	-1.8717	0.0877763	0.354219	-2.6567	-1.40964	0.352816	1.07069	0.809733	0.835906	0.953982	4.9434	2.37595	4.13096	2.24838	0.270708
ENSMUSG00000074480.4	Mex3a	4.64973	0.00068581	0.0382934	1.99209	0.994282	15.6715	23.2713	17.8623	15.8195	13.837	7.6159	9.68833	10.6437	5.31611	10.932
ENSMUSG00000033849.3	B3galt2	-1.7421	0.109049	0.388187	-2.65172	-1.40693	0.0349162	0.0177064	0.0128162	0.0211735	0.00372695	0.0388307	0.12539	0.0211735	0.0641814	0.0105877
ENSMUSG00000050982.12	Apol10a	-1.17387	0.264982	0.576182	-2.65128	-1.40669	0.132087	0.00465757	0.012423	0.0308101	0.0105762	0.169985	0.152948	0.0726986	0.00465757	0.0300454
ENSMUSG00000039419.17	Cntnap2	-3.10541	0.00988949	0.129127	-3.21024	-1.68268	0.164233	0.138742	0.42704	0.315517	0.154723	0.52012	0.266727	0.852847	0.822919	1.92002
ENSMUSG00000029120.10	Ppp2r2c	2.88354	0.0147304	0.152973	7.59165	2.92441	21.7349	17.4893	23.9465	17.7615	11.5811	3.3106	15.5373	1.14268	12.5676	0.0689191
ENSMUSG00000023017.9	Asic1	-1.31468	0.215091	0.527647	-2.6475	-1.40463	0.141268	0.166128	0.483741	0.741053	1.9111	1.42708	0.350044	3.58436	0.201853	6.87259
ENSMUSG00000030905.5	Crym	-1.13605	0.279832	0.590575	-2.64707	-1.4044	0.114725	0.0140845	0.0701688	0.0044955	0.0102082	0.0327167	0.311167	0.217746	0.0218749	0.00869061
ENSMUSG00000050921.12	P2ry10	-3.07288	0.0104838	0.131431	-2.64636	-1.40401	0.0453043	0.128213	0.0797929	0.0923195	0.0948609	0.299903	0.224088	0.399657	0.133055	0.145431
ENSMUSG00000002020.15	Ltbp2	-2.11225	0.0580893	0.29353	-2.64385	-1.40264	9.07749	16.0208	10.705	19.3678	12.5271	108.51	34.111	95.0038	24.3994	5.87957
ENSMUSG00000096221.3	1500002C15Rik	-2.88553	0.0146779	0.152792	-2.64204	-1.40165	0.212892	0.228227	0.425968	0.29206	0.258915	1.02043	0.935544	1.44007	0.464835	0.287211
ENSMUSG00000040414.7	Slc25a28	-5.07839	0.00034427	0.0274364	-2.6394	-1.40021	11.4561	13.4316	11.2918	9.31613	16.7147	28.4882	26.2251	28.4408	26.2856	63.0196
ENSMUSG00000005986.15	Ankrd13d	-4.60366	0.000739656	0.0394969	-2.63872	-1.39984	1.04214	1.42747	2.15988	1.70347	1.13593	3.70471	2.92572	3.62808	3.053	7.09524
ENSMUSG00000090246.1	Gm17017	-1.92861	0.0796952	0.33958	-2.63682	-1.3988	0.115427	0.101303	0.19324	0.0683812	0.055243	0.477132	0.166252	0.852153	0.0683812	0.221036
ENSMUSG00000035226.5	Rims4	-1.4139	0.184777	0.49081	-2.6364	-1.39857	0.0198183	0.0491	0.00819437	0.0246001	0.120136	0.0325942	0.0638935	0.674976	0.0331433	0.067213
ENSMUSG00000104113.1	Gm37292	-1.66668	0.123472	0.410354	-2.63611	-1.39841	1.31083	0.0630086	1.90055	0.504394	1.17175	1.07357	2.07841	1.71866	0.657283	4.30109
ENSMUSG00000025034.8	Trim8	-8.35001	4.04194e-06	0.00747837	-2.63602	-1.39836	15.4376	21.031	17.0159	20.9416	17.1306	47.6176	47.3271	50.485	34.5991	64.3004
ENSMUSG00000031779.3	Ccl22	-2.26763	0.0442534	0.258012	-2.63291	-1.39666	0.0874792	0.132929	0.0422962	0.10363	0.164443	0.534618	0.136361	0.577568	0.214288	0.118407
ENSMUSG00000038884.14	A230050P20Rik	-2.75849	0.0184418	0.170828	-2.62646	-1.39312	5.33295	6.39859	2.97888	3.49799	9.74883	24.7555	23.3465	15.0484	9.96047	4.53499
ENSMUSG00000043782.8	Ccdc64b	-3.66533	0.00365618	0.0809142	-2.62516	-1.39241	4.04665	8.30071	5.32088	5.4389	3.00622	11.4306	11.103	29.2233	12.1025	8.07849
ENSMUSG00000027513.11	Pck1	-0.91952	0.377343	0.672227	-2.62271	-1.39106	1.82269	1.42748	0.228319	1.8145	0.14599	6.68002	18.0796	0.302976	5.07841	0.0802848
ENSMUSG00000085501.1	Gm11772	-3.59149	0.00416329	0.0865736	-2.62203	-1.39069	0.672734	0.221519	0.521808	0.452893	0.47745	1.47163	1.36521	1.05738	0.873577	1.05738
ENSMUSG00000062743.9	Zfp677	-2.27775	0.0434717	0.255444	-2.62186	-1.39059	0.231128	3.41369	0.287182	0.550688	0.748247	1.93719	0.972253	2.13465	1.31152	2.45217
ENSMUSG00000035208.16	Slfn8	-2.10418	0.0589093	0.294798	-2.62089	-1.39006	2.67279	4.13441	1.31327	2.67169	1.76755	13.0952	9.82833	7.75005	6.63035	1.08376
ENSMUSG00000071573.13	Rnls	-2.41959	0.0338157	0.226522	-2.61885	-1.38894	1.37068	0.450136	0.146246	0.715809	0.199325	0.869252	0.732499	0.873896	2.19666	1.42899
ENSMUSG00000032578.7	Cish	-6.78688	2.85e-05	0.0105643	-2.61673	-1.38777	3.92641	6.80538	4.32868	4.57905	4.95101	11.3769	14.9698	9.88578	10.7435	18.0813
ENSMUSG00000033488.11	BC026585	-1.18067	0.262379	0.573465	-2.61255	-1.38546	0.821978	27.3974	1.15959	4.92902	1.23745	21.2793	18.6818	18.3461	2.91388	0.755964
ENSMUSG00000048330.14	Ric3	-2.13511	0.0558224	0.287028	-2.61039	-1.38427	0.0454423	0.0361009	0.0237576	0.00499842	0.0114868	0.0738139	0.0744733	0.0321571	0.054286	0.0229716
ENSMUSG00000032036.15	Kirrel3	-1.61824	0.133606	0.423495	-2.60781	-1.38284	0.172183	0.654865	0.102126	0.643494	0.654865	0.559435	0.273074	5.80582	1.22961	0.616389
ENSMUSG00000038633.5	Degs1	-6.22872	6.15557e-05	0.0133031	-2.6074	-1.38261	7.92613	6.71874	8.00415	7.15758	14.163	19.1795	27.5611	17.0287	27.3791	20.6179
ENSMUSG00000040296.15	Ddx58	-2.50277	0.0291587	0.212293	-2.60523	-1.38141	4.10233	10.8961	2.9128	7.44547	3.58952	23.5224	21.064	22.8817	10.8927	3.56814
ENSMUSG00000026581.14	Sell	-2.06679	0.0628559	0.302881	-2.60368	-1.38055	0.0166365	0.0379837	0.0636874	0.0206506	0.136499	0.270278	0.0498144	0.0951659	0.150888	0.0676428
ENSMUSG00000085519.1	Gm13703	-1.11798	0.28715	0.597686	-2.60067	-1.37888	0.300885	0.165207	0.0905578	0.271862	0.0339515	0.0339515	0.165207	1.8124	1.75199	0.32688
ENSMUSG00000099583.1	Hist1h3d	-1.18255	0.261661	0.572713	-2.59931	-1.37813	0.0272218	0.889679	1.91922	0.0764133	0.237249	0.33931	0.13246	1.11961	0.949269	2.50385
ENSMUSG00000053044.8	Cd8b1	-2.98921	0.0121829	0.139228	-2.59195	-1.37404	0.137147	0.208402	0.137147	0.416278	0.487175	1.07729	0.679713	0.627032	0.512187	0.401967
ENSMUSG00000110207.1	Gm45404	-2.46237	0.0313367	0.218632	-2.58938	-1.37261	3.17181	2.59151	14.1454	2.94326	2.01046	3.87853	6.77746	14.6973	15.4036	13.8793
ENSMUSG00000085395.1	Gm13056	-2.17117	0.0524174	0.278762	-2.58838	-1.37205	4.43081	4.84649	2.70972	7.31984	4.1604	15.4404	3.62109	42.7276	14.9997	6.14947
ENSMUSG00000024987.5	Cyp26a1	-1.838	0.0929099	0.363105	-2.58827	-1.37199	0.0353448	0.11216	0.0394492	0.0455368	0.200517	0.557495	0.270329	0.110919	0.0598079	0.155272
ENSMUSG00000054889.9	Dsp	4.02861	0.00194516	0.0608913	1.75238	0.809313	34.4493	21.5609	36.6424	24.7622	29.922	23.955	13.489	13.1464	16.327	17.6773
ENSMUSG00000053101.2	Gpr141	-1.76421	0.105118	0.38162	-2.58097	-1.36791	0.218349	0.460578	0.0752352	0.164641	0.164641	0.958557	0.958557	0.608291	0.529137	0.0693103
ENSMUSG00000085541.1	Gm16010	-0.905346	0.384482	0.676881	-2.58058	-1.3677	0.481663	0.00322971	0.0385961	0.012942	2.07554	0.0296234	0.439326	0.097808	0.332533	0.34742
ENSMUSG00000047656.8	Trpt1	-4.40766	0.00102347	0.0462053	-2.58043	-1.36761	4.04967	3.18866	3.61287	3.18866	2.61819	8.15877	6.74538	7.5154	6.33062	18.0927
ENSMUSG00000070709.12	Zfp974	-2.82124	0.0164756	0.161177	-2.5792	-1.36692	0.143356	0.657084	0.721031	0.652649	0.421527	0.89412	0.668578	1.15786	1.34526	2.64033
ENSMUSG00000053310.11	Nrgn	-1.7334	0.110632	0.39057	-2.57557	-1.36489	0.297537	0.191054	0.0104916	0.0694022	0.282365	0.323151	0.313	0.212704	0.365857	0.163759
ENSMUSG00000053889.5	Kirrel3os	-0.964958	0.355087	0.653476	-2.57404	-1.36403	0.113799	0.0195256	0.0040127	0.0321311	0.0425724	0.0144007	0.00775727	0.102404	0.217733	0.837742
ENSMUSG00000073394.4	Runx2os1	-2.11164	0.0581506	0.293536	-2.57121	-1.36245	0.0791242	0.124165	0.193001	0.248308	0.357166	0.755816	0.988519	0.248308	0.180122	0.547569
ENSMUSG00000031803.8	B3gnt3	-1.7466	0.10824	0.387	-2.57093	-1.36229	1.06373	3.81548	0.615685	5.35004	4.4032	12.9243	8.11582	12.6714	3.59865	1.28354
ENSMUSG00000061272.8	Gm14173	-2.89529	0.0144227	0.151392	-2.56753	-1.36038	0.866688	1.46245	0.353736	0.707409	0.581771	0.990276	1.72408	2.38415	2.40371	2.25533
ENSMUSG00000078897.10	Gm4724	-1.39503	0.19025	0.497722	-2.5666	-1.35986	0.520204	0.00579408	0.154527	0.164833	0.145318	0.115118	0.307897	0.482756	0.460693	0.138229
ENSMUSG00000011171.11	Vipr2	-1.71802	0.113481	0.394948	-2.56276	-1.3577	0.0801915	0.111633	0.0266718	0.352999	0.141591	0.0924708	0.119111	0.678657	0.602433	0.376829
ENSMUSG00000016206.6	H2-M3	-3.0551	0.0108237	0.132582	-2.56148	-1.35698	9.7233	7.51876	5.79831	6.81263	6.34401	41.3084	13.6573	25.9793	17.545	7.26775
ENSMUSG00000025195.9	Dnmbp	-5.11421	0.000325384	0.0270972	-2.56093	-1.35667	3.22865	1.4171	1.58903	1.70341	3.9853	5.88129	4.43309	5.31338	6.04426	6.3237
ENSMUSG00000024736.14	Tmem132a	-7.2058	1.64157e-05	0.00952384	-2.39581	-1.26051	8.21025	14.4707	10.3407	15.3198	12.0941	29.2049	24.5905	33.4476	26.3161	28.9281
ENSMUSG00000042873.11	Lhfpl4	-1.23929	0.240763	0.553053	-2.55151	-1.35135	0.0669244	0.116397	0.00262244	0.00479868	0.016917	0.0569647	0.0278225	0.231007	0.0182418	0.0252484
ENSMUSG00000034108.5	Ccs	-4.93468	0.000432514	0.0305814	-2.55123	-1.35119	19.6293	6.93024	12.4902	11.6206	17.996	26.7132	26.0797	32.4776	36.977	45.8845
ENSMUSG00000076934.2	Iglv1	-1.17761	0.263546	0.574662	-2.54574	-1.34809	0.0389878	0.301402	2.57804	0.836361	0.251505	2.00232	0.533415	4.96838	0.189713	0.704084
ENSMUSG00000105632.1	Gm43272	-2.91307	0.013969	0.149053	-2.54539	-1.34789	0.175254	0.61756	0.273785	0.653827	0.178583	0.845405	0.701558	0.655874	0.685333	1.615
ENSMUSG00000052221.7	Ppp1r36	-4.67258	0.00066065	0.0381317	-2.54524	-1.3478	3.70357	7.9941	6.19679	5.7096	6.65918	14.8792	8.93407	18.5462	21.5548	14.9681
ENSMUSG00000105355.1	Gm42956	-2.97647	0.0124649	0.140969	-2.54066	-1.3452	3.30537	2.81546	1.68917	2.40702	2.24967	3.36853	3.44209	8.96905	6.71132	14.0584
ENSMUSG00000043488.5	Frmd8os	-3.50998	0.00480779	0.0930807	-2.53539	-1.34221	0.706407	0.708619	0.504999	0.26872	0.321339	1.32969	0.96963	1.51943	1.14232	0.974048
ENSMUSG00000048852.13	Gm12185	-2.11332	0.0579805	0.29353	-2.53507	-1.34202	0.0294356	0.134601	0.0553176	0.0640585	0.0840412	0.479868	0.231164	0.173345	0.106697	0.0548935
ENSMUSG00000024887.9	Asah2	-6.39591	4.86654e-05	0.0120676	-2.53305	-1.34087	3.16375	1.95634	2.67356	1.58541	2.34386	6.3032	4.45809	5.59969	7.06272	5.60519
ENSMUSG00000024742.15	Fen1	-4.13187	0.0016301	0.0572015	-1.62107	-0.696947	9.9934	9.36336	6.54258	6.95221	10.8974	12.719	13.3406	13.9545	16.8283	12.8715
ENSMUSG00000024669.7	Cd5	-2.30589	0.0413654	0.249112	-2.52893	-1.33852	0.0475295	0.174316	0.134172	0.17298	0.156743	0.781882	0.404886	0.149376	0.367121	0.175776
ENSMUSG00000045868.12	Gvin1	-1.95847	0.0757354	0.33201	-2.52488	-1.33621	0.048009	0.0367725	0.0516094	0.0661985	0.0769186	0.197083	0.252248	0.208127	0.178385	0.0218389
ENSMUSG00000043263.13	Ifi209	-1.6683	0.123145	0.409896	-2.52321	-1.33526	0.64095	0.729923	0.303006	0.609344	0.842957	2.81714	1.7681	2.95412	2.96771	0.149871
ENSMUSG00000010601.13	Apol7a	-1.7649	0.104999	0.381578	-2.52259	-1.33491	15.0422	1.86382	3.36268	3.01377	0.333008	8.16451	3.52166	13.273	4.08998	6.16487
ENSMUSG00000049123.10	Catsperg2	-0.849771	0.413378	0.698774	-2.51817	-1.33238	0.00891413	0.0962465	0.00216845	0.00868934	0.00216845	0.0625998	0.111367	0.00216845	0.00216845	0.115232
ENSMUSG00000046070.8	Igfals	-2.04061	0.0657658	0.309366	-2.51096	-1.32824	21.2207	16.0801	8.58473	19.7148	4.58285	70.9158	25.6219	70.0789	28.4877	7.36845
ENSMUSG00000034868.8	Myl12b	-5.81046	0.000112667	0.0176747	-2.50893	-1.32707	31.1284	38.7542	21.1791	32.1837	33.372	98.8071	87.9709	61.9658	50.1248	101.921
ENSMUSG00000031712.10	Il15	-4.12738	0.00164265	0.0573526	-2.50795	-1.32651	2.84858	2.74186	3.70187	2.95517	2.06149	4.26054	4.82487	9.07786	11.1404	9.03474
ENSMUSG00000111147.1	RP23-116C19.1	-1.54026	0.151461	0.448663	-2.50791	-1.32649	0.216145	1.0727	0.108551	1.26834	0.0815673	0.661619	0.833535	1.83846	1.49095	0.191117
ENSMUSG00000047361.16	Gm973	-1.37979	0.19477	0.50341	-2.50755	-1.32628	0.0114271	0.133547	0.07908	0.0741358	0.0463172	0.0964952	0.0624727	1.24071	0.0969349	0.0608152
ENSMUSG00000097360.7	9430065F17Rik	-2.76889	0.0181007	0.170017	-2.50699	-1.32596	0.576719	0.516454	0.133558	0.452595	0.144179	0.655654	0.489905	1.0424	0.939888	0.906363
ENSMUSG00000030924.16	2610020H08Rik	-2.11739	0.0575717	0.292651	-1.34489	-0.427493	3.07052	2.23878	2.90127	2.00525	2.99216	3.31333	3.19609	2.70716	3.79289	4.86538
ENSMUSG00000091345.9	Col6a5	-1.81292	0.0969072	0.369155	-2.50006	-1.32196	0.0104471	0.0328333	0.0529289	0.00648954	0.0244981	0.157303	0.0677325	0.0292464	0.0354309	0.0208923
ENSMUSG00000084969.1	Gm11205	-2.64979	0.0224146	0.187201	-2.49439	-1.31869	1.07829	0.768297	0.873448	0.887078	0.308258	1.29086	1.16148	1.71317	1.82516	4.57901
ENSMUSG00000079450.11	Cldn34c1	-1.66711	0.123386	0.410288	-2.49108	-1.31677	0.0413701	0.74529	0.0349226	0.587674	0.490726	0.419913	0.455748	0.527402	0.551748	0.664246
ENSMUSG00000074141.13	Il4i1	2.62202	0.0235581	0.191846	2.09674	1.06815	0.941063	1.53284	0.701713	0.875971	0.342233	0.242264	0.381221	0.329129	0.495362	0.522265
ENSMUSG00000059146.12	Ntrk3	-1.42979	0.180272	0.484725	-2.49057	-1.31648	0.00798606	0.00245866	0.0143744	0.0118626	0.00325948	0.0184409	0.108146	0.00490554	0.0131512	0.00651838
ENSMUSG00000019577.6	Pdk4	-1.55123	0.148831	0.445491	-2.48973	-1.31599	0.510046	0.493163	1.21074	0.326831	0.650016	1.57857	5.00411	1.64969	2.60882	0.14258
ENSMUSG00000052013.14	Btla	-2.02944	0.0670462	0.311849	-2.48938	-1.31579	0.341194	0.117387	0.0948909	0.248719	0.412296	1.60724	0.650534	0.44743	0.469229	0.153699
ENSMUSG00000078864.10	Gm14322	-0.866115	0.404731	0.692114	-2.48496	-1.31322	0.285402	0.66803	0.0949254	0.219535	0.350938	0.0121565	1.44223	1.79631	3.21021	1.50095
ENSMUSG00000109459.1	Gm44592	-3.02508	0.0114229	0.136176	-2.48262	-1.31187	0.425341	0.609361	0.352597	0.212215	0.290358	0.735247	0.824219	0.843437	0.537561	1.98528
ENSMUSG00000025469.10	Msx3	-1.04728	0.317204	0.622358	-2.48183	-1.3114	0.0265986	0.0698034	0.172564	0.00647039	0.392209	0.013961	0.154846	0.603492	0.33389	0.154363
ENSMUSG00000004885.5	Crabp2	-2.07674	0.0617826	0.301629	-2.48042	-1.31058	3.99021	37.1069	14.6796	32.0216	2.20439	22.577	29.7722	33.5005	30.9859	24.1765
ENSMUSG00000102349.1	Gm37376	-2.45385	0.0318156	0.220179	-2.47587	-1.30794	0.448983	0.363039	0.217083	0.434127	0.715898	0.607719	1.40743	0.525259	1.09982	2.20653
ENSMUSG00000036278.6	Macrod1	-5.46509	0.000189037	0.0215017	-2.47508	-1.30747	4.59824	4.56471	4.71516	5.24462	4.43095	9.79663	12.6096	9.88003	9.27207	19.7831
ENSMUSG00000015289.4	Lage3	-2.20198	0.049665	0.27286	-1.26487	-0.338991	18.172	15.1145	16.4292	16.8282	19.6092	18.8852	17.4958	21.5643	28.9452	23.6653
ENSMUSG00000024697.3	Gna14	-3.95606	0.00220389	0.0643738	-2.46761	-1.30311	2.51061	2.08772	2.9541	5.04172	4.40888	13.2332	5.52246	10.6108	5.90234	7.13905
ENSMUSG00000021253.6	Tgfb3	-4.94003	0.00042883	0.0305814	-2.3756	-1.24829	45.4648	39.9073	37.7468	93.5513	55.6276	129.235	103.119	122.54	168.797	96.9211
ENSMUSG00000107689.1	Gm44386	-2.59514	0.0247201	0.195628	-2.46477	-1.30146	0.64709	1.82496	1.53641	1.24535	0.659383	1.51725	5.52544	1.72116	2.19535	4.38738
ENSMUSG00000022037.14	Clu	-1.71989	0.113132	0.394522	-2.46238	-1.30005	12.6994	54.4167	24.0084	40.8708	25.4419	105.119	106.614	51.0774	291.85	9.68175
ENSMUSG00000108650.1	Gm44867	-3.58861	0.00418445	0.0868061	-2.46147	-1.29952	0.61189	0.523777	0.642119	0.371056	0.371056	1.31905	0.904328	0.940038	1.38183	1.67932
ENSMUSG00000027500.10	Stmn2	-2.54754	0.0269177	0.204133	-2.45797	-1.29747	0.094893	0.0210368	0.0607502	0.0217897	0.0504954	0.166658	0.094893	0.131806	0.0829602	0.0595342
ENSMUSG00000035283.4	Adrb1	-3.43764	0.0054654	0.0991165	-2.45764	-1.29728	4.52262	13.2115	5.24047	13.5793	5.29397	19.5114	25.9157	27.9749	12.4748	12.2522
ENSMUSG00000024667.11	Tmem216	-4.41201	0.00101606	0.0462053	-2.45722	-1.29703	30.96	15.2055	18.7223	13.825	15.9492	42.2783	26.4	66.0677	64.1382	35.6278
ENSMUSG00000032446.14	Eomes	-1.4655	0.170485	0.474085	-2.4543	-1.29531	0.0236675	0.0114947	0.0367886	0.0721683	0.0389248	0.20813	0.12794	0.195853	0.0178526	0.0236675
ENSMUSG00000031845.15	Bco1	-2.45425	0.031793	0.220179	-2.45353	-1.29486	0.196854	0.0882901	0.259191	0.0947461	0.0635991	0.141825	0.262772	0.246552	0.526591	0.505617
ENSMUSG00000027636.11	Sla2	-2.08893	0.0604903	0.298591	-2.4533	-1.29472	0.0777474	0.0317324	0.0384112	0.03254	0.104647	0.234364	0.129021	0.238263	0.0460331	0.0767804
ENSMUSG00000032890.17	Rims3	-2.11298	0.0580151	0.29353	-2.44928	-1.29236	2.67346	2.18367	0.905071	2.2844	1.58978	9.93189	2.30336	12.9295	1.80453	3.26216
ENSMUSG00000027230.9	Creb3l1	-2.89233	0.0144995	0.151935	-2.07839	-1.05546	52.3846	15.8588	30.5224	19.5882	35.4453	40.3532	35.6135	68.7838	63.7519	105.935
ENSMUSG00000066983.6	Gm16519	-2.99035	0.012158	0.139034	-2.44491	-1.28978	0.567693	0.406665	0.48659	0.336313	1.15585	1.29227	0.817662	1.28217	1.36652	2.12455
ENSMUSG00000110772.1	RP24-386D3.6	-1.87367	0.0874843	0.35369	-2.4414	-1.28771	0.133488	0.0602092	0.25086	0.0990794	0.10784	0.223455	0.542395	0.0818517	0.244613	0.752182
ENSMUSG00000070803.6	Cited4	-2.78046	0.0177282	0.168061	-2.43531	-1.2841	21.8831	55.0562	7.31064	42.4068	25.1364	60.5288	60.4571	93.5913	35.2159	73.4853
ENSMUSG00000011034.6	Slc5a1	-2.25432	0.0453031	0.261439	-2.43262	-1.28251	2.48672	5.08696	2.92422	7.41819	1.11593	11.0185	3.6588	20.0528	5.24073	7.01792
ENSMUSG00000086513.3	9130208D14Rik	-1.72655	0.111894	0.392881	-2.43078	-1.28142	0.0380641	0.0683148	0.00959048	0.0167374	0.0269655	0.219062	0.107351	0.0269655	0.0326261	0.0420527
ENSMUSG00000079554.2	Aox2	-0.866336	0.404615	0.692078	-2.42866	-1.28016	0.00264152	0.14037	0.0170401	0.17946	0.00264152	0.116826	0.0170401	0.0256455	0.0128535	0.646724
ENSMUSG00000015451.16	C4a	2.45856	0.0315499	0.219252	1.45034	0.536393	0.800588	1.32076	0.940266	1.1537	1.47467	0.708181	0.762541	0.750172	0.723573	0.925973
ENSMUSG00000046991.9	Wdr27	-1.5778	0.142621	0.43804	-2.42497	-1.27797	0.167957	0.358991	0.0707744	0.219585	0.0134483	0.261927	0.32545	0.257496	0.0924407	0.590335
ENSMUSG00000083411.3	Rpl30-ps10	-2.13062	0.0562615	0.288518	-2.42464	-1.27777	0.69435	0.473939	0.800005	1.10182	1.02454	4.80382	0.913659	4.09749	1.03937	1.35314
ENSMUSG00000037979.13	Ccdc92	-1.87999	0.0865539	0.352102	-2.42294	-1.27676	0.316885	1.76403	0.170298	2.66975	1.16124	1.9678	1.1827	4.03853	2.12242	1.41758
ENSMUSG00000071528.3	Usmg5	-6.79753	2.80953e-05	0.0105643	-2.42132	-1.27579	130.222	157.51	128.684	149.396	148.794	247.158	298.636	306.425	459.214	470.87
ENSMUSG00000033998.9	Kcnk1	-2.41081	0.034348	0.228192	-1.48776	-0.573139	73.9191	82.9664	56.3978	82.7062	48.3654	81.5955	82.7062	120.742	75.7422	161.052
ENSMUSG00000034833.9	Tespa1	-1.38658	0.192746	0.500707	-2.41908	-1.27446	0.0369931	0.143822	0.0580511	0.0859198	0.116092	0.412691	0.376367	0.33207	0.234221	0.0173966
ENSMUSG00000022949.9	Clic6	-2.26716	0.0442906	0.258012	-2.41752	-1.27353	78.2489	19.3812	53.6012	54.7435	14.4405	143.168	35.0463	155.47	49.0207	136.34
ENSMUSG00000084808.7	9430091E24Rik	-4.47768	0.000910823	0.0442818	-2.4172	-1.27334	1.13019	0.884813	1.33275	0.790731	0.832381	2.34431	1.98029	2.4011	1.75199	3.7039
ENSMUSG00000097725.4	4930593A02Rik	-2.7873	0.0175116	0.166734	-2.41193	-1.27019	0.136615	0.119899	0.0896523	0.0809335	0.216573	0.231072	0.168602	0.26161	0.499377	0.438012
ENSMUSG00000032719.4	Sbspon	-1.88235	0.086209	0.351398	-2.41087	-1.26955	0.059846	0.059846	0.16912	0.119002	0.0483476	0.77103	0.204704	0.0865875	0.193446	0.100181
ENSMUSG00000027831.9	Veph1	-2.51648	0.0284536	0.2098	-2.40951	-1.26874	0.100204	0.0918572	0.0531268	0.0899755	0.0797645	0.161939	0.18589	0.0884817	0.194809	0.60928
ENSMUSG00000046230.9	Vps13a	-6.6348	3.50112e-05	0.011102	-2.28548	-1.1925	2.86886	3.07878	3.70205	2.76601	2.30017	7.74882	4.66879	7.72755	7.27058	6.34789
ENSMUSG00000107083.1	Gm43313	-2.66064	0.0219828	0.185284	-2.40317	-1.26494	0.335388	0.124207	0.15227	0.206556	0.183569	0.282738	0.276215	0.533233	0.45402	1.12431
ENSMUSG00000024308.14	Tapbp	-4.39275	0.0010493	0.0463624	-2.40148	-1.26392	42.1573	44.9138	32.5185	35.6919	32.0908	165.322	114.041	98.4264	64.3316	48.0568
ENSMUSG00000020142.12	Slc1a4	2.54468	0.0270556	0.204133	1.84799	0.885957	3.53458	6.15612	2.98616	7.42863	3.82129	4.00007	3.11448	2.83903	1.8573	1.30897
ENSMUSG00000024232.1	Bambi	2.37873	0.0363609	0.234604	1.76559	0.820152	5.99658	2.97201	6.86238	8.22247	6.58074	4.66594	2.42189	1.79266	4.74947	4.22993
ENSMUSG00000026494.12	Kif26b	2.20863	0.0490892	0.271841	2.10607	1.07455	1.4686	0.361637	1.03451	0.640657	0.654477	1.04742	0.389223	0.2061	0.229236	0.260322
ENSMUSG00000078184.1	Rbm8a2	-2.33873	0.0390321	0.242194	-2.39271	-1.25864	0.10097	0.247486	0.193036	0.0603414	0.211417	0.3955	0.23695	0.608198	0.177834	0.468596
ENSMUSG00000108398.1	Gm30191	-0.920356	0.376925	0.671921	-2.39266	-1.25862	0.208806	0.114649	0.0235614	3.97141	0.549483	1.99163	0.114649	2.25236	1.61801	0.151992
ENSMUSG00000055413.12	H2-Q5	-1.5358	0.152542	0.450511	-2.3914	-1.25786	3.49174	7.08271	2.23287	5.67586	7.85536	7.20947	3.44332	74.0793	18.8358	6.23202
ENSMUSG00000073403.11	Gm10499	-1.90177	0.0834165	0.346672	-2.39052	-1.25733	7.82742	9.583	5.08138	6.90857	10.4796	13.8754	7.21734	78.3767	32.8554	8.49926
ENSMUSG00000111133.1	RP23-354J5.3	-2.79771	0.0171873	0.164456	-2.38949	-1.2567	0.229613	0.201517	0.196809	0.0667798	0.162663	0.460184	0.330717	0.548217	0.328181	0.253673
ENSMUSG00000083282.2	Ctsf	-2.84066	0.0159106	0.159326	-2.38771	-1.25563	1.703	3.17838	3.22759	6.21921	6.66218	11.907	3.93618	12.3789	8.96496	12.5636
ENSMUSG00000027855.13	Sycp1	-1.46086	0.171733	0.475823	-2.38769	-1.25561	0.0042869	0.0559221	0.0334748	0.0283581	0.115376	0.148813	0.0276543	0.0416198	0.0847479	0.167637
ENSMUSG00000102160.1	Gm36944	-1.72893	0.111455	0.391892	-2.38135	-1.25178	0.49607	0.112019	0.192675	0.0997813	0.0481549	0.244364	0.192675	0.141005	0.568886	1.12594
ENSMUSG00000079235.10	Ccdc13	-1.60235	0.137088	0.428978	-2.38131	-1.25175	2.45651	0.118947	0.441137	0.516448	0.985622	0.603012	0.645968	1.71732	1.63112	4.93775
ENSMUSG00000038179.13	Slamf7	-1.50594	0.159954	0.459428	-2.37813	-1.24983	0.0606515	0.18812	0.431189	0.112083	0.498625	1.82098	0.440375	0.947225	0.194865	0.122903
ENSMUSG00000026303.6	Mlph	-2.26941	0.0441154	0.257833	-1.369	-0.453121	28.3593	34.4726	35.1109	28.1714	36.4529	52.8716	32.1349	60.3733	31.5029	52.2379
ENSMUSG00000030157.5	Clec2d	-8.55173	3.20405e-06	0.00747837	-2.37731	-1.24933	25.9362	41.9737	26.8174	33.2236	33.7069	84.6442	75.5838	79.9602	74.6622	65.9325
ENSMUSG00000085962.8	Gm16984	-1.49845	0.161862	0.46213	-2.37566	-1.24833	0.0615583	0.990191	0.456525	1.68492	0.37557	2.50435	1.70458	1.58046	0.489411	0.426007
ENSMUSG00000037349.9	Nudt22	-6.0903	7.49884e-05	0.0146649	-2.22829	-1.15594	8.10374	5.74273	6.58154	8.76558	8.63169	16.419	14.6769	21.7562	17.2902	14.0855
ENSMUSG00000032796.7	Lama1	-2.9515	0.013037	0.144685	-2.37502	-1.24794	0.509173	0.39396	0.258116	0.509173	0.132539	0.890367	0.728047	1.09022	1.01744	0.359594
ENSMUSG00000006463.13	Zdhhc24	-8.97471	1.99478e-06	0.00747837	-2.37419	-1.24743	5.00503	4.23143	4.50334	4.77511	3.89905	10.497	9.50945	12.0918	9.80818	11.4654
ENSMUSG00000097281.2	Gm26685	-1.46965	0.16938	0.47328	-2.37267	-1.24651	0.410344	0.200969	0.0755593	0.0498474	0.113989	0.0548405	0.262773	0.364992	1.04877	0.494098
ENSMUSG00000064125.14	Prr36	4.19519	0.00146367	0.0551411	4.089	2.03175	0.952684	2.14235	1.93665	2.36821	0.984266	0.656998	0.34498	0.74452	0.403507	0.115012
ENSMUSG00000029636.10	Wasf3	-1.1135	0.288989	0.599291	-2.37072	-1.24533	0.0316507	0.140949	0.0229092	0.269853	0.165139	0.0958853	0.16571	0.0748714	0.128605	3.31166
ENSMUSG00000001663.10	Gstt1	-3.06428	0.0106468	0.131917	-2.3706	-1.24525	23.2285	17.4058	22.7904	31.7665	43.6572	52.1674	57.1014	26.0332	96.1208	129.376
ENSMUSG00000024935.10	Slc1a1	-3.1862	0.00855691	0.121608	-2.36689	-1.243	4.37013	9.36764	1.83006	5.96571	3.74248	6.09032	12.9111	14.852	13.327	8.55674
ENSMUSG00000028654.13	Mycl	-2.36555	0.0372212	0.236695	-2.36496	-1.24182	0.0687473	0.0603353	0.0378545	0.132307	0.0700533	0.288816	0.118696	0.332552	0.107398	0.0900643
ENSMUSG00000006464.8	Bbs1	-5.09112	0.000337428	0.0274364	-2.36347	-1.24091	0.971827	0.671871	0.903815	0.64038	0.894859	2.60319	1.46368	1.89226	1.45488	2.38648
ENSMUSG00000044026.2	Slc35g1	-3.74235	0.00319461	0.0765509	-2.36026	-1.23894	1.15647	1.57727	0.945851	1.28591	1.00259	2.87882	2.09826	3.74458	1.56259	4.93638
ENSMUSG00000045672.15	Col27a1	-1.57663	0.142891	0.438472	-2.35646	-1.23662	0.283068	3.70123	0.680293	4.17574	2.89667	2.64463	9.54325	7.16385	3.26866	1.2005
ENSMUSG00000037071.2	Scd1	-2.022	0.0679108	0.314191	-2.35489	-1.23566	68.6693	72.375	46.8175	98.2715	129.975	284.88	464.597	233.547	242.138	30.2864
ENSMUSG00000110949.1	Nudt8	-2.80974	0.0168198	0.163014	-2.35076	-1.23313	0.803779	0.214656	0.660434	0.288121	0.285729	0.594009	0.888118	0.819286	1.55054	0.951879
ENSMUSG00000085881.1	Gm15912	-2.40276	0.0348425	0.229884	-2.34912	-1.23212	0.41685	0.284527	0.205945	0.750302	0.561076	1.16644	0.548511	2.0619	0.861973	0.691759
ENSMUSG00000102452.1	Gm38344	-1.53075	0.153775	0.451729	-2.34792	-1.23138	0.0998503	0.266563	0.0300521	0.158342	0.145351	0.244742	0.369992	0.0745317	0.201221	1.15239
ENSMUSG00000037989.15	Wnk2	-1.13103	0.281852	0.592478	-2.346	-1.2302	13.9512	27.9344	33.1115	9.20526	0.283137	18.0421	22.7875	12.6034	14.3265	31.9376
ENSMUSG00000037287.15	Tbcel	-2.48476	0.0301106	0.215416	-2.34548	-1.22988	0.416379	1.37408	0.387015	2.05319	1.64967	3.38954	1.75825	3.37587	1.21474	2.44656
ENSMUSG00000058794.12	Nfe2	-2.83576	0.0160512	0.159985	-2.34465	-1.22937	0.108535	0.0329112	0.0929055	0.0550391	0.127955	0.16674	0.144234	0.143207	0.211486	0.221819
ENSMUSG00000060512.7	0610040J01Rik	-6.51399	4.13163e-05	0.0114145	-2.34433	-1.22918	26.7402	21.083	24.4259	37.0545	29.472	56.4988	49.9385	70.9644	60.0951	88.2062
ENSMUSG00000048142.9	Nat8l	-1.43192	0.179675	0.48427	-2.34425	-1.22913	0.0901059	0.0893729	0.0746957	0.0573209	0.0750523	0.122004	1.51608	0.0796988	0.178231	0.0545247
ENSMUSG00000086287.1	Gm15972	-1.80984	0.0974079	0.369727	-2.34307	-1.2284	3.00215	0.348201	0.81417	2.05987	1.1233	1.81716	1.47689	4.11751	1.59864	8.92882
ENSMUSG00000062007.13	Hsh2d	-1.16001	0.270351	0.581413	-2.3402	-1.22663	0.455113	0.638499	0.379743	0.164397	0.539826	2.59367	3.1865	1.61531	0.681462	0.0539137
ENSMUSG00000081564.1	Gm13717	-3.85964	0.00260418	0.0684678	-2.33929	-1.22607	1.64659	1.54117	2.36926	1.33194	2.21053	2.84631	5.46317	4.51407	3.25699	5.24825
ENSMUSG00000078763.2	Slfn1	-1.2273	0.245063	0.557916	-2.33857	-1.22563	0.285188	1.31904	0.232658	0.566077	0.7363	2.79242	1.56477	2.69655	2.50055	0.0787387
ENSMUSG00000108068.1	Gm44075	-0.925687	0.374266	0.670027	-2.33776	-1.22512	4.60004	4.80974	0.323812	3.75036	2.31759	15.8911	0.221114	14.554	9.49402	12.7924
ENSMUSG00000028017.7	Egf	-2.33559	0.0392494	0.242997	-2.33672	-1.22449	0.207358	0.431468	0.251536	0.259862	0.240651	0.857028	0.246714	1.93226	0.393231	0.650348
ENSMUSG00000082908.4	Gm13736	-1.51122	0.158622	0.457946	-2.33651	-1.22436	107.08	2.97239	43.2958	119.482	59.7254	54.5377	134.346	81.1723	165.959	66.2588
ENSMUSG00000096938.7	9530052E02Rik	-2.19927	0.0499013	0.273728	-2.33575	-1.22388	0.233814	0.438117	0.581266	0.785008	0.192275	2.17422	1.12148	0.339092	0.886869	0.886869
ENSMUSG00000105135.1	Gm43667	-4.4072	0.00102425	0.0462053	-2.33471	-1.22325	0.83314	1.32672	1.80233	1.51266	0.945811	2.78873	2.13368	3.32552	3.04947	3.40844
ENSMUSG00000043122.6	A530016L24Rik	-1.08942	0.299021	0.607572	-2.33429	-1.22298	0.408859	0.0851752	0.00578309	0.104437	0.201666	0.0914034	1.156	0.147584	0.288154	0.0556787
ENSMUSG00000044703.5	Phf11a	-1.51982	0.156473	0.455114	-2.33396	-1.22278	0.443875	0.682455	0.150214	0.340955	0.595896	1.62448	1.54229	1.30164	1.53832	0.108397
ENSMUSG00000069805.10	Fbp1	2.84857	0.0156861	0.158361	2.35459	1.23547	3.44193	1.42598	1.55462	1.87559	1.0355	0.59445	0.73031	1.622	0.350245	0.823828
ENSMUSG00000110532.1	RP23-478A9.6	-2.99517	0.0120532	0.138994	-2.3321	-1.22163	4.66363	5.19126	3.34897	5.37964	5.94911	5.55302	9.63621	10.5291	14.1698	24.4158
ENSMUSG00000046959.16	Slc26a1	-1.52701	0.154693	0.453055	-2.33061	-1.22071	0.415571	0.0359378	0.248892	0.435857	0.0627169	0.481321	0.0987251	0.776213	0.340844	0.620451
ENSMUSG00000057858.7	Fam204a	-6.98828	2.1801e-05	0.00994766	-2.32926	-1.21987	4.8808	5.02184	3.77627	3.72236	4.14985	8.15351	9.84505	9.50648	10.4194	12.5956
ENSMUSG00000106032.1	Gm42463	-1.45209	0.174106	0.478089	-2.32885	-1.21962	0.0663737	0.0832093	0.0312846	0.00311998	0.0402496	0.11724	0.0486988	0.0402496	0.0406998	0.143082
ENSMUSG00000044303.6	Cdkn2a	-1.66098	0.124629	0.412311	-2.32542	-1.21749	1.77721	18.8211	5.92824	37.847	1.73087	16.6874	15.8515	10.7127	13.3413	29.8551
ENSMUSG00000040653.6	Ppp1r14c	-0.854832	0.410687	0.696857	-2.32324	-1.21614	0.051623	0.00582508	0.118097	0.00582508	0.20313	0.0356117	0.152784	1.06779	0.0283446	0.0112609
ENSMUSG00000070867.4	Trabd2b	-2.11542	0.0577693	0.293398	-2.31842	-1.21314	2.07738	6.17465	1.80635	3.69231	2.42671	20.3869	6.15323	11.5505	2.87519	3.41557
ENSMUSG00000038843.17	Gcnt1	-2.35346	0.038027	0.239203	-2.31718	-1.21237	5.39274	2.24747	4.36719	2.2933	11.0419	4.55008	5.63385	20.0212	13.8829	11.8535
ENSMUSG00000097792.1	Gm27042	-1.912	0.0819793	0.344898	-2.31715	-1.21235	0.326249	0.395328	0.166065	0.0556846	0.147432	0.482388	0.147432	0.454166	0.512786	0.738448
ENSMUSG00000027457.15	Snph	-4.70745	0.000624101	0.0372003	-2.31511	-1.21108	0.760512	1.30473	1.54207	2.27383	0.950622	2.85134	2.85172	3.20382	2.50898	3.62664
ENSMUSG00000096243.1	Gm24265	-2.10145	0.0591894	0.295208	-2.31423	-1.21053	1.44248	1.03226	0.496052	2.31927	0.942265	2.92693	3.55035	5.23673	1.16636	1.68753
ENSMUSG00000035031.15	C8a	-1.23443	0.242499	0.555428	-2.31384	-1.21029	0.0270458	0.0452302	0.0192363	0.105151	0.00419258	0.129136	0.0270458	0.277232	0.0291638	0.0270458
ENSMUSG00000085684.1	4930469K13Rik	-1.46614	0.170315	0.473914	-2.31052	-1.20822	4.05337	1.75166	8.83606	15.7896	0.9443	3.79563	5.08772	18.2341	6.07688	34.2855
ENSMUSG00000040105.3	Plpp6	-10.1296	5.94898e-07	0.0051771	-2.31	-1.20789	7.81974	8.16996	7.71236	8.97824	8.66339	18.7225	21.4377	16.5228	18.6355	20.6204
ENSMUSG00000042817.15	Flt3	-1.9833	0.0725824	0.325554	-2.30885	-1.20718	0.0159227	0.058397	0.0609547	0.0346885	0.0411275	0.251605	0.0910826	0.113196	0.0487959	0.0385269
ENSMUSG00000045326.13	Fndc7	-1.91881	0.081035	0.342597	-2.30747	-1.20631	0.064593	0.0110829	0.0303883	0.0359987	0.0198505	0.139492	0.0241644	0.0461765	0.074439	0.0936771
ENSMUSG00000097514.1	Gm17619	-2.68397	0.0210815	0.18084	-2.30722	-1.20615	2.00164	2.36205	1.77964	1.61241	0.92674	2.10743	1.91974	6.1818	4.87133	7.41418
ENSMUSG00000030244.7	Gys2	-0.720219	0.486257	0.7487	-2.30711	-1.20609	0.0618957	0.084502	0.0263242	0.0618957	0.0500035	0.199164	3.17276	0.00573738	0.482502	0.0110914
ENSMUSG00000064010.12	Dppa1	-1.18847	0.259417	0.570311	-2.30465	-1.20455	0.0397882	0.154688	0.0444085	0.531879	0.102687	0.531879	0.0624372	1.59976	0.151075	0.151075
ENSMUSG00000059325.14	Hopx	-2.48282	0.0302149	0.215877	-2.30383	-1.20403	0.285172	0.26818	0.631646	0.56796	0.51643	1.52956	0.868877	2.02611	0.784169	0.413576
ENSMUSG00000026664.7	Phyh	-5.66535	0.000139747	0.0185546	-2.302	-1.20289	29.674	25.1298	20.878	18.5804	23.8177	34.1284	46.9518	73.4823	59.545	62.8213
ENSMUSG00000053358.2	Gm9905	-3.44826	0.00536333	0.0986735	-2.30054	-1.20197	0.741819	1.05292	0.859405	1.10095	0.696902	1.92547	1.46964	3.28755	1.16933	3.23208
ENSMUSG00000061576.15	Dpp6	-1.65292	0.126279	0.414252	-2.29609	-1.19918	0.0164728	0.00954467	0.0164728	0.00346574	0.0380285	0.0403515	0.0607105	0.0287937	0.0292103	0.00796458
ENSMUSG00000026222.16	Sp100	-2.00275	0.0701988	0.320027	-2.29213	-1.19669	1.4361	2.14177	1.42072	1.23628	1.96865	9.57041	5.21542	4.68484	3.02275	0.789199
ENSMUSG00000097515.2	1700040D17Rik	-2.23062	0.0472308	0.26722	-2.28889	-1.19465	0.203797	0.383097	0.0985357	0.275848	0.133126	0.361382	0.638844	0.309679	0.272797	1.00156
ENSMUSG00000081769.8	Gm12216	-2.06918	0.0625966	0.302835	-2.28817	-1.1942	1.09572	0.336947	0.928125	0.767382	0.361759	3.93569	1.91074	0.878905	0.495994	1.73346
ENSMUSG00000021880.6	Rnase6	-2.13971	0.0553767	0.286335	-2.28746	-1.19375	0.403285	0.288302	0.464758	0.64613	0.410519	2.97153	1.14054	1.04423	0.623349	0.372982
ENSMUSG00000071654.5	Uqcc3	-7.50965	1.11506e-05	0.00771274	-2.2243	-1.15335	16.5814	16.4162	15.5161	22.4792	18.2858	40.4016	40.6751	35.0048	35.5658	47.9823
ENSMUSG00000085696.8	Hoxaas3	-0.873869	0.400672	0.690532	-2.28157	-1.19003	0.00527665	0.106978	0.228149	0.0211444	0.0680718	0.0322588	0.0256759	0.123058	0.0688332	2.25342
ENSMUSG00000070960.4	Gm19680	-1.83468	0.0934294	0.363813	-2.28091	-1.18961	1.69443	1.06339	0.101029	1.1494	1.5084	2.05403	1.5667	1.63486	1.28525	3.18179
ENSMUSG00000033470.11	Cysltr2	-2.54529	0.027026	0.204133	-2.27934	-1.18862	0.154052	0.0912635	0.20891	0.0807704	0.0737288	0.387957	0.277802	0.347936	0.151083	0.170194
ENSMUSG00000030365.11	Clec2i	-2.70038	0.02047	0.178498	-2.27789	-1.1877	0.13901	0.0993761	0.109429	0.115079	0.18174	0.505148	0.34739	0.395913	0.149435	0.170929
ENSMUSG00000021055.13	Esr2	-1.14774	0.275174	0.586072	-2.27527	-1.18604	0.178446	0.0488292	0.0453849	0.144347	0.121816	0.225527	0.0291979	1.20442	0.0990234	0.690312
ENSMUSG00000035042.2	Ccl5	-1.81194	0.0970665	0.369483	-2.27379	-1.1851	1.67462	13.7505	1.02567	3.84298	2.86577	8.6	14.2056	6.4177	8.07658	2.37996
ENSMUSG00000021118.7	Plek2	2.54387	0.0270948	0.204149	1.5046	0.58938	10.8757	17.4986	15.409	11.8429	17.079	8.31485	11.4962	8.23533	14.2871	6.54095
ENSMUSG00000030617.13	Ccdc83	-1.73505	0.110331	0.390166	-2.27331	-1.18479	0.0625813	0.192351	0.030258	0.125096	0.144473	0.421125	0.173085	0.192917	0.47024	0.0605106
ENSMUSG00000056870.9	Gulp1	-2.14032	0.0553178	0.286247	-2.27285	-1.1845	0.834404	0.132576	0.516934	0.532622	0.45217	0.472255	0.610562	2.4381	1.24029	0.960776
ENSMUSG00000041789.7	2700046A07Rik	-0.821173	0.428806	0.708208	-2.27179	-1.18383	0.157566	0.00617425	0.0283286	0.011298	0.029298	0.00617425	0.0193441	0.0247412	0.296627	0.762328
ENSMUSG00000097124.2	A530020G20Rik	-4.81147	0.000527187	0.0333661	-2.27139	-1.18358	9.25409	6.96222	10.7501	5.8908	14.7331	21.3688	23.6255	13.9121	23.9003	20.8376
ENSMUSG00000024079.4	Eif2ak2	-3.06448	0.010643	0.131917	-2.27055	-1.18304	11.5335	14.696	7.29345	8.89311	6.51005	23.5282	23.667	34.0727	29.9319	7.66922
ENSMUSG00000060981.6	Hist1h4h	-1.88582	0.085704	0.350558	-2.27047	-1.18299	2.81184	1.82035	2.13111	2.13111	0.80831	2.36663	2.13111	3.08093	4.27289	19.4376
ENSMUSG00000021702.7	Thbs4	-2.17744	0.0518456	0.277227	-2.26735	-1.18101	5.20954	9.33816	12.5296	6.60504	13.2615	77.9491	23.3822	13.759	13.882	8.786
ENSMUSG00000049191.12	Rgag4	-3.33083	0.00660879	0.108041	-2.26726	-1.18095	2.85307	5.29887	5.9579	11.7467	2.91407	14.3486	9.51778	12.2292	8.03745	15.2047
ENSMUSG00000024993.15	Fam45a	-6.74754	3.00493e-05	0.010896	-2.26546	-1.17981	2.54491	1.97318	2.41379	1.74768	2.6858	4.43253	4.49431	4.82467	6.51412	5.33256
ENSMUSG00000041423.16	Paqr6	-1.67797	0.121211	0.407037	-2.26454	-1.17922	4.52807	4.37365	12.0175	22.5146	1.45295	30.4614	27.623	5.78423	9.62619	10.1758
ENSMUSG00000097489.1	Gm26808	-1.86156	0.0892927	0.357049	-2.26433	-1.17908	0.494864	2.09496	0.989199	0.989199	0.323259	1.5837	2.03822	3.45944	0.578935	3.23996
ENSMUSG00000026070.15	Il18r1	-1.58619	0.140708	0.435228	-2.26384	-1.17877	2.32228	1.29832	2.07468	1.0343	7.64772	5.21516	3.33908	1.15356	13.6411	11.2401
ENSMUSG00000107036.1	Gm7596	-1.61631	0.134025	0.424282	-2.26269	-1.17804	0.26506	0.108183	0.200411	0.110937	0.108183	0.302857	0.0816037	0.729147	0.909975	0.261763
ENSMUSG00000084844.3	Hoxb3os	-0.72559	0.483085	0.746704	-2.26176	-1.17745	0.0771963	0.126539	5.69077	3.42907	0.0548918	0.111768	3.47188	1.032	0.166412	10.7965
ENSMUSG00000020577.15	Tspan13	-3.14968	0.00913509	0.124703	-1.92311	-0.943445	46.5341	32.435	41.6776	33.7031	54.9713	60.7834	47.8111	66.1755	96.0796	162.906
ENSMUSG00000029330.8	Cds1	-3.55912	0.0044079	0.0891609	-3.03304	-1.60076	0.796063	6.51112	2.99143	6.76115	2.08253	9.88871	7.5932	9.68875	7.96491	11.2547
ENSMUSG00000041420.18	Meis3	-2.45655	0.0316633	0.219562	-2.25346	-1.17214	1.83478	1.64561	0.699402	4.077	2.06774	5.87976	3.25765	1.93117	4.11939	7.82009
ENSMUSG00000041225.16	Arhgap12	1.47844	0.167054	0.470383	1.19334	0.255002	8.82508	11.4402	10.7386	9.42158	6.3113	6.64034	7.05962	7.88005	9.62226	7.51723
ENSMUSG00000055994.15	Nod2	-2.02396	0.0676823	0.313819	-2.25203	-1.17123	0.757424	0.387443	0.172473	0.20104	0.304802	0.966555	0.9399	1.57573	0.561044	0.199354
ENSMUSG00000043629.12	1700019D03Rik	-1.68017	0.120773	0.406586	-2.25097	-1.17055	0.115612	0.0938939	0.107331	0.0755236	0.372015	0.233662	0.142573	1.20323	0.384097	0.115612
ENSMUSG00000070327.14	Rnf213	-3.26942	0.00737393	0.11388	-2.25023	-1.17007	12.0882	16.0222	7.89635	6.74076	7.04301	32.6578	21.5931	26.6179	25.7317	8.84968
ENSMUSG00000026778.13	Prkcq	-2.12001	0.05731	0.291832	-2.2501	-1.16999	0.0190789	0.0539939	0.0574157	0.0574157	0.0706961	0.261798	0.142355	0.110219	0.0612449	0.0513599
ENSMUSG00000092243.8	Gm7030	-1.5051	0.16017	0.459428	-2.24945	-1.16957	1.77449	1.5047	1.64863	1.46399	1.90121	1.9785	0.980038	22.6124	7.86597	2.12897
ENSMUSG00000021071.15	Trim9	-2.00145	0.0703551	0.320558	-2.24908	-1.16933	0.560302	0.299658	0.536272	0.0654848	0.992665	0.563564	0.643121	1.00677	0.989479	0.859647
ENSMUSG00000100235.6	Gm28557	-2.89948	0.0143144	0.151178	-2.24658	-1.16773	0.127105	0.0551125	0.0675646	0.101847	0.143435	0.299346	0.132664	0.296141	0.227815	0.146591
ENSMUSG00000032892.14	Rangrf	-3.41021	0.00573818	0.101291	-2.24507	-1.16676	3.38493	5.51321	3.89047	12.3122	8.34199	11.1331	11.4073	15.6991	11.5397	21.0834
ENSMUSG00000025268.15	Maged2	4.36481	0.00109952	0.0471358	1.64932	0.721871	49.692	55.0501	74.9729	74.2269	55.6243	48.766	30.4326	37.2602	33.7683	37.0291
ENSMUSG00000010358.13	Ifi35	-5.04415	0.000363408	0.0280431	-2.24138	-1.16439	22.1542	27.5453	17.1359	19.3127	23.8337	57.593	61.4091	57.5188	48.8551	27.3266
ENSMUSG00000002325.14	Irf9	-2.75072	0.018701	0.172099	-2.23983	-1.16339	16.612	15.1977	8.67021	10.6629	10.0423	39.6239	32.3089	38.4322	35.5128	7.68174
ENSMUSG00000013419.7	Zfp651	-1.85533	0.0902371	0.358907	-2.23912	-1.16293	5.85007	0.591446	1.7619	1.84689	4.33791	2.91757	3.29888	3.05377	6.40235	15.0565
ENSMUSG00000099655.1	2310034G01Rik	-0.996854	0.340037	0.640653	-2.23753	-1.16191	0.0456419	0.054026	0.148135	0.0311664	0.143233	0.220594	0.0111029	0.568437	0.119779	0.674937
ENSMUSG00000027832.5	Ptx3	-1.62704	0.131712	0.42102	-2.23663	-1.16132	0.481549	1.14629	2.56173	1.97123	1.234	7.17334	5.00543	0.670196	1.42643	5.6751
ENSMUSG00000026088.15	Mitd1	-4.14769	0.00158676	0.057061	-2.23536	-1.1605	7.67293	8.86244	5.70472	6.61065	6.124	16.0165	18.2684	18.5476	20.6715	7.53947
ENSMUSG00000039956.8	Mrap	-1.05601	0.313371	0.618699	-2.23109	-1.15775	0.678694	0.166417	0.138927	0.506099	0.13433	0.743514	4.93823	0.211106	0.849035	0.0671712
ENSMUSG00000001750.15	Tcirg1	-7.01395	2.10767e-05	0.00994766	-2.15069	-1.1048	14.589	15.5632	17.5468	20.2651	17.6169	52.061	36.1621	34.5521	31.0944	32.4972
ENSMUSG00000044921.4	Rassf9	-1.34046	0.206846	0.517339	-2.22443	-1.15344	0.113758	2.82385	3.02232	0.907552	1.76388	2.8694	1.76041	4.85007	5.0901	0.662019
ENSMUSG00000024830.16	Rps6kb2	-5.66916	0.000138954	0.0185546	-2.14105	-1.09832	3.88172	4.22635	4.33706	3.49768	4.5004	9.05172	7.19935	8.36479	7.47181	12.8231
ENSMUSG00000029322.12	Plac8	-1.46715	0.170046	0.473652	-2.21967	-1.15035	2.28916	2.11768	1.37457	2.76294	7.41998	13.7124	8.23387	7.25924	10.784	0.703151
ENSMUSG00000087222.1	E030042O20Rik	-2.587	0.0250833	0.197126	-2.21556	-1.14767	0.525292	0.267926	1.09442	0.340686	0.442831	1.24368	0.567679	0.912927	1.01359	1.90502
ENSMUSG00000035513.19	Ntng2	-1.62605	0.131924	0.421232	-2.21472	-1.14713	0.249025	0.275336	0.494625	0.287595	0.632134	1.88118	2.60977	0.872177	0.280556	0.232253
ENSMUSG00000003665.6	Has1	-1.196	0.256584	0.567595	-2.2134	-1.14626	0.00729389	0.107427	0.374597	0.0204744	0.121533	0.0445913	0.174554	0.0940955	0.269151	0.191309
ENSMUSG00000037944.8	Ccr7	-1.83947	0.0926809	0.362756	-2.21286	-1.14591	0.0683	0.251881	0.120294	0.0994234	0.319474	0.601011	0.284391	0.622492	0.301374	0.0994234
ENSMUSG00000050050.17	Ccdc158	-0.933002	0.370639	0.666973	-2.21246	-1.14565	0.044724	0.64192	0.377518	0.548108	0.0214048	0.744143	0.568823	0.307815	0.0320379	1.91708
ENSMUSG00000024042.6	Sik1	-2.19664	0.050132	0.273955	-2.20996	-1.14402	8.03535	24.0181	17.0361	10.5828	10.0918	47.4986	93.4895	13.3697	15.6294	20.3364
ENSMUSG00000053687.14	Dpep2	2.3464	0.0385057	0.240212	1.96915	0.97757	0.649887	0.31999	1.27579	0.939648	0.452609	0.294961	0.408324	0.279764	0.512437	0.21223
ENSMUSG00000025885.18	Myo5b	7.61224	9.80976e-06	0.00771274	2.50339	1.32388	9.78065	12.6113	12.6146	8.26923	8.26371	3.1476	4.84955	3.93255	4.51848	3.96915
ENSMUSG00000074529.10	Zfp972	-2.42906	0.0332513	0.224666	-2.20359	-1.13986	2.20167	1.16668	0.321298	0.737924	0.65418	1.08057	1.92493	2.65198	2.31666	1.62287
ENSMUSG00000028528.16	Dnajc6	-0.871349	0.401988	0.691252	-2.2027	-1.13927	0.07865	0.887747	0.0469795	0.885901	0.136545	0.580888	0.141768	2.02584	0.0460741	3.7436
ENSMUSG00000110475.1	RP23-431O7.9	-3.2807	0.00722692	0.112509	-2.20167	-1.1386	3.08567	1.29868	1.0797	2.74201	1.08486	3.91144	2.98538	3.72867	3.6672	4.38533
ENSMUSG00000097766.1	5730420D15Rik	-3.27733	0.00727044	0.112984	-2.20167	-1.1386	1.39167	2.60098	1.13608	2.33306	1.49105	3.08568	2.67862	5.47355	2.82502	6.29756
ENSMUSG00000028801.14	Stpg1	-2.68291	0.0211218	0.180841	-2.20035	-1.13774	0.363873	0.0797754	0.123267	0.174936	0.153745	0.463089	0.202141	0.340178	0.407003	0.390235
ENSMUSG00000065191.1	Gm23458	-2.17451	0.0521121	0.278129	-2.19917	-1.13696	2.55811	1.95938	3.52732	0.722283	1.91895	5.11704	2.83606	2.30196	4.13668	8.99126
ENSMUSG00000108414.1	Snhg1	-6.18874	6.51496e-05	0.0135138	-2.19845	-1.13649	7.04746	6.45011	5.68448	5.65692	8.76924	14.2145	13.5156	11.1873	19.3638	15.7701
ENSMUSG00000022946.8	Dopey2	2.25318	0.0453944	0.261666	1.40755	0.493182	12.5353	9.14079	9.8465	7.41838	5.66807	8.20659	6.36746	5.94906	4.62789	5.88222
ENSMUSG00000096986.2	4930509E16Rik	-0.988883	0.343754	0.644308	-2.1947	-1.13402	0.0526166	0.0401012	0.170772	0.035929	0.0607362	0.467139	0.0401012	0.0512897	0.0341398	1.41208
ENSMUSG00000104292.1	Gm38042	-2.19195	0.0505453	0.274546	-2.19384	-1.13346	0.0259404	0.0381834	0.053303	0.0575767	0.0188822	0.0845001	0.128308	0.0377611	0.0578655	0.127265
ENSMUSG00000091199.9	Gm2619	-1.10688	0.291721	0.601516	-2.19153	-1.13194	2.10423	2.97572	1.63083	1.35558	3.07129	17.623	3.71212	33.3944	1.50197	0.567637
ENSMUSG00000072501.4	Phf20l1	-1.85696	0.0899892	0.358515	-1.31977	-0.400289	6.99748	6.05263	6.36829	11.6893	6.36829	6.78322	9.74252	9.06641	10.7926	12.7405
ENSMUSG00000024959.13	Bad	-6.16125	6.77501e-05	0.0138728	-2.1906	-1.13133	9.72268	7.69253	7.95771	9.55832	7.94047	16.7031	13.5662	20.3873	21.6563	23.7024
ENSMUSG00000085174.1	Gm16206	-1.73389	0.110543	0.39057	-2.18612	-1.12837	5.27875	2.63612	4.05047	1.77157	2.46506	3.67654	2.09196	22.3346	13.5263	5.5551
ENSMUSG00000060913.6	Trim55	-1.6299	0.131102	0.420625	-2.18535	-1.12786	0.121964	0.282819	0.1529	0.645072	0.0867245	0.476449	0.417927	1.65533	0.237653	0.199921
ENSMUSG00000040247.5	Tbc1d10c	-2.27961	0.0433291	0.255123	-2.18488	-1.12755	0.137053	0.113117	0.264359	0.528947	0.284755	0.590958	0.544696	0.937222	0.319981	0.319981
ENSMUSG00000040537.17	Adam22	-1.51561	0.157521	0.45682	-2.18407	-1.12702	0.0348898	0.0193478	0.0482751	0.0444359	0.0756598	0.0602718	0.0633186	0.078019	0.034724	0.601524
ENSMUSG00000104213.5	Ighd	-2.19404	0.0503611	0.274111	-2.18342	-1.12659	0.414024	0.174282	0.107047	0.335561	0.103505	0.520231	0.239363	0.804358	0.296066	0.48773
ENSMUSG00000026117.10	Zap70	-2.15588	0.0538363	0.282818	-2.18284	-1.1262	0.0451529	0.217547	0.0863243	0.199237	0.147084	0.423422	0.329092	0.374137	0.177671	0.133635
ENSMUSG00000082746.1	Rps12-ps1	-2.68575	0.0210143	0.180615	-2.18225	-1.12582	0.808733	1.75672	0.381188	1.01387	0.886573	1.42852	1.74339	2.79156	2.22418	1.65285
ENSMUSG00000095028.6	Sirpb1b	-1.40866	0.186284	0.492297	-2.18214	-1.12574	0.0469577	0.115098	0.0141329	0.0956888	0.251123	0.291175	0.0827051	0.242996	0.31945	0.0510146
ENSMUSG00000070034.13	Sp110	-2.00285	0.0701864	0.320027	-2.18157	-1.12537	2.78513	2.79082	1.20778	4.03066	1.67669	10.5095	6.20199	9.0923	3.59675	1.40967
ENSMUSG00000008153.11	Clstn3	-1.13549	0.280055	0.590831	-2.18032	-1.12454	0.0935473	0.0818359	0.11323	0.07204	0.0885823	0.225325	1.35306	0.0929255	0.34701	0.0197944
ENSMUSG00000047735.14	Samd9l	-2.38677	0.0358463	0.232887	-2.17949	-1.12399	10.2248	15.9862	9.18139	8.20237	2.94663	23.5308	25.8279	15.7244	27.2296	6.89558
ENSMUSG00000020183.11	Cpm	-0.956574	0.359121	0.65631	-2.17855	-1.12337	0.903994	0.179663	0.125686	0.219509	0.355263	0.627324	0.112044	7.0889	0.0943202	1.81852
ENSMUSG00000006269.7	Atp6v1b1	-4.2461	0.00134272	0.0527757	-2.17661	-1.12208	33.201	28.7938	54.077	77.2303	33.1377	95.1481	79.9926	80.1853	87.1633	119.767
ENSMUSG00000081669.1	Npm3-ps1	-3.46151	0.00523879	0.0972218	-2.17591	-1.12162	2.95784	2.89447	1.90912	2.35414	4.44407	5.07769	7.06165	3.80968	6.38041	9.73301
ENSMUSG00000098374.1	Gm28043	-4.76162	0.000571489	0.0350238	-2.17591	-1.12162	0.132615	0.136773	0.128463	0.109788	0.150996	0.277533	0.338586	0.281887	0.246336	0.281887
ENSMUSG00000012705.16	Retn	-1.19307	0.25768	0.568658	-2.17554	-1.12137	1.01813	0.274652	0.150692	0.377528	0.124547	0.261366	3.97179	0.754767	0.787199	0.124547
ENSMUSG00000030543.10	Mesp2	-2.33603	0.039219	0.24292	-2.17494	-1.12097	0.0694946	0.0748705	0.0786299	0.237476	0.0831957	0.212293	0.151468	0.322521	0.140047	0.306645
ENSMUSG00000089678.8	Agxt2	-2.13885	0.0554605	0.286606	-2.17422	-1.1205	0.0877099	0.0372348	0.0376102	0.0519611	0.0511003	0.0676892	0.0751793	0.233295	0.0751793	0.188347
ENSMUSG00000039652.16	Cpeb3	-3.72016	0.00332108	0.0772247	-2.17396	-1.12032	1.38359	0.683038	1.16973	0.808826	1.28193	1.52931	1.66986	2.65645	2.27595	3.76513
ENSMUSG00000096299.3	Gm21814	-2.74698	0.0188271	0.172554	-2.16985	-1.1176	0.0897966	0.323343	0.318976	0.465857	0.194294	0.471411	0.490626	0.543615	0.667005	0.526171
ENSMUSG00000001416.13	Cct3	2.41192	0.03428	0.227988	1.19703	0.259463	35.8117	42.2838	40.0113	35.7432	43.9307	34.4876	34.9289	30.4376	31.4386	33.6368
ENSMUSG00000024892.15	Pcx	-6.22698	6.17069e-05	0.0133031	-2.16956	-1.1174	10.3337	6.3254	7.84121	7.29536	9.91996	16.9274	20.2549	13.6476	16.6909	22.4965
ENSMUSG00000025586.17	Cpeb1	-1.92571	0.080089	0.340569	-2.16943	-1.11732	0.785884	1.45325	1.52063	2.29472	0.896804	3.93221	2.60839	0.741353	3.33573	7.73434
ENSMUSG00000108866.1	Gm44791	-0.647775	0.530281	0.778207	-2.16746	-1.116	0.087279	0.0665189	0.0566302	0.112447	0.100748	1.20443	0.0212315	7.96863	0.0212315	0.0410444
ENSMUSG00000100550.1	2310039L15Rik	-2.30354	0.0415379	0.249385	-2.16622	-1.11518	0.779749	1.17136	0.370627	0.633272	0.505143	0.9843	0.708394	2.97603	1.69091	1.61823
ENSMUSG00000050195.8	Scd4	-2.32846	0.0397475	0.244277	-2.16544	-1.11466	0.229506	0.0436457	0.053978	0.0568567	0.052192	0.116793	0.120698	0.132224	0.219524	0.185536
ENSMUSG00000000983.13	Wfdc18	-1.99174	0.0715385	0.323326	-2.16438	-1.11395	2661.15	4932.93	788.407	2362.09	498.779	3130.23	2771.04	3130.23	3790.72	5430.74
ENSMUSG00000091649.3	Phf11b	-1.35622	0.201935	0.5119	-2.16436	-1.11394	1.88353	5.909	1.05232	2.19382	2.46132	11.2842	8.48056	6.48201	8.30818	0.503477
ENSMUSG00000029153.11	Ociad2	-2.33188	0.039508	0.243588	-1.69623	-0.762332	10.9082	10.2699	7.49107	15.4769	5.07132	11.0266	10.6985	24.7449	21.1973	16.0881
ENSMUSG00000023047.10	Amhr2	-1.49644	0.162377	0.462852	-2.16299	-1.11302	0.336764	1.22812	0.0909957	2.04999	1.13996	2.0213	0.682425	2.00358	2.13297	0.840053
ENSMUSG00000028716.15	Pdzk1ip1	-1.99495	0.0711451	0.322301	-2.16287	-1.11295	8.81442	16.056	10.6798	24.7614	3.03704	35.1943	9.12006	43.6599	19.4924	22.628
ENSMUSG00000037446.13	Tulp1	-3.74927	0.00315621	0.0761912	-2.16206	-1.11241	0.95871	1.2541	2.25328	2.06828	0.676547	2.92626	2.31006	3.2745	2.715	3.14389
ENSMUSG00000094797.1	Igkv6-15	-0.650762	0.528421	0.776519	-2.16188	-1.11228	0.586136	0.137638	1.24978	5.76828	0.283397	52.6385	0.283397	5.50608	0.117177	0.883833
ENSMUSG00000061780.5	Cfd	-1.08171	0.302285	0.61018	-2.16111	-1.11177	18.4624	7.89356	4.13133	19.0335	4.66093	17.4588	138.279	14.3035	29.6848	1.77662
ENSMUSG00000024353.4	Mzb1	-1.67815	0.121175	0.407037	-2.1592	-1.11049	0.306742	0.18172	0.285395	0.111427	0.312569	1.03162	0.26292	1.19089	0.157632	0.479199
ENSMUSG00000035000.8	Dpp4	-2.07133	0.0623636	0.302576	-2.15801	-1.1097	0.552195	1.71103	0.678404	1.00545	0.749688	2.016	1.68122	4.53197	2.62524	0.534652
ENSMUSG00000055415.7	Atp10b	-1.27565	0.228087	0.540985	-2.15491	-1.10763	3.74353	0.768031	3.89286	1.73367	0.155693	0.949197	3.47285	1.16771	5.52461	6.94571
ENSMUSG00000030491.16	Tdrd12	-1.47726	0.167364	0.470745	-2.15281	-1.10622	0.107133	0.0271664	0.180477	0.0335519	0.0226691	0.0634617	0.0678776	0.0712447	0.454945	0.129674
ENSMUSG00000060183.6	Cxcl11	-1.22861	0.244591	0.557358	-2.1513	-1.10521	0.0356082	0.148267	0.00401798	0.0265792	0.100772	0.0564671	0.140114	0.165256	0.0279492	0.0725611
ENSMUSG00000085452.1	4930554G24Rik	-0.982957	0.346537	0.646801	-2.15078	-1.10486	0.352596	0.439453	0.192801	0.00950981	0.0613466	0.0341286	0.197779	0.350921	0.490733	0.6481
ENSMUSG00000045257.9	Morn2	-5.4997	0.000179349	0.0210917	-2.09818	-1.06914	9.39053	10.4941	7.60069	11.5263	8.20693	21.491	16.0505	21.8166	17.2132	23.3605
ENSMUSG00000049872.7	Fam26e	-2.26612	0.0443719	0.258292	-2.15054	-1.1047	0.536157	0.201937	0.667288	0.35698	0.719924	0.894522	0.652084	0.603444	2.51428	0.94165
ENSMUSG00000100280.2	Gm28417	-3.09519	0.0100725	0.129845	-2.15046	-1.10464	0.234625	0.137458	0.156271	0.418437	0.134621	0.410311	0.43801	0.479564	0.370236	0.43126
ENSMUSG00000032076.19	Cadm1	-0.395473	0.699976	0.874029	-1.07741	-0.107563	2.02395	3.07397	2.45898	2.25459	3.51992	2.65488	1.62645	2.91236	4.94103	2.98986
ENSMUSG00000048078.16	Tenm4	-1.92131	0.0806921	0.34196	-2.14497	-1.10096	0.603051	2.12283	0.134916	0.588719	0.321498	1.20118	0.778958	1.99863	0.698645	1.27668
ENSMUSG00000032680.11	6820408C15Rik	-1.03073	0.324571	0.628942	-2.14408	-1.10036	0.55602	0.378631	0.00853063	0.1678	0.229589	0.320557	0.164775	0.855221	0.878319	0.0821315
ENSMUSG00000043572.7	Pars2	0.997249	0.339854	0.640546	1.23766	0.30761	2.20897	2.94459	1.29464	3.05536	1.49286	1.95394	1.39867	2.59318	1.43299	1.35441
ENSMUSG00000020062.6	Slc5a8	-1.73595	0.110166	0.390085	-2.14356	-1.10001	0.648209	12.7494	4.40006	8.79564	1.81815	12.0715	7.99076	5.41539	7.38436	8.1013
ENSMUSG00000074754.4	Gm561	-4.42758	0.000990016	0.0458222	-2.14181	-1.09883	21.088	11.2147	14.107	12.7317	10.0229	20.5159	24.4014	32.0606	33.55	36.5859
ENSMUSG00000059734.6	Ndufs8	-7.17984	1.69757e-05	0.00953103	-2.07678	-1.05435	44.7297	44.4825	43.2091	52.8404	49.4291	82.9094	101.697	79.5721	100.769	129.224
ENSMUSG00000032091.15	Tmprss4	-1.70233	0.116455	0.40061	-2.13773	-1.09608	2.96766	3.34969	3.03783	3.29223	0.692674	1.87188	2.50068	8.81771	14.6417	5.81081
ENSMUSG00000023033.14	Scn8a	-1.31412	0.215275	0.527875	-2.13769	-1.09605	0.0176076	0.0921447	0.00969532	0.0152822	0.0146264	0.0868106	0.0201091	0.204324	0.0211538	0.0211538
ENSMUSG00000037440.7	Vnn1	-1.64463	0.127999	0.416607	-2.13701	-1.09559	0.248761	0.206217	0.127922	0.286694	0.310262	0.721135	0.263893	1.09782	1.05936	0.113947
ENSMUSG00000079025.8	Gsdmc	-1.44022	0.177367	0.481966	-2.13648	-1.09524	0.148813	0.820604	0.0635578	0.854404	0.0817711	0.359576	0.386648	0.558356	0.304521	1.3556
ENSMUSG00000097468.1	Mdrl	-2.19596	0.0501915	0.274111	-2.13507	-1.09428	0.423844	0.425171	0.233277	0.320605	0.460331	0.324643	0.490783	1.31652	1.18832	1.21204
ENSMUSG00000078878.9	Gm14305	-1.17752	0.263581	0.574662	-2.13297	-1.09286	3.33832	0.0471392	1.12208	1.33192	1.77347	1.07241	1.27555	3.52353	2.7612	1.31836
ENSMUSG00000028795.15	Ccdc28b	-1.90182	0.083409	0.346672	-2.13296	-1.09285	2.69307	2.78469	2.77615	7.93738	2.54438	9.18656	3.04096	22.3362	9.01707	3.56913
ENSMUSG00000024402.5	Lta	-2.48748	0.0299651	0.215028	-2.13272	-1.09269	0.234492	0.162344	0.22347	0.0729149	0.234492	0.432832	0.525158	0.281295	0.260781	0.339507
ENSMUSG00000026621.13	Marc1	-1.67148	0.122507	0.408551	-2.13148	-1.09186	0.300178	0.123598	0.0437839	0.0953857	0.0720091	0.348578	0.565508	0.137604	0.176657	0.0875599
ENSMUSG00000079499.9	6530402F18Rik	-1.89681	0.0841217	0.34738	-2.12824	-1.08966	0.102561	0.156238	0.287716	0.168733	0.447281	0.61366	0.836406	0.771803	0.196982	0.174836
ENSMUSG00000035085.5	1700020L24Rik	-2.01494	0.0687418	0.316625	-2.12802	-1.08951	0.506277	1.87957	1.48737	1.95699	0.419121	2.04359	3.46804	2.05842	0.966414	3.86581
ENSMUSG00000051107.4	Gm15440	-2.49987	0.02931	0.212293	-2.12689	-1.08874	3.18435	4.72416	2.18413	1.43397	0.932171	6.63589	4.4503	6.23452	2.52457	3.9805
ENSMUSG00000051998.14	Lax1	-2.10645	0.0586773	0.294656	-2.12599	-1.08813	0.168485	0.120226	0.258171	0.362802	0.273677	1.0282	0.621747	0.484806	0.38627	0.173164
ENSMUSG00000028972.11	Car6	-0.924607	0.374803	0.670654	-2.12519	-1.08759	68.1076	135.182	65.1348	91.5842	257.738	230.623	97.1881	8532.68	68.5794	47.6481
ENSMUSG00000049230.8	Gm9833	-1.4597	0.172044	0.476262	-2.12443	-1.08708	0.685736	0.427818	0.0650472	0.195571	0.672836	0.457765	0.187213	1.11991	1.30165	0.982221
ENSMUSG00000091549.1	Gm6548	-3.5981	0.00411506	0.0858785	-2.1243	-1.08699	8.31242	13.372	6.28438	8.94988	7.40392	22.2035	21.406	23.599	18.6811	9.02274
ENSMUSG00000000204.16	Slfn4	-1.20869	0.251862	0.563862	-2.1236	-1.08651	0.134105	1.05746	0.157241	0.347529	0.657585	1.72282	1.39127	0.743271	1.47171	0.0773689
ENSMUSG00000040899.13	Ccr6	-1.36692	0.198654	0.508093	-2.12252	-1.08578	0.00751688	0.0717693	0.127358	0.22764	0.0797497	0.332446	0.117329	0.117329	0.134246	0.0969722
ENSMUSG00000024997.7	Prdx3	-5.71242	0.000130275	0.0185546	-2.12018	-1.08419	39.8467	38.1931	33.7592	32.2639	42.2648	63.9534	55.9584	83.2286	116.368	85.9966
ENSMUSG00000091478.2	Gm10039	-1.25869	0.233932	0.547346	-2.11682	-1.0819	32.8908	3.84711	4.08884	31.2301	4.86088	32.5885	63.344	5.08093	33.1619	8.78491
ENSMUSG00000037263.13	Aldh3b3	-1.74288	0.108909	0.388004	-2.11585	-1.08123	0.365705	0.179951	0.248213	0.212536	0.172883	0.466463	0.241209	1.69795	0.799037	0.158601
ENSMUSG00000107736.1	Gm44148	-1.306	0.217927	0.530269	-2.11418	-1.0801	0.643637	0.978037	0.128672	0.386284	0.511811	2.73664	0.511811	3.06481	0.335568	0.464459
ENSMUSG00000087622.1	Gm12290	-1.46465	0.170714	0.474408	-2.11379	-1.07983	0.237026	0.396643	0.0465618	0.114081	0.0465618	0.0765778	0.215336	0.331013	0.331013	0.630503
ENSMUSG00000023169.14	Slc38a1	3.71548	0.0033484	0.0772247	2.05409	1.0385	40.2134	12.741	32.4541	19.932	25.5596	12.7675	13.6383	10.1046	14.5888	9.12763
ENSMUSG00000041481.16	Serpina3g	-1.36648	0.198787	0.508284	-2.10997	-1.07722	0.563524	3.18385	0.580836	1.02677	2.13325	6.87688	1.92309	3.48136	5.04824	0.384835
ENSMUSG00000056116.18	H2-T22	-1.87812	0.0868284	0.352489	-2.1098	-1.07711	19.0072	19.9179	15.2621	18.4901	16.9056	29.1987	12.1042	154.205	71.907	19.1773
ENSMUSG00000025204.10	Ndufb8	-8.29754	4.29668e-06	0.00747837	-2.10972	-1.07705	9.77432	13.3181	11.9551	12.0737	13.1368	21.2876	29.494	24.6419	25.0631	26.7845
ENSMUSG00000036372.14	Tmem258	-6.99055	2.17359e-05	0.00994766	-2.10959	-1.07696	20.3905	25.6613	19.9015	28.1729	26.6699	48.1291	46.6948	43.3964	66.4139	51.3613
ENSMUSG00000024858.13	Grk2	-7.05036	2.00933e-05	0.00994766	-2.10785	-1.07578	13.5133	16.1976	17.925	17.7732	16.4048	39.7777	27.0719	37.5616	28.2433	41.5374
ENSMUSG00000002578.15	Ikzf4	-1.86557	0.0886904	0.355681	-2.1074	-1.07547	0.0721136	0.273531	0.0567678	0.280957	0.186725	0.697898	0.389721	0.299827	0.126701	0.253465
ENSMUSG00000033715.14	Akr1c14	-2.02875	0.0671257	0.311885	-2.10613	-1.07459	0.178806	0.156321	0.411255	0.155282	0.212553	0.263339	0.663825	1.00486	0.464318	0.168382
ENSMUSG00000079547.3	H2-DMb1	-1.46636	0.170257	0.473859	-2.1057	-1.0743	3.29619	3.91612	4.12087	8.2527	6.94604	40.3239	23.9053	8.41299	5.57981	2.27506
ENSMUSG00000047632.10	Fgfbp3	-3.04276	0.0110661	0.134501	-2.10401	-1.07314	0.443931	0.657236	0.488024	0.472748	0.909043	0.952198	1.38533	0.907962	0.925407	2.34374
ENSMUSG00000039146.5	Ifi44l	-0.448622	0.662322	0.855013	-2.10399	-1.07313	3.79471	0.071467	0.071467	3.76512	2.84972	0.0110787	25.799	15.675	15.9202	0.106664
ENSMUSG00000032398.7	Snapc5	-6.57985	3.77412e-05	0.011102	-2.10307	-1.0725	10.9837	12.604	8.1089	12.8492	8.93645	22.9132	20.6687	24.4684	19.9578	23.8694
ENSMUSG00000035164.8	Zc3h12c	-2.20767	0.049172	0.27204	-2.10251	-1.07212	1.19963	0.265934	0.265934	0.266217	0.982455	0.679714	0.680515	1.03098	1.11441	1.7548
ENSMUSG00000032715.9	Trib3	-2.72653	0.0195313	0.175738	-1.57312	-0.653626	28.0942	36.0388	15.7828	30.5588	28.1321	31.8657	32.284	45.5092	49.2856	58.0449
ENSMUSG00000105085.1	Gm42567	-1.89461	0.084437	0.348053	-2.10167	-1.07154	2.12952	0.467207	0.788641	0.558692	0.279371	0.782093	1.1359	1.1052	2.15788	2.42272
ENSMUSG00000033192.5	Lpcat2	-1.97306	0.073868	0.328648	-2.10145	-1.07139	53.8968	9.14473	7.55985	6.04189	23.7489	23.9466	17.097	30.9368	34.7876	47.4749
ENSMUSG00000086843.3	E030013I19Rik	-3.03301	0.0112614	0.135273	-2.10027	-1.07057	7.20395	7.01534	4.14776	5.78238	4.82356	7.06244	7.17205	19.604	20.7603	12.0793
ENSMUSG00000027186.14	Elf5	-6.31654	5.43825e-05	0.0129661	-1.99752	-0.998207	39.1223	37.3807	24.6299	36.2714	35.1973	54.6521	71.2628	76.6207	63.4048	76.9193
ENSMUSG00000024925.10	Rnaseh2c	-2.9279	0.0136016	0.147156	-2.09817	-1.06913	7.11638	7.10202	5.77068	8.58429	8.27558	7.94788	19.4827	10.5088	17.6176	31.9174
ENSMUSG00000024800.7	Rpp30	-4.41422	0.00101233	0.0462053	-2.09727	-1.06852	6.28697	5.27448	5.92041	4.31362	6.04962	8.85293	8.57364	12.1357	17.3485	13.3802
ENSMUSG00000024943.8	Smc5	-6.01009	8.41766e-05	0.0159249	-2.09711	-1.0684	3.35811	4.17282	3.79943	2.78124	3.74675	7.00364	6.02102	6.53017	8.18478	10.0646
ENSMUSG00000024843.15	Chka	-3.26694	0.00740661	0.113984	-2.0966	-1.06805	3.3128	9.35706	5.43788	6.94582	4.19121	11.5704	14.1407	6.61372	9.53959	19.4033
ENSMUSG00000027861.13	Casq2	-1.45027	0.174605	0.478332	-2.09621	-1.06778	0.206583	0.46531	0.316074	0.0368572	0.69923	0.69923	0.194295	0.982697	0.54119	0.394877
ENSMUSG00000025202.7	Scd3	-2.58718	0.0250748	0.197126	-2.09487	-1.06686	1.93009	1.21801	1.60933	0.77044	0.831987	1.85288	1.92203	1.63535	2.79077	6.34304
ENSMUSG00000034616.16	Ssh3	-6.90049	2.44865e-05	0.0101473	-2.09462	-1.06669	15.1011	15.0532	19.2477	17.4395	13.6135	39.1709	32.9446	30.1982	26.1957	41.083
ENSMUSG00000056209.7	Npm3	-5.76417	0.000120641	0.0182588	-2.09409	-1.06632	17.4068	13.3776	15.9507	16.2566	28.1165	32.457	35.3033	37.7152	35.7874	44.1235
ENSMUSG00000071203.6	Naip5	-3.52775	0.00465901	0.0915237	-2.09397	-1.06624	1.04223	0.516165	0.708928	0.653748	0.635968	1.99035	1.25808	0.977119	2.28512	1.11658
ENSMUSG00000042997.13	Nhlrc3	-2.25987	0.0448628	0.259789	-2.08811	-1.0622	6.26105	5.86549	5.57315	4.70713	4.12981	7.47509	5.15278	33.2973	19.7305	6.17998
ENSMUSG00000082197.1	Gm8577	-1.58807	0.140282	0.434617	-2.08265	-1.05842	0.507707	0.714446	0.0412378	0.147615	0.233875	0.418557	0.298634	0.672205	0.539139	0.476205
ENSMUSG00000083154.1	Gm11892	-1.28798	0.223914	0.53629	-2.07993	-1.05653	0.136819	0.0980433	0.0818125	0.121088	0.235337	0.696929	0.991494	0.123128	0.0617119	0.197955
ENSMUSG00000075027.9	4631405J19Rik	0.567684	0.581532	0.810613	1.28501	0.361782	24.7473	11.9392	11.8801	3.51044	7.14677	2.43707	12.3717	3.664	21.3516	10.0971
ENSMUSG00000097383.1	1500026H17Rik	-2.82774	0.0162844	0.160648	-2.07839	-1.05546	0.247635	0.384745	0.228824	0.333008	0.117448	0.651983	0.307198	0.582234	0.504883	0.607263
ENSMUSG00000025007.13	Aldh18a1	-2.62326	0.0235062	0.191807	-1.56373	-0.644994	6.78633	8.69319	5.64613	7.8699	9.15197	18.8089	10.9621	14.8879	9.45385	7.68858
ENSMUSG00000085042.7	Abhd11os	-2.17825	0.0517721	0.277004	-2.07834	-1.05543	2.34658	1.48203	2.34101	2.9313	1.47741	3.09163	3.93391	4.96432	1.87289	12.9139
ENSMUSG00000030717.9	Nupr1	-3.67019	0.0036251	0.0805809	-2.07821	-1.05534	14.8779	14.914	28.6896	33.9905	27.6046	34.1633	34.558	47.6573	67.0713	61.4351
ENSMUSG00000050974.3	Gm9847	-2.52319	0.0281146	0.208849	-2.07762	-1.05494	28.3586	7.39645	45.1747	31.4026	32.9447	31.0336	62.4958	69.5655	46.19	58.677
ENSMUSG00000022016.15	Akap11	0.452819	0.659388	0.853346	1.05888	0.0825427	7.58357	10.0089	8.93841	9.69365	6.40783	8.72143	7.37008	8.66234	10.1648	5.57577
ENSMUSG00000090186.5	Gm7592	-1.16779	0.267325	0.5785	-2.0763	-1.05401	1.37923	2.13112	0.648422	1.65177	3.18632	9.79877	2.36628	18.7317	1.21144	0.691666
ENSMUSG00000109727.1	Gm45464	-1.83934	0.0927013	0.362756	-2.07287	-1.05163	0.0475026	0.142954	0.132369	0.114985	0.0568679	0.255377	0.159912	0.0967991	0.117268	0.548235
ENSMUSG00000028560.11	Usp1	-0.231879	0.820845	0.930433	-1.04252	-0.0600815	8.32435	13.1279	7.97211	10.6056	9.57595	9.0397	8.23085	17.4308	13.1459	6.4197
ENSMUSG00000022790.14	Igsf11	-1.44062	0.177257	0.481966	-2.07163	-1.05077	0.347594	0.473426	0.0155672	0.180298	0.104504	0.27665	0.197683	0.257126	0.357524	0.426355
ENSMUSG00000037973.6	Ccdc129	-1.73731	0.109919	0.389537	-2.07104	-1.05036	1.18863	0.756017	0.567807	0.398047	0.302471	0.830964	0.882176	2.32738	3.40104	0.381007
ENSMUSG00000026185.8	Igfbp5	-1.84944	0.0911367	0.360604	-2.07042	-1.04992	213.979	710.433	410.67	1002.03	190.782	2579.98	1103.15	710.433	513.2	437.279
ENSMUSG00000048707.9	Tprn	-2.44985	0.0320433	0.220964	-1.30243	-0.381201	7.83512	6.18089	7.1728	6.0607	4.78965	8.23815	8.10232	8.59915	9.10505	7.04701
ENSMUSG00000108094.1	Gm31108	-1.79622	0.0996541	0.373086	-2.06928	-1.04913	6.5315	14.0055	5.87774	8.03539	3.85468	12.2163	5.62797	53.3666	11.2648	17.3774
ENSMUSG00000040540.5	Gm9770	-1.36312	0.199814	0.509015	-2.06849	-1.04857	1.79038	1.64965	15.6099	0.787119	1.58739	6.05164	7.86666	9.22752	1.29241	3.24804
ENSMUSG00000054951.2	9130008F23Rik	-2.60646	0.0242241	0.19401	-2.06833	-1.04847	0.671703	1.89263	1.47037	1.81757	1.01095	1.41439	1.83003	3.68293	3.50857	4.29088
ENSMUSG00000047368.3	Abhd17b	-5.68996	0.000134706	0.0185546	-2.0659	-1.04677	5.0157	5.13816	4.95162	4.98721	6.90564	8.30495	10.162	13.9476	11.2416	12.7411
ENSMUSG00000006445.3	Epha2	-1.32639	0.211312	0.522426	-2.06577	-1.04668	4.69412	6.69355	12.2663	21.5281	7.11686	66.5907	12.4198	77.6446	6.81968	5.23072
ENSMUSG00000042035.11	Igsf3	3.31422	0.00680731	0.10912	1.49176	0.577019	21.8189	20.7336	21.0333	23.9796	24.121	19.1829	18.2558	10.1284	13.0094	16.1591
ENSMUSG00000031610.3	Scrg1	-1.04495	0.318234	0.623368	-2.06144	-1.04365	1.58753	11.9596	2.45035	24.7339	7.20599	50.5873	8.48035	54.6864	3.32352	4.12957
ENSMUSG00000075225.13	Ccdc162	-2.1805	0.0515691	0.276427	-2.05826	-1.04143	0.186989	0.340652	0.284154	0.150229	0.0941291	0.378374	0.17778	0.955224	0.399007	0.380278
ENSMUSG00000097616.7	1110019D14Rik	-3.28505	0.00717104	0.112316	-2.05718	-1.04067	4.52144	1.64928	2.37941	1.92029	1.98288	3.70789	3.40682	4.60504	6.17408	7.13977
ENSMUSG00000099354.6	1700124L16Rik	-2.04273	0.0655256	0.308737	-2.05585	-1.03974	0.250092	0.609561	0.33915	0.80017	0.320284	1.03379	0.654318	2.02935	0.943111	0.390698
ENSMUSG00000097328.7	Tnfsf12	-3.31381	0.00681239	0.10912	-2.05585	-1.03974	2.85954	3.70675	4.43312	2.24561	3.29651	10.4787	6.97822	6.63799	3.44123	7.35884
ENSMUSG00000031561.16	Tenm3	-1.05825	0.312392	0.618119	-2.05491	-1.03907	0.457548	0.0373479	0.14729	0.13257	0.329086	0.368378	0.121421	0.0867626	0.352983	3.26744
ENSMUSG00000079186.2	Gzmc	-2.18978	0.0507381	0.27468	-2.05465	-1.03889	1.10885	0.497583	0.705698	1.5885	0.773533	1.86538	1.02524	2.80771	3.53508	0.952935
ENSMUSG00000003680.15	Taf6l	-7.94547	6.52407e-06	0.00759539	-2.05455	-1.03882	4.18244	4.1133	3.71835	4.41884	4.32885	8.68916	7.64733	7.87858	8.09806	10.7873
ENSMUSG00000028644.16	Ermap	-2.28003	0.0432968	0.255123	-2.05436	-1.03869	0.045486	0.0721787	0.0288572	0.0274775	0.0534029	0.12728	0.106197	0.112539	0.0680875	0.0449202
ENSMUSG00000027947.11	Il6ra	-4.6625	0.000671624	0.0382934	-2.05346	-1.03806	1.28975	1.37638	0.834902	1.9227	1.77559	3.36585	2.30805	2.88567	3.27465	2.66038
ENSMUSG00000064065.15	Ipcef1	-2.15419	0.0539953	0.282955	-2.0532	-1.03788	0.059046	0.119017	0.0418145	0.082298	0.270717	0.244313	0.202906	0.29864	0.138064	0.115395
ENSMUSG00000041731.13	Pgm5	-1.29846	0.220417	0.532098	-2.05205	-1.03706	0.0455433	0.128702	0.128702	0.0223586	0.393749	0.756971	0.132732	0.173631	0.0998781	0.120098
ENSMUSG00000036960.10	Clca2	-0.815922	0.431679	0.710535	-2.048	-1.03422	3.15311	10.6715	3.81603	3.91977	5.32274	3.77612	8.07047	261.445	12.0782	0.929263
ENSMUSG00000027580.17	Helz2	-2.20568	0.0493445	0.272245	-2.04793	-1.03416	4.0727	4.56955	2.65195	2.91898	3.17806	11.4632	10.858	10.0495	7.34161	1.76541
ENSMUSG00000085006.7	BC021767	-1.58281	0.141476	0.436744	-2.04697	-1.03349	0.508522	2.02979	0.644695	0.729738	0.436403	1.77563	0.927057	5.39798	1.89199	0.451548
ENSMUSG00000015085.8	Entpd2	-2.45846	0.0315556	0.219252	-2.04641	-1.0331	1.49059	1.35841	1.71943	2.50834	1.81481	5.22233	2.0677	8.55791	3.00689	2.06345
ENSMUSG00000024747.3	Aldh1a7	-1.62282	0.132618	0.422023	-2.04628	-1.033	0.290903	0.288537	0.0984459	0.476594	0.288537	0.338383	1.5742	0.241152	1.02694	0.303476
ENSMUSG00000040412.16	5330417C22Rik	-1.24619	0.238316	0.551407	-2.04571	-1.0326	4.07467	17.8744	9.07147	45.2221	4.14648	48.04	7.74072	84.9139	6.93027	20.8103
ENSMUSG00000076609.2	Igkc	-0.725977	0.482856	0.746641	-2.04521	-1.03225	5.54603	1.83875	41.7915	48.055	21.3715	284.766	30.4162	126.441	2.71879	4.17143
ENSMUSG00000057596.13	Trim30d	-0.824394	0.427049	0.707076	-2.04483	-1.03198	1.97843	2.91296	0.623537	1.01285	0.539802	0.875659	12.8211	5.21234	9.27184	0.0967748
ENSMUSG00000064231.1	Gm5321	-2.37167	0.0368193	0.235414	-2.04465	-1.03185	0.725507	1.11459	0.455009	0.325611	0.917844	2.0007	1.62482	1.03278	0.97019	1.11991
ENSMUSG00000000409.14	Lck	-1.95796	0.0758008	0.33201	-2.04455	-1.03178	0.205192	0.933227	0.611394	0.532325	1.18811	2.13706	1.2202	2.082	0.952556	0.493819
ENSMUSG00000052430.15	Bmpr1b	-1.81782	0.0961141	0.368806	-2.0443	-1.03161	0.0164942	0.0408645	0.0465619	0.0244126	0.148975	0.127403	0.12182	0.0596303	0.0604931	0.0670642
ENSMUSG00000054404.13	Slfn5	-1.58443	0.141108	0.435921	-2.0436	-1.03111	3.36909	4.30937	4.73776	3.16637	4.59032	26.5154	8.99576	14.8917	6.02036	1.50434
ENSMUSG00000079164.8	Tlr5	-2.15556	0.0538663	0.282818	-2.04326	-1.03087	0.199911	0.966303	0.287058	0.778403	0.268431	1.47132	0.670852	1.24014	0.616584	0.576858
ENSMUSG00000109780.1	Gm45447	-1.53224	0.153412	0.451429	-2.04306	-1.03073	1.35191	0.199811	0.153796	0.313137	0.330259	0.331638	0.27734	1.43437	1.17543	1.06128
ENSMUSG00000048120.16	Entpd1	-1.27121	0.229608	0.542442	-2.04288	-1.0306	1.95956	2.95409	3.75579	7.40164	3.00444	11.7699	3.38646	33.127	10.7702	1.21986
ENSMUSG00000025165.12	Sectm1a	-0.937114	0.368611	0.665585	-2.04264	-1.03043	2.43073	2.89293	1.25393	2.47667	0.352315	15.5103	4.86517	5.72339	3.23564	0.162705
ENSMUSG00000081740.3	Gm14279	-3.16301	0.0089196	0.123603	-2.04213	-1.03007	1.60118	0.997398	0.930902	0.984992	2.17614	2.52322	2.52322	2.3508	2.76825	2.68085
ENSMUSG00000045587.9	BC049730	-0.776872	0.453447	0.727516	-2.04125	-1.02946	3.41597	0.0623867	0.316616	0.0128211	1.31134	0.20264	0.247647	0.327192	2.05683	0.969608
ENSMUSG00000107549.1	Gm43961	-1.52356	0.155545	0.454129	-2.0408	-1.02914	0.342003	0.318439	0.148292	0.0777501	0.204236	0.266143	0.194882	0.24661	0.441863	1.80474
ENSMUSG00000025199.16	Chuk	-5.05546	0.000356965	0.0278609	-2.04013	-1.02866	7.07679	5.68974	6.96467	5.86428	5.10281	9.46918	9.48951	12.5463	14.0712	18.7657
ENSMUSG00000086924.1	Gm11766	-1.0236	0.32778	0.63118	-2.03992	-1.02851	0.913741	0.119503	0.885827	0.197521	0.0651622	0.128904	0.248374	0.357108	3.20874	1.23666
ENSMUSG00000085526.1	Gm16083	-1.09912	0.294948	0.603753	-2.03783	-1.02703	0.00598517	0.234047	0.0600143	0.128393	0.0135908	0.043558	0.074603	0.108087	0.0780758	0.246165
ENSMUSG00000086961.1	Gm12946	-0.966969	0.354124	0.653167	-2.03707	-1.02649	0.0293723	1.71849	0.351008	0.889506	0.37892	2.15687	2.29629	0.458463	0.204315	0.458463
ENSMUSG00000045877.2	4933415A04Rik	-2.03792	0.066072	0.309757	-2.03528	-1.02522	1.25796	1.07583	0.575701	0.3897	0.28134	1.40087	1.19369	2.43902	1.30956	0.517125
ENSMUSG00000087624.1	9230111E07Rik	-2.01281	0.0689943	0.317032	-2.03389	-1.02424	2.5167	1.32122	4.80637	2.04238	1.79889	2.61256	3.49699	2.48029	11.405	8.12205
ENSMUSG00000003555.7	Cyp17a1	-0.74761	0.470213	0.737901	-2.03331	-1.02383	0.0939008	0.373997	0.0705708	0.246656	0.0333965	1.02843	0.053865	4.13547	0.0489563	0.0677604
ENSMUSG00000067212.8	H2-T23	-2.78476	0.0175919	0.167224	-2.03217	-1.02302	73.8449	93.5379	62.0417	87.8238	61.3424	149.123	70.3364	385.617	181.619	107.58
ENSMUSG00000031775.5	Pllp	-1.66403	0.124007	0.411192	-2.0309	-1.02212	0.223112	0.456604	0.19518	0.19518	0.670336	0.30337	0.402165	0.390671	0.984498	2.17507
ENSMUSG00000036957.8	Lrfn3	-1.14229	0.277339	0.588373	-2.03085	-1.02208	0.0961891	0.430695	0.465297	0.271278	2.09848	1.06526	0.723583	0.1348	1.46043	2.68878
ENSMUSG00000029189.10	Sel1l3	-1.86005	0.0895209	0.357447	-2.02895	-1.02073	0.0798624	0.0281829	0.0733482	0.0542392	0.0573819	0.200361	0.0678406	0.262846	0.103019	0.0440279
ENSMUSG00000103651.1	Gm37206	-3.73949	0.00321066	0.0765509	-2.02711	-1.01942	2.209	2.0702	2.89749	2.00845	1.51874	4.64907	4.43437	2.81221	3.47925	7.01096
ENSMUSG00000066057.6	Gm1976	-3.33064	0.00661094	0.108041	-2.02638	-1.0189	1.1203	1.48124	1.10965	1.37311	0.857647	1.858	2.82055	3.05117	1.376	3.44508
ENSMUSG00000074813.12	Gm14005	-2.10336	0.0589933	0.294798	-2.02601	-1.01864	1.28588	4.02536	7.74871	5.34468	2.64051	6.05312	7.78437	3.88824	7.03459	16.7203
ENSMUSG00000103164.1	Gm38150	-2.77353	0.0179503	0.169796	-2.02418	-1.01734	1.25047	0.68376	1.80037	1.41054	1.53241	3.028	2.52379	1.72669	2.08364	4.16413
ENSMUSG00000020124.9	Usp15	0.492451	0.631981	0.839282	1.0465	0.0655689	18.4385	22.8181	18.5229	18.4469	17.8344	19.3465	15.0016	18.3385	22.7234	16.947
ENSMUSG00000086421.1	Gm14091	-1.89447	0.0844558	0.348053	-2.02217	-1.0159	0.608227	0.134838	0.496195	0.706338	0.112516	0.684905	0.548391	0.608227	0.764566	0.643622
ENSMUSG00000097059.1	Fam120aos	-3.68466	0.00353425	0.0795052	-2.02207	-1.01584	2.35888	3.23539	2.40833	2.78507	1.67976	3.5854	5.4325	4.82168	3.93048	8.25068
ENSMUSG00000056629.15	Fkbp2	-6.46441	4.42463e-05	0.0116683	-2.02084	-1.01496	38.266	44.631	43.5507	47.1376	60.7007	81.065	116.361	81.111	90.7486	103.927
ENSMUSG00000072109.11	A530040E14Rik	-1.15161	0.273646	0.584036	-2.02011	-1.01444	0.305659	0.4211	0.268318	0.34872	0.322683	2.12527	0.630785	2.17488	0.608813	0.0631808
ENSMUSG00000109602.1	Gm45503	-3.31022	0.00685604	0.109431	-2.01996	-1.01432	2.43669	2.01729	2.86283	1.74731	1.15751	2.65758	4.82643	4.30913	4.30913	3.90895
ENSMUSG00000082099.1	Gm12013	-2.72792	0.0194825	0.175514	-2.0184	-1.01321	7.16947	8.99907	4.2524	6.35254	6.17791	6.21627	13.0039	13.9441	21.5431	15.4921
ENSMUSG00000044916.10	1700029I15Rik	-3.60515	0.00406425	0.0853297	-2.01838	-1.0132	1.46406	1.44113	1.17626	1.39534	1.19497	1.87108	2.36563	3.24953	2.21096	4.54384
ENSMUSG00000030966.13	Trim21	-2.8671	0.0151723	0.155804	-2.01817	-1.01305	10.4207	10.5888	6.74136	7.58867	5.04775	22.2416	16.5287	21.9101	18.2224	6.33094
ENSMUSG00000098769.1	Mir8103	-1.86153	0.0892981	0.357049	-2.01808	-1.01299	4.34339	4.65626	4.96814	14.5718	3.03086	5.3536	14.283	7.60532	10.4618	28.3907
ENSMUSG00000055320.17	Tead1	3.47806	0.00508728	0.0959247	2.54074	1.34525	7.09087	6.72323	9.58617	7.85099	9.44042	4.0295	5.561	0.982941	3.20297	4.51697
ENSMUSG00000046324.12	Ermp1	-3.50058	0.00488846	0.0936204	-1.82658	-0.869145	5.00083	8.88147	7.28502	7.97543	10.5929	16.206	10.3045	16.6844	20.362	9.82055
ENSMUSG00000024870.5	Rab1b	-9.3086	1.38894e-06	0.00747837	-2.01559	-1.0112	55.9587	63.8696	56.8045	64.9416	62.1116	124.806	104.151	131.135	119.797	132.821
ENSMUSG00000038354.13	Ankrd35	-2.07179	0.0623141	0.302576	-2.01465	-1.01053	0.0590393	0.068023	0.106267	0.0801316	0.0693152	0.346551	0.227858	0.0757313	0.106267	0.115055
ENSMUSG00000020431.5	Adcy1	-1.24549	0.238564	0.551519	-2.01382	-1.00994	0.0192413	0.0600555	0.0221691	0.034633	0.0106101	0.0264443	0.0509157	0.0118192	0.199767	0.115508
ENSMUSG00000074818.12	Pdzd7	-3.26811	0.00739118	0.113984	-2.01376	-1.00989	0.27177	0.586482	0.624691	0.536432	0.293801	0.721567	0.656471	1.09488	1.02483	1.02483
ENSMUSG00000071001.4	Hrct1	-1.40089	0.188537	0.495393	-2.01279	-1.00919	3.84599	2.56206	2.03405	4.88686	6.14587	23.3914	16.1706	4.55771	7.281	1.31929
ENSMUSG00000041538.15	H2-Ob	-1.45678	0.172834	0.477086	-2.01259	-1.00906	0.147397	0.0980208	0.248305	0.248305	0.381019	1.23627	0.734633	0.535139	0.125839	0.158769
ENSMUSG00000035638.14	Muc20	-1.79939	0.0991277	0.372104	-2.01251	-1.009	1.3549	4.23586	1.64336	2.34748	1.04061	7.96387	2.60724	6.92171	1.21679	4.62329
ENSMUSG00000028807.2	Zbtb8a	-4.08061	0.00177927	0.0581746	-2.01249	-1.00898	1.74993	1.35444	1.88553	1.39312	1.71667	2.87878	2.53032	4.85695	2.54857	3.96123
ENSMUSG00000026832.12	Cytip	-1.54088	0.151312	0.448559	-2.01166	-1.00838	0.741358	0.648235	0.686133	0.942087	0.913158	4.94785	2.97288	1.56086	1.15558	0.292638
ENSMUSG00000041180.13	Hectd2	-2.64162	0.022745	0.188692	-2.01144	-1.00823	0.995708	0.289257	0.657431	0.588765	1.10328	0.78009	1.10754	1.47708	1.48283	2.21018
ENSMUSG00000093507.1	Gm20627	-1.65999	0.12483	0.412493	-2.01141	-1.00821	4.78696	0.985522	5.06215	1.80493	1.48381	2.25178	2.10787	5.10697	11.8673	7.55057
ENSMUSG00000024155.7	Meiob	-1.15961	0.270505	0.581455	-2.01103	-1.00793	0.163007	0.11677	0.106972	0.0251271	0.135408	0.885383	0.0577443	0.0869055	0.41051	0.115478
ENSMUSG00000029913.14	Prdm5	-1.22178	0.247065	0.559918	-2.01101	-1.00792	0.0218816	0.0700269	0.151996	0.108447	0.0842289	0.392391	0.589384	0.057191	0.105933	0.0430163
ENSMUSG00000035407.8	Kank4	-1.15712	0.27148	0.582202	-2.00823	-1.00592	2.05816	12.1688	4.22953	23.5899	2.51115	30.7341	17.6615	16.7701	15.707	1.58075
ENSMUSG00000050534.8	Htr5b	-0.930312	0.37197	0.668264	-2.008	-1.00576	6.7349	0.0609034	0.0789956	0.432925	1.5452	0.958031	0.706054	2.45933	0.626399	0.615905
ENSMUSG00000104263.1	9430062P05Rik	-1.89387	0.0845428	0.348111	-2.00792	-1.0057	0.709752	0.365519	0.301349	0.294363	0.265527	0.227077	1.03428	0.504423	1.36535	1.24159
ENSMUSG00000025010.13	Ccnj	-4.1123	0.00168546	0.0574419	-2.00783	-1.00564	1.34516	1.4836	1.47697	1.18962	1.00383	2.09267	2.37348	3.40089	1.88212	3.71309
ENSMUSG00000013662.5	Atad1	-7.01532	2.10389e-05	0.00994766	-2.00574	-1.00413	16.7418	16.6152	14.4526	16.2933	15.1958	27.6424	28.1081	29.5554	44.1017	31.9944
ENSMUSG00000024670.16	Cd6	-1.65761	0.125315	0.413266	-2.00547	-1.00394	0.0597501	0.112318	0.156166	0.105139	0.237028	0.740957	0.273175	0.239062	0.0799799	0.205376
ENSMUSG00000053475.5	Tnfaip6	-2.04453	0.065323	0.30845	-2.00499	-1.00359	0.252819	0.223585	0.575815	0.284304	0.634834	1.08409	0.489888	1.4223	0.70882	0.328962
ENSMUSG00000036835.7	Psenen	-2.33135	0.0395449	0.243588	-1.20341	-0.267134	42.6998	50.2137	44.3537	52.1743	47.2313	60.6077	54.537	50.7915	53.2905	66.5329
ENSMUSG00000039809.10	Gabbr2	-1.16541	0.268249	0.579265	-2.00443	-1.00319	0.0304202	0.0973527	0.00608143	0.0690478	0.00517737	0.113607	0.0440402	0.0690478	0.0297426	0.0219517
ENSMUSG00000110774.1	RP23-54G12.8	-1.75043	0.107554	0.385895	-2.00129	-1.00093	1.7376	1.93322	2.60662	1.68239	1.66359	1.9193	2.77974	3.32465	2.49556	19.6625
ENSMUSG00000075602.10	Ly6a	-1.65432	0.12599	0.414069	-2.00104	-1.00075	12.9373	12.6045	16.6838	17.7047	20.1564	83.6702	46.9626	25.7164	43.7551	6.21783
ENSMUSG00000071649.5	B3gat3	-7.37007	1.33003e-05	0.00848559	-2.00092	-1.00066	11.153	12.0851	14.6885	14.6202	15.7433	28.9437	26.4499	25.3965	24.6273	30.9098
ENSMUSG00000050299.7	Gm9843	-4.10231	0.00171448	0.0574419	-2.00021	-1.00015	9.04353	6.68919	5.68053	7.0912	9.90915	11.1536	14.2803	14.2745	21.8133	15.8
ENSMUSG00000058441.7	Panx2	-1.52813	0.154419	0.452772	-1.99935	-0.999532	0.0375375	0.112965	0.112965	0.217535	0.498286	0.611156	0.126365	0.404912	0.281949	0.205162
ENSMUSG00000096225.7	Lhx8	-1.14671	0.275583	0.586514	-1.99814	-0.998655	0.209949	0.0465435	0.0470128	0.0110169	0.100317	0.276105	0.234365	0.0398268	0.119022	0.0388383
ENSMUSG00000078851.4	Hist3h2a	-3.13536	0.00937259	0.126164	-1.96172	-0.972115	2.28091	2.49114	3.06942	2.43932	1.14863	4.31351	4.72596	5.83441	2.47246	4.80245
ENSMUSG00000039629.14	Strip2	-2.09712	0.0596366	0.29631	-1.99681	-0.997697	0.0389365	0.0598175	0.0244194	0.0146555	0.0276864	0.0528367	0.0972599	0.0795767	0.0400421	0.0400421
ENSMUSG00000067279.2	Ppp1r3c	-1.73724	0.109931	0.389537	-1.99523	-0.996553	5.20886	2.71097	5.99123	1.93498	12.7386	4.27547	9.80481	11.656	5.25224	25.1343
ENSMUSG00000085655.5	Gm15952	-2.46224	0.0313438	0.218632	-1.99516	-0.996504	1.03934	0.521151	0.818941	0.558845	0.491149	1.24352	1.35096	0.816385	0.985151	2.89032
ENSMUSG00000052085.6	Dock8	-3.12559	0.00953817	0.127033	-1.99246	-0.994554	8.91626	15.1389	10.1162	11.0805	8.99684	34.3711	18.1293	38.471	15.5078	11.6123
ENSMUSG00000038459.10	Abhd17c	-2.49832	0.0293912	0.212704	-1.47586	-0.561558	19.4565	14.6254	11.6743	10.5916	19.69	18.2139	19.2213	29.781	17.0988	27.0792
ENSMUSG00000097354.7	2310001H17Rik	-3.8029	0.00287426	0.0720842	-1.99036	-0.993032	1.05509	2.16345	1.37519	1.69248	1.02639	2.60293	1.89279	3.03139	3.3016	3.82567
ENSMUSG00000065738.1	Gm24494	-2.64014	0.0228055	0.188958	-1.9898	-0.992625	6.97792	7.35947	18.6149	4.03725	8.9195	15.0578	17.4602	16.0833	12.5276	18.7595
ENSMUSG00000074207.10	Adh1	-2.30232	0.0416274	0.249502	-1.98504	-0.98917	0.801958	0.465251	0.950136	1.85988	1.05081	2.1064	1.79085	1.69297	0.932777	3.79937
ENSMUSG00000044787.7	Spata32	-1.79258	0.100262	0.374257	-1.98473	-0.988943	0.147893	0.343823	0.137461	0.130889	0.207374	0.51514	0.753336	0.133094	0.324334	0.32705
ENSMUSG00000026527.13	Rgs7	-1.30723	0.217524	0.530102	-1.98362	-0.988138	0.0400298	0.0990393	0.0116204	0.0355933	0.0383121	0.0550151	0.296791	0.0457379	0.0934584	0.0243843
ENSMUSG00000095079.6	Igha	-0.825891	0.426234	0.70655	-1.98262	-0.987405	1.76941	0.401615	11.8045	9.26481	2.57774	23.1112	5.8402	31.5978	0.89281	1.33957
ENSMUSG00000047044.7	D030056L22Rik	-5.3902	0.000211958	0.0227724	-1.9802	-0.985645	5.19071	3.91305	3.91305	3.92858	4.47923	6.89574	7.79506	8.41063	8.7322	11.0603
ENSMUSG00000044505.5	Lingo4	-2.68364	0.0210943	0.180841	-1.97854	-0.984433	0.334618	0.276547	0.223256	0.289483	0.25351	1.08505	0.335435	0.524173	0.360191	0.68939
ENSMUSG00000051111.15	Sv2c	-0.864745	0.405451	0.692734	-1.97582	-0.982449	0.0724713	0.0387681	0.064078	0.326873	0.0142813	0.0295923	0.0392151	0.325577	1.16371	0.0712453
ENSMUSG00000024777.9	Ppp2r5b	-5.02099	0.000376988	0.0284047	-1.97577	-0.982418	3.29037	5.88	4.70795	4.61849	3.1966	8.89183	8.57256	10.0093	6.7732	7.91219
ENSMUSG00000066800.11	Rnasel	-1.3303	0.210063	0.521725	-1.97354	-0.980786	0.519368	1.58507	0.991867	1.04238	0.70674	4.9871	1.25553	6.13344	1.21846	0.350094
ENSMUSG00000058914.12	C1qtnf3	-1.55013	0.149092	0.445715	-1.97119	-0.97907	5.21352	3.23944	7.14567	5.89551	3.31795	23.8915	11.4718	8.92806	14.0954	1.68845
ENSMUSG00000074746.2	Pdzd8	-8.85312	2.2818e-06	0.00747837	-1.97061	-0.97864	4.1136	3.81338	4.02852	3.68486	3.91034	7.29482	6.82209	8.45064	7.69012	8.35007
ENSMUSG00000110332.1	Gm45396	-1.56672	0.145182	0.440882	-1.97011	-0.978278	5.16343	1.24889	2.9527	4.04357	0.608904	3.5061	1.8247	3.46043	7.35016	9.46274
ENSMUSG00000054136.5	Adm2	2.31076	0.0410113	0.248365	3.63002	1.85998	1.27517	3.45745	1.03045	7.091	6.73509	0.803173	2.5997	0.228133	1.96616	0.348686
ENSMUSG00000024866.9	Acy3	-5.14716	0.000308978	0.026904	-1.97001	-0.978206	3.46945	2.73904	3.17244	3.8459	2.46378	6.23545	5.24866	6.31706	5.92944	7.12085
ENSMUSG00000020086.6	H2afy2	-0.832086	0.422873	0.704924	-1.96882	-0.977328	14.1911	0.213675	6.8926	0.31846	11.815	1.63333	5.75353	2.17048	7.4194	13.166
ENSMUSG00000032053.8	Pou2af1	-0.861645	0.407084	0.694003	-1.96806	-0.976777	0.0797918	0.00598047	0.271735	0.128292	0.504427	0.264496	0.104691	1.0288	0.0559657	0.142675
ENSMUSG00000039865.8	Slc44a3	-7.0239	2.0803e-05	0.00994766	-1.96609	-0.975329	8.26775	9.03249	10.577	6.70463	9.77345	19.8472	15.5059	17.4231	16.4962	16.9679
ENSMUSG00000050014.7	Apol10b	-0.853524	0.411381	0.697457	-1.96561	-0.974974	2.65612	0.378658	0.171361	2.13578	0.465279	5.42229	3.51551	4.3831	0.318188	0.167931
ENSMUSG00000110123.1	Gm18562	-0.625698	0.544144	0.78825	-1.96541	-0.974834	0.0166604	0.0166604	1.89234	0.0166604	0.0378315	1.54565	0.0166604	0.0667607	0.155909	0.0322075
ENSMUSG00000062554.7	Gm12751	-1.41366	0.184847	0.49081	-1.96499	-0.974524	4.88161	4.61908	4.85567	1.81798	2.1177	5.17993	28.0993	2.04846	3.44592	10.9006
ENSMUSG00000056895.4	Hist3h2ba	-1.32458	0.211893	0.523202	-1.96491	-0.974462	0.75691	1.40232	0.331253	0.131493	0.320292	0.348919	1.1386	2.31568	0.387528	1.1386
ENSMUSG00000028927.6	Padi2	-2.03718	0.0661569	0.310032	-1.9648	-0.974386	3.71653	3.91639	3.41822	1.05914	1.19513	4.97904	3.50925	5.66017	2.07992	8.87348
ENSMUSG00000074733.14	Zfp950	-4.85714	0.000489773	0.0327865	-1.96455	-0.974197	2.70151	2.96697	2.45083	3.62253	2.13178	4.60184	3.84905	6.50175	6.87688	5.82735
ENSMUSG00000049241.5	Hcar1	-1.272	0.229335	0.542408	-1.96265	-0.972802	0.108948	0.100802	0.0619145	0.0371586	0.098722	0.192365	0.621702	0.0940821	0.161824	0.0299357
ENSMUSG00000030727.12	Rabep2	-2.72554	0.0195662	0.175813	-1.96234	-0.972573	8.31562	7.59356	10.8976	13.7605	5.23083	15.5215	11.3617	28.4268	9.90698	29.4515
ENSMUSG00000094420.2	Igkv10-96	-0.611528	0.553149	0.793764	-1.96202	-0.972337	0.042463	0.133038	3.31971	0.547798	0.370082	3.65709	1.20048	5.49736	0.042463	0.0820888
ENSMUSG00000095007.1	Igkv12-41	-0.697724	0.499682	0.757707	-1.96174	-0.972137	0.0439315	0.0439315	0.343044	1.40103	0.0439315	0.954282	0.137638	2.55962	0.0439315	0.0849276
ENSMUSG00000024511.15	Rab27b	2.66498	0.0218123	0.184623	1.43775	0.523808	2.2918	3.35486	3.33728	3.96185	3.4652	1.55057	2.31938	2.20809	2.78042	2.71849
ENSMUSG00000084998.1	Gm16279	-2.07259	0.0622279	0.302561	-1.96025	-0.971037	0.217395	0.36384	0.364944	0.554654	0.273971	0.871517	1.12423	0.506507	0.248683	1.06653
ENSMUSG00000026596.13	Abl2	5.72899	0.000127104	0.0185546	2.01334	1.00959	7.81575	8.98776	8.46623	5.06572	6.78239	4.06587	3.24872	3.8629	2.94732	4.13621
ENSMUSG00000104939.1	Gm33651	-2.45811	0.0315755	0.219302	-1.95691	-0.968575	1.55712	0.534285	0.521804	0.89158	0.620341	0.965081	1.77649	1.78458	1.38579	1.61925
ENSMUSG00000034765.6	Dusp5	-3.18569	0.00856472	0.121608	-1.95681	-0.968501	6.5583	9.51055	11.4465	11.0202	7.49228	22.7704	31.646	12.4423	11.1357	16.7772
ENSMUSG00000023307.13	March5	-7.60669	9.87764e-06	0.00771274	-1.9566	-0.968348	9.84026	8.56147	7.66636	8.59421	10.3211	17.354	16.0438	17.8784	20.0027	16.4753
ENSMUSG00000001910.4	Nacc1	2.41396	0.0341562	0.227599	1.25345	0.325907	24.2724	23.3295	26.2092	23.3413	30.113	22.7228	20.2044	21.5498	15.4284	22.1091
ENSMUSG00000097040.6	2610316D01Rik	-1.3155	0.214825	0.527257	-1.95437	-0.966705	0.0518332	0.737715	0.0578522	0.162663	0.162663	0.600739	0.243551	0.412093	0.117996	0.253673
ENSMUSG00000107468.1	5730507A11Rik	-2.19122	0.0506106	0.274546	-1.95374	-0.966237	0.419541	0.166872	0.353538	0.189133	0.121708	0.352655	0.240308	0.607958	0.419541	0.768847
ENSMUSG00000097785.1	B230217O12Rik	-2.3343	0.0393391	0.243231	-1.95331	-0.96592	0.304871	0.429015	0.0930916	0.325369	0.384848	0.495596	0.476801	0.475313	0.599661	0.70211
ENSMUSG00000101856.1	1700096K18Rik	-3.06916	0.010554	0.131576	-1.95273	-0.965493	0.594759	0.635518	0.342655	0.610859	0.806809	0.748628	1.31199	1.0259	1.24933	1.49444
ENSMUSG00000024654.8	Asrgl1	-3.58282	0.00422739	0.0873333	-1.9524	-0.965249	1.78805	1.83033	2.49824	4.42119	2.59556	6.88198	3.99953	4.49316	3.95316	5.84212
ENSMUSG00000097767.8	Miat	-1.42583	0.181387	0.485952	-1.95095	-0.964176	0.010582	0.0298721	0.0536124	0.0230535	0.010582	0.0296241	0.149678	0.0256045	0.0426957	0.0211621
ENSMUSG00000056185.4	Snx32	-2.38828	0.0357504	0.232785	-1.95072	-0.964006	0.92623	1.69855	3.05709	2.48733	1.47713	4.51956	3.04629	1.86157	3.08177	6.72562
ENSMUSG00000020374.16	Rasgef1c	-1.20197	0.254353	0.565752	-1.95023	-0.963643	0.0379168	0.167308	0.0867414	0.167308	0.0203022	0.47356	0.260985	0.041538	0.101224	0.102071
ENSMUSG00000025193.14	Cutc	-4.64917	0.000686436	0.0382934	-1.94875	-0.962547	4.80629	7.38351	4.90985	6.32771	5.41717	9.52402	8.77256	11.5128	14.911	12.4595
ENSMUSG00000104159.1	Gm38099	-0.674662	0.513675	0.767427	-1.94855	-0.962398	0.0518791	0.0150664	0.0482197	0.00480891	0.0228192	0.00480891	0.0150664	0.400672	0.375016	0.00929649
ENSMUSG00000037816.10	Fbxw17	-3.10052	0.00997669	0.129296	-1.94842	-0.962306	5.80575	8.23236	3.19847	5.96324	2.65502	12.1774	11.163	7.85158	10.5415	6.08818
ENSMUSG00000090093.8	Gm14399	-2.12701	0.0566163	0.28974	-1.9475	-0.961626	1.97384	0.405664	0.90445	0.52289	0.582453	0.927029	0.925582	2.58407	1.84785	1.47378
ENSMUSG00000039501.14	Znfx1	-2.99816	0.0119887	0.138994	-1.94608	-0.960568	9.605	8.59426	6.08194	6.31346	4.68255	19.448	16.0822	17.0992	13.3345	5.82392
ENSMUSG00000038213.7	Tapbpl	-3.04383	0.0110449	0.134337	-1.94481	-0.95963	21.8111	10.5523	11.261	6.47071	14.086	26.8409	18.8137	37.5133	16.5394	19.5283
ENSMUSG00000090231.10	Cfb	-1.71369	0.114295	0.397147	-1.94442	-0.95934	0.153034	0.239509	0.120468	0.0974502	0.135338	0.533737	0.296534	0.367754	0.348546	0.069614
ENSMUSG00000041845.10	Rhod	-5.37219	0.000217899	0.0232484	-1.95557	-0.967588	8.64217	6.52058	5.09661	7.75067	6.33662	15.108	11.5233	12.035	15.9445	12.3046
ENSMUSG00000029074.14	Ttll10	-2.68583	0.0210113	0.180615	-1.94296	-0.958257	1.64672	2.86639	1.65294	1.42575	0.852118	4.77335	3.88164	2.41932	1.71595	3.32689
ENSMUSG00000095351.2	Igkv3-2	-0.590125	0.566908	0.802849	-1.94017	-0.95618	0.165784	0.196237	0.48194	1.22131	0.0915764	8.70562	0.260155	6.24685	0.0403286	0.0779626
ENSMUSG00000101122.1	Gm17971	-2.5809	0.0253583	0.198543	-1.93786	-0.954462	1.02993	0.659542	1.37143	0.859369	1.06459	1.87073	2.65054	1.28896	1.14027	3.11765
ENSMUSG00000031834.15	Pik3r2	2.47328	0.0307333	0.217356	1.20044	0.263569	10.0761	9.20148	9.28718	10.8541	8.97615	7.88878	8.29922	8.32877	7.46803	8.30302
ENSMUSG00000014592.20	Camta1	-3.26433	0.00744122	0.114311	-1.93516	-0.952456	0.385721	0.494432	0.335954	0.512377	0.342774	0.576077	0.689155	1.54367	0.666952	0.775573
ENSMUSG00000062078.14	Qk	0.989796	0.343327	0.643883	1.12263	0.166882	12.72	7.342	9.33943	10.3351	10.39	7.30601	10.3807	7.47313	10.5513	8.78453
ENSMUSG00000090222.1	Ifi203-ps	-1.86643	0.0885619	0.35538	-1.93331	-0.951071	0.579897	0.300786	0.745825	0.478587	0.620539	2.20718	1.09539	1.10819	1.20032	0.289732
ENSMUSG00000056145.5	AI504432	-3.49664	0.00492263	0.0938426	-1.93323	-0.951013	0.155284	0.245325	0.134601	0.185969	0.190149	0.279029	0.419533	0.436728	0.343079	0.279975
ENSMUSG00000081058.5	Hist2h3c2	-1.66171	0.124479	0.412127	-1.93294	-0.950793	0.381404	0.737269	0.797812	0.452602	0.158561	0.797812	0.357665	2.04732	0.718012	1.13026
ENSMUSG00000105095.1	8430422M14Rik	-2.6317	0.0231532	0.190265	-1.93287	-0.950747	5.10804	2.25062	1.57809	3.25234	3.88685	5.61909	6.15297	3.53739	5.31052	9.80531
ENSMUSG00000097863.1	1010001B22Rik	-1.92292	0.0804704	0.34169	-1.93231	-0.95033	1.20551	1.196	0.955052	1.17598	0.797178	0.944588	1.93677	2.73159	1.2896	5.955
ENSMUSG00000026817.14	Ak1	-1.38538	0.193102	0.501259	-1.93218	-0.950226	11.514	7.25626	15.4373	4.25035	13.2214	4.13873	11.3497	18.7265	65.3942	32.8686
ENSMUSG00000025207.15	Sema4g	-3.14567	0.00920096	0.124943	-1.93165	-0.949835	10.096	3.32168	5.02865	5.09961	3.08576	7.42645	6.66629	10.512	11.3448	12.0894
ENSMUSG00000111212.1	CAAA01194877.2	-2.15609	0.053817	0.282816	-1.93157	-0.949777	0.0319153	0.0852019	0.10979	0.0464587	0.0969233	0.0852019	0.118261	0.132891	0.132891	0.210263
ENSMUSG00000025198.16	Erlin1	-6.42389	4.68055e-05	0.0120062	-1.93146	-0.949693	4.64442	3.86553	4.09466	4.23919	4.51071	8.35867	6.46923	8.1486	10.398	8.31859
ENSMUSG00000074677.11	Sirpb1c	-1.14956	0.274455	0.585081	-1.93018	-0.948735	0.0366913	0.110418	0.0323293	0.145099	0.294831	0.282158	0.189869	0.292708	0.337585	0.0267079
ENSMUSG00000099632.1	2900093K20Rik	-2.5549	0.0265658	0.202709	-1.92983	-0.948475	9.74108	7.09469	4.66659	7.02716	3.79389	6.154	9.36102	16.6621	13.0225	19.7065
ENSMUSG00000062353.6	Gm15772	-1.49012	0.164008	0.465373	-1.92981	-0.948459	39.5993	45.1396	32.7019	40.6792	35.3372	43.2343	41.1737	455.198	57.8357	49.0393
ENSMUSG00000097146.1	Gm4211	-1.24731	0.237921	0.551159	-1.92834	-0.947362	0.410941	2.02103	0.679192	0.3649	0.751972	0.504242	1.15915	1.80683	0.545983	7.85557
ENSMUSG00000099843.1	Gm7160	-3.25854	0.00751854	0.114671	-1.92794	-0.947061	4.00471	3.35127	4.16018	3.57709	2.63649	3.94099	6.14314	6.19552	9.18145	10.699
ENSMUSG00000038812.16	Trmt112	-5.29401	0.000245808	0.024096	-1.92655	-0.946019	11.7238	11.5479	10.0703	11.9901	15.5379	24.2949	25.0599	18.5537	20.0759	30.2595
ENSMUSG00000041831.15	Sytl3	-1.95421	0.076289	0.332274	-1.92552	-0.945245	2.6124	2.3155	3.83413	0.804554	5.40834	4.26408	2.46248	7.40269	4.36026	7.78168
ENSMUSG00000085667.1	Gm12992	-2.4248	0.0335038	0.225409	-1.9238	-0.943962	0.102334	0.192477	0.158333	0.153221	0.151233	0.325744	0.43816	0.319118	0.119036	0.348957
ENSMUSG00000038244.13	Mical2	3.1782	0.00868029	0.122332	1.65898	0.730298	3.65576	2.36488	4.87985	3.25723	4.15143	2.74783	2.28263	1.47525	2.58364	1.82716
ENSMUSG00000111293.1	RP23-240G3.2	-2.70902	0.0201552	0.177614	-1.92302	-0.94337	1.62158	0.914518	1.47445	1.87313	0.828841	2.22406	1.46443	2.86726	2.29231	4.4987
ENSMUSG00000018581.15	Dnah11	-1.46035	0.171869	0.476106	-1.92261	-0.94307	0.0192006	0.0781863	0.0717445	0.0525366	0.100906	0.0752874	0.0716325	0.185963	0.0437073	0.386248
ENSMUSG00000023243.8	Kcnk5	-2.32121	0.0402604	0.245613	-1.9224	-0.94291	18.1407	67.48	34.9198	36.252	20.7118	105.935	68.3478	89.2188	37.9612	34.7589
ENSMUSG00000107804.1	Gm44439	-1.03049	0.32468	0.628942	-1.92212	-0.9427	0.0273771	0.129383	0.00424394	0.192832	0.114219	0.114893	0.0450257	0.0860411	0.138703	0.194627
ENSMUSG00000035171.9	1110059E24Rik	-4.27724	0.00127392	0.0509716	-1.92192	-0.94255	4.29012	4.61045	4.07123	4.87689	4.86314	7.12968	6.99594	9.23522	14.476	7.74865
ENSMUSG00000099974.1	Bcl2a1d	-1.85555	0.0902031	0.358907	-1.92178	-0.942444	0.53852	0.938676	1.20195	2.28685	0.443025	2.36137	1.02919	2.41977	1.03349	3.04857
ENSMUSG00000086872.1	Gm14225	-1.3288	0.210543	0.521725	-1.9208	-0.941711	0.721765	0.305115	0.0754368	0.39747	0.709333	0.259411	0.495095	1.22967	1.45945	0.568998
ENSMUSG00000078868.3	Gm14412	-1.36286	0.199893	0.509015	-1.9201	-0.941181	0.175586	1.05195	0.115227	0.786203	0.178922	0.565662	0.390474	1.94281	0.399697	0.539403
ENSMUSG00000026866.16	Kynu	-1.58644	0.140653	0.435211	-1.918	-0.939602	0.0219706	0.053852	0.0502618	0.086885	0.0621777	0.193332	0.136235	0.157502	0.0586534	0.0319824
ENSMUSG00000103085.1	Gm38120	-1.84691	0.0915271	0.360929	-1.91754	-0.939253	0.0291033	0.0934241	0.0810979	0.026296	0.049677	0.113998	0.0512586	0.0994515	0.0776949	0.17451
ENSMUSG00000048756.11	Foxo3	4.67167	0.000661636	0.0381317	1.62518	0.7006	20.0177	25.4969	16.9601	18.9695	16.3413	13.6471	13.7054	11.5809	10.9543	9.95235
ENSMUSG00000032372.14	Plscr2	-1.98102	0.0728668	0.326363	-1.91608	-0.938155	2.96072	9.77194	5.26316	13.4614	8.1166	16.9847	19.9691	5.40541	23.468	10.8506
ENSMUSG00000102940.1	Gm37551	-0.870292	0.402541	0.69131	-1.91591	-0.938033	0.235652	0.00532829	0.108025	0.0687381	0.0343721	0.019122	0.05653	0.469363	0.138683	0.116571
ENSMUSG00000042726.14	Trafd1	-4.14889	0.00158351	0.057061	-1.91564	-0.937824	15.3804	18.3629	15.6968	17.0969	14.1864	46.5463	36.1034	35.5571	26.3597	17.7831
ENSMUSG00000092482.1	Gm20531	-2.24135	0.0463485	0.264924	-1.91558	-0.937783	0.202186	0.241177	0.148135	0.175484	0.206027	0.460248	0.19436	0.646896	0.315859	0.387175
ENSMUSG00000027368.6	Dusp2	-1.54344	0.150695	0.447959	-1.91522	-0.937507	0.282182	0.503252	0.101542	0.266728	0.46133	1.3385	0.786538	0.518674	0.458841	0.166506
ENSMUSG00000022187.2	Gm5546	-1.33598	0.20826	0.519085	-1.91424	-0.936775	0.975173	0.281926	0.373526	0.522679	0.169081	0.428088	0.32715	0.863567	0.544028	4.03827
ENSMUSG00000024914.16	Drap1	-7.94271	6.54587e-06	0.00759539	-1.91398	-0.936573	23.7329	24.1825	26.6102	28.0909	26.533	45.01	52.4894	42.466	50.6856	57.7435
ENSMUSG00000027133.3	Nop10	-3.96213	0.00218094	0.0641833	-1.9139	-0.936516	44.7714	26.3365	27.881	33.3637	36.6901	47.6194	45.1038	83.167	94.512	61.0646
ENSMUSG00000096944.1	Gm26722	-2.05389	0.0642745	0.306027	-1.9137	-0.936368	0.229904	0.294904	0.413812	0.341503	0.391485	0.289003	0.747049	0.70456	1.31719	0.477671
ENSMUSG00000061740.7	Cyp2d22	-0.848143	0.414246	0.699018	-1.91294	-0.935793	0.948981	10.7883	6.44999	24.4852	1.21575	26.9403	32.4418	11.2241	1.22491	4.13103
ENSMUSG00000018820.13	Zfyve27	-5.39043	0.000211885	0.0227724	-1.91167	-0.934831	4.85169	6.1945	6.90485	6.05028	4.90139	12.8318	10.5432	8.90569	8.88119	14.728
ENSMUSG00000024855.9	Pacs1	-5.1611	0.000302301	0.0268446	-1.91002	-0.933587	18.3078	14.8961	17.6644	15.3448	18.2672	34.7618	21.511	40.2587	27.6124	40.9638
ENSMUSG00000084166.1	Gm6451	-2.35639	0.0378305	0.238911	-1.90907	-0.932873	1.65442	1.09192	0.784555	2.66057	2.41491	1.99699	2.58548	5.2257	3.05204	2.97188
ENSMUSG00000070605.4	Zfp992	-2.06157	0.0634267	0.304284	-1.90792	-0.931998	0.0447009	0.053546	0.0400381	0.157347	0.0781353	0.143055	0.0878762	0.204371	0.123632	0.103195
ENSMUSG00000040327.16	Cul9	-1.9452	0.0774712	0.33467	-1.90787	-0.93196	0.262995	1.04528	0.514138	1.89954	0.713628	2.72024	1.48194	1.46436	0.988089	0.870398
ENSMUSG00000025647.16	Shisa5	-3.26381	0.00744812	0.114316	-1.90764	-0.931786	38.9025	46.8892	37.2293	47.947	36.3777	98.1635	85.7404	94.4024	112.783	33.8163
ENSMUSG00000109946.1	D2Bwg1423e	-2.03225	0.0667217	0.311338	-1.90749	-0.931678	0.903712	1.03981	0.959071	1.66814	1.09741	3.58487	2.06597	4.88094	1.02454	1.10024
ENSMUSG00000074922.1	Fam122a	-4.68538	0.00064698	0.0377876	-1.94436	-0.959293	5.6682	6.84056	5.85969	5.31019	6.37251	10.0943	11.5819	11.5819	9.54693	16.9288
ENSMUSG00000030862.13	Cpxm2	-1.56633	0.145273	0.440882	-1.90676	-0.931122	2.25827	1.45002	4.70595	3.4649	2.00784	14.6505	6.49593	4.3274	4.48167	1.22477
ENSMUSG00000070737.10	Tmem35b	-3.28821	0.00713065	0.112012	-1.90618	-0.930687	3.14112	2.56274	2.47766	3.6948	2.35104	6.72814	3.20392	8.36443	5.24202	4.81362
ENSMUSG00000064225.6	Paqr9	-0.910318	0.381967	0.675624	-1.90593	-0.930493	0.0675525	0.0395764	0.0117532	0.0196554	0.0387596	0.0684637	0.563243	0.0120523	0.0555447	0.0175414
ENSMUSG00000104835.4	Gm5547	-1.94876	0.0770028	0.333558	-1.90511	-0.929874	0.206345	0.24951	0.19179	0.510114	0.747951	0.69807	0.838432	0.786676	0.583115	0.345416
ENSMUSG00000032289.15	Thsd4	-1.11251	0.289397	0.599423	-1.90492	-0.929734	0.106082	1.4927	0.184378	1.14506	0.627703	2.43231	2.08661	0.442832	0.260781	0.931471
ENSMUSG00000063406.11	Tmed5	-4.0037	0.00203023	0.0618848	-1.90454	-0.929445	4.10139	2.69242	2.76073	3.42991	4.2399	3.8465	8.66616	6.50886	7.05828	7.22671
ENSMUSG00000085972.1	1110028F11Rik	-2.11407	0.0579051	0.29353	-1.90409	-0.9291	1.01804	0.510472	0.858309	0.307233	0.768025	0.987216	1.0328	1.0328	0.8822	2.78532
ENSMUSG00000042298.18	Ttc19	0.462274	0.6528	0.849623	1.06039	0.084596	5.22354	6.00175	5.53122	5.53307	4.39674	4.52667	5.32848	4.33255	4.05062	7.72897
ENSMUSG00000049086.8	Bmyc	-2.07517	0.06195	0.301899	-1.9012	-0.926909	29.5843	12.9922	6.0255	22.3182	16.6912	13.8998	54.8092	28.2614	27.4801	37.316
ENSMUSG00000024767.11	Otub1	-8.05576	5.71579e-06	0.00759539	-1.89952	-0.925639	14.5438	16.022	14.9249	15.8227	18.188	32.2077	31.0967	28.4875	26.0532	33.4143
ENSMUSG00000109714.1	Gm45381	-1.69474	0.117918	0.402948	-1.89937	-0.925523	1.96952	2.04063	1.10289	4.47894	0.556774	3.30891	4.51053	1.63796	1.87812	6.58985
ENSMUSG00000092103.2	Gm17039	-1.87105	0.0878724	0.35436	-1.89868	-0.925	0.130632	0.0948261	0.0694395	0.0249063	0.0329999	0.107974	0.130089	0.0725394	0.101657	0.158038
ENSMUSG00000089417.1	Gm22009	-1.85946	0.0896104	0.357722	-1.89838	-0.92477	2.29343	0.654582	1.54983	3.01942	1.45947	1.45254	5.81357	3.14213	3.73763	2.48629
ENSMUSG00000024845.17	Tmem134	-7.63022	9.59316e-06	0.00771274	-1.90746	-0.93165	3.76972	3.9581	3.16084	3.84578	4.11577	6.53152	7.37181	7.39242	7.23449	7.40705
ENSMUSG00000093565.1	Rab26os	-4.56433	0.000789134	0.040442	-1.89798	-0.924463	5.291	7.14533	5.59698	5.17003	6.55186	10.8051	9.71139	11.9176	10.2817	14.0161
ENSMUSG00000109372.1	Gm19410	-0.936702	0.368814	0.665685	-1.89689	-0.923637	0.143622	0.149733	0.01874	0.505576	0.0054496	0.0875885	0.166116	0.163555	0.0784352	0.181496
ENSMUSG00000106951.1	5930430L01Rik	-2.57268	0.0257339	0.199282	-1.89677	-0.923546	0.824843	0.982142	1.08468	1.12522	0.373476	2.24983	2.03756	1.2134	0.937381	1.72771
ENSMUSG00000023781.2	Hes7	-1.32555	0.211583	0.522873	-1.89672	-0.923506	0.197841	0.183049	0.382892	0.0236548	0.140411	0.118428	0.293859	0.34659	0.184362	0.447804
ENSMUSG00000041144.10	Dnah7b	-1.07398	0.305587	0.613303	-1.89632	-0.923202	0.00492185	0.0232604	0.00595778	0.0203484	0.00362046	0.0407292	0.00809471	0.00740741	0.00823108	0.0799608
ENSMUSG00000066406.15	Akap13	4.82996	0.000511686	0.0333507	1.93131	0.949582	5.02638	4.37857	5.54957	4.59956	3.66954	3.62046	2.59761	2.03011	1.69574	2.34894
ENSMUSG00000018654.17	Ikzf1	-3.22662	0.00795998	0.117709	-1.89547	-0.922555	2.58053	3.92558	3.14696	2.22184	1.11658	5.36378	4.46281	5.2969	3.42708	4.40846
ENSMUSG00000032966.14	Fkbp1a	1.7232	0.112514	0.393968	1.16828	0.224383	46.9818	39.2471	36.2098	34.7391	45.1484	32.6008	42.224	32.9896	34.145	31.19
ENSMUSG00000054619.6	Mettl7a1	-2.28366	0.043021	0.253996	-1.89469	-0.92196	3.29801	4.42448	8.98407	18.5418	9.33369	17.921	16.8903	11.9202	9.31188	17.921
ENSMUSG00000064368.1	mt-Nd6	-2.38987	0.0356491	0.232386	-1.89431	-0.921669	40.1814	28.7326	25.4905	38.6303	37.0751	26.4158	69.8493	71.8823	60.2536	138.743
ENSMUSG00000020334.6	Slc22a4	-1.69112	0.118623	0.403244	-1.89165	-0.919644	1.61097	4.16122	3.62692	3.10901	0.879869	2.38863	2.368	11.2313	4.20678	6.83093
ENSMUSG00000031444.16	F10	-1.97082	0.0741509	0.329096	-1.89122	-0.91932	0.0602186	0.0892106	0.137846	0.139997	0.118748	0.255986	0.0871265	0.242693	0.326583	0.183302
ENSMUSG00000110206.1	Flt3l	-3.39954	0.005848	0.101901	-1.89044	-0.918721	0.800723	1.01883	1.15888	1.47462	0.956158	2.50505	1.95408	2.89433	1.28893	1.77037
ENSMUSG00000085112.1	A530072M11Rik	-1.43317	0.179325	0.484059	-1.88977	-0.918208	1.15659	0.131552	0.452327	0.723068	1.16152	1.17021	0.723068	2.49558	0.446634	1.46786
ENSMUSG00000109724.1	RP23-74O12.6	-2.29257	0.0423501	0.251571	-1.88974	-0.918191	0.228543	0.467434	0.236423	0.125995	0.234411	0.37437	0.410887	0.325223	0.410887	0.893188
ENSMUSG00000025050.7	Pcgf6	-4.29032	0.00124614	0.0504283	-1.88965	-0.918121	3.89221	4.04244	3.47271	3.14024	3.71664	5.22997	6.10202	6.42895	7.40748	10.598
ENSMUSG00000024392.17	Bag6	3.50527	0.004848	0.0933982	1.37934	0.463974	39.694	46.7789	48.9056	41.3165	44.8187	33.2949	33.8032	28.0662	26.9107	39.5822
ENSMUSG00000030217.2	Art4	-1.00415	0.33666	0.637118	-1.88829	-0.91708	0.198887	0.0892021	0.0723772	0.0320766	0.186547	0.0555512	0.0463534	0.473491	0.802971	0.198887
ENSMUSG00000058290.3	Espl1	2.46581	0.0311449	0.218315	1.4892	0.574536	4.49739	3.52508	5.20302	3.62076	6.99505	2.58434	3.14588	2.66374	2.78191	4.79545
ENSMUSG00000084845.9	Tmem240	-2.71965	0.0197741	0.176496	-1.88682	-0.915955	0.150549	0.156153	0.225961	0.178572	0.125617	0.357917	0.535625	0.306002	0.196875	0.233185
ENSMUSG00000027639.16	Samhd1	-3.25145	0.00761448	0.115397	-1.88666	-0.915831	10.0187	13.7567	9.38566	10.6466	8.66783	27.7293	21.1846	30.8417	16.2169	9.83609
ENSMUSG00000076137.1	Gm26384	-1.61097	0.135189	0.426107	-1.88509	-0.91463	76.8017	25.4783	25.5019	78.4142	103.36	28.5063	116.382	137.278	133.126	171.114
ENSMUSG00000034321.13	Exosc1	-5.05725	0.000355956	0.0278609	-1.88426	-0.913996	5.56541	5.61687	5.48237	5.36673	5.41248	8.69471	10.5373	9.38478	9.50889	14.9455
ENSMUSG00000085833.2	Gm13003	-1.92857	0.0797004	0.33958	-1.88311	-0.913114	0.905518	0.470459	0.269596	1.00893	0.629051	0.509881	1.12354	0.962258	2.52958	1.31739
ENSMUSG00000105597.1	4633401B06Rik	-1.44447	0.176193	0.480739	-1.883	-0.913031	0.466541	0.18533	0.378901	0.18328	0.302238	0.177087	0.423848	0.727367	0.433125	1.94619
ENSMUSG00000087361.7	0610043K17Rik	-1.38401	0.19351	0.501793	-1.88191	-0.912201	0.360522	2.65071	0.899547	1.27876	0.299481	1.67348	0.80174	4.5742	1.45379	0.958933
ENSMUSG00000024639.5	Gnaq	-7.34961	1.3651e-05	0.00848559	-1.88124	-0.911687	16.3169	12.0412	13.4591	14.9498	13.1028	25.3562	22.0867	26.6656	27.1545	29.9679
ENSMUSG00000024911.5	Fibp	-8.16282	5.03339e-06	0.00759539	-1.87917	-0.910092	18.0786	21.7108	17.6889	21.0027	19.7164	37.9972	39.3989	36.1826	36.3179	34.5569
ENSMUSG00000024953.16	Prdx5	-5.6792	0.000136886	0.0185546	-1.87899	-0.909958	27.7831	31.1565	38.0139	43.6234	35.4955	66.4847	65.6992	48.9466	76.5834	72.9212
ENSMUSG00000053080.10	2700081O15Rik	-2.23471	0.046893	0.266462	-1.87677	-0.908253	0.844461	1.39952	3.08406	1.27592	4.1517	2.92006	3.94334	2.30574	2.92303	5.7901
ENSMUSG00000031224.6	Magee2	-2.15169	0.0542313	0.283701	-1.87581	-0.907512	0.167976	0.488091	0.133445	0.244046	0.22953	0.526633	0.242887	0.483341	0.385103	0.673221
ENSMUSG00000085421.1	4732490B19Rik	-0.624405	0.544962	0.788753	-1.87568	-0.907415	0.00623231	0.0481799	0.0624924	0.0330077	1.18029	0.159048	1.50828	0.041227	0.0166232	0.0804005
ENSMUSG00000024902.4	Mrpl11	-5.77023	0.000119565	0.0182546	-1.87546	-0.907246	6.43944	6.92147	6.47504	6.46609	8.22834	11.2223	11.055	11.9641	16.3113	15.0127
ENSMUSG00000063268.12	Parp10	-3.1983	0.0083736	0.120548	-1.87357	-0.905794	14.968	11.4139	10.0285	15.1509	8.82348	33.0722	25.4855	25.0919	23.3833	10.744
ENSMUSG00000025218.6	Poll	-5.04971	0.000360224	0.0279897	-1.87307	-0.905404	7.63001	7.08176	6.96275	5.80376	9.21149	14.3093	9.8213	15.7572	14.2288	14.7627
ENSMUSG00000046312.4	AI464131	-0.754424	0.466275	0.735355	-1.87295	-0.905313	0.211361	1.11073	0.271365	0.109126	0.437108	2.76544	0.547398	3.54676	0.341705	0.0312208
ENSMUSG00000087289.2	4933424M12Rik	-2.14228	0.0551294	0.286085	-1.87211	-0.904667	0.12966	0.0928814	0.189893	0.112536	0.166051	0.417708	0.365674	0.199861	0.155773	0.186752
ENSMUSG00000085189.1	Gm11963	-2.32312	0.040125	0.245323	-1.87172	-0.904363	1.91515	2.84366	1.3853	1.79973	2.01603	2.82855	1.77638	5.97487	5.26183	4.26168
ENSMUSG00000072437.3	Nanos1	-1.99621	0.0709921	0.321943	-1.87135	-0.904079	0.135368	0.10353	0.199365	0.10353	0.190882	0.184949	0.231346	0.399683	0.540274	0.127476
ENSMUSG00000036913.15	Trim67	-1.39103	0.191428	0.498969	-1.86972	-0.902825	0.0572505	0.027863	0.0430531	0.0342931	0.0184964	0.0275548	0.0926438	0.0272121	0.0643328	0.238822
ENSMUSG00000107658.1	Gm44958	-0.701962	0.497136	0.756025	-1.86956	-0.902701	1.12789	0.67693	0.0207123	1.0067	0.858588	1.06373	0.064892	2.49753	1.16987	2.34232
ENSMUSG00000031283.16	Chrdl1	-1.39464	0.190364	0.497845	-1.86955	-0.902692	0.503419	0.197723	0.203464	0.31982	0.397473	0.262612	0.489915	0.26079	0.615034	3.16136
ENSMUSG00000054598.13	9130230L23Rik	-2.2513	0.0455441	0.261931	-1.86949	-0.902644	1.56517	1.85352	2.13753	0.901287	1.55892	1.82699	1.78159	4.33919	2.32421	6.46047
ENSMUSG00000007338.9	Mrpl49	-7.83208	7.48495e-06	0.00766327	-1.86946	-0.902625	15.943	14.5894	14.3447	13.5216	13.5644	24.9859	24.0941	28.6297	27.3606	29.6795
ENSMUSG00000037747.9	Phyhipl	-1.04929	0.316322	0.621668	-1.8693	-0.902498	0.0399745	0.374172	0.0386823	0.303477	0.0711726	0.761177	0.0770235	0.48508	0.122154	0.0952207
ENSMUSG00000072476.6	Gm9008	-1.43083	0.179982	0.484479	-1.8687	-0.902033	2.3473	1.62432	0.15999	1.55957	2.52284	2.07168	3.32085	2.02244	1.59112	2.53429
ENSMUSG00000036557.8	Stpg4	-0.672736	0.514855	0.767887	-1.8682	-0.901651	0.322046	0.412434	0.0814061	0.0230917	0.133884	0.177348	0.0126194	1.52168	0.926669	0.276085
ENSMUSG00000072875.2	Gpr27	-1.71663	0.113742	0.395539	-1.86788	-0.9014	0.0851714	0.0411803	0.222609	0.115283	0.171807	0.390962	0.258517	0.148876	0.139661	0.152295
ENSMUSG00000038128.6	Camk4	-1.68931	0.118976	0.403503	-1.8672	-0.900875	0.0262997	0.0431101	0.0725255	0.0433262	0.0585905	0.204543	0.104737	0.0720289	0.100802	0.0270465
ENSMUSG00000056468.3	5730596B20Rik	-0.599917	0.56059	0.798301	-1.86714	-0.900833	0.00454509	0.0293198	0.395047	0.00454509	0.0396122	0.0277865	0.0293198	0.0182129	0.012123	1.33734
ENSMUSG00000102059.1	Gm20257	-3.94511	0.00224596	0.0648954	-1.86663	-0.900436	4.18796	5.03489	3.54528	5.24211	4.97972	8.46081	7.66145	10.9507	6.06269	10.6332
ENSMUSG00000066592.3	Gm7589	-2.479	0.0304214	0.216539	-1.86514	-0.899285	2.34999	2.43683	1.61944	1.05845	0.768307	3.38913	1.97597	3.08546	3.00816	2.70861
ENSMUSG00000104204.1	Gm37397	-2.36748	0.0370938	0.236317	-1.8648	-0.899019	0.292092	0.187048	0.275478	0.451093	0.292092	0.286337	0.55434	0.488109	0.639172	0.972255
ENSMUSG00000021404.12	Serpinb9c	-0.840399	0.418392	0.701625	-1.86445	-0.898754	0.250174	4.21895	0.503755	0.242958	0.0361503	0.299154	0.45402	1.43549	2.21573	0.250174
ENSMUSG00000035173.14	Ccdc186	-5.51011	0.000176539	0.0210456	-1.86436	-0.898679	3.657	3.90615	4.29983	3.23348	3.62679	6.41149	5.20243	8.9293	7.70888	7.03924
ENSMUSG00000098836.1	Gm27572	-1.79973	0.0990705	0.372102	-1.86409	-0.898471	1.27177	5.69707	2.71628	8.23306	2.33771	6.61684	8.18926	9.88085	4.50001	3.77852
ENSMUSG00000110630.1	RP24-178J22.1	-2.80729	0.0168939	0.163132	-1.86367	-0.898143	0.33021	0.237902	0.224487	0.320685	0.33021	0.366994	0.599271	0.461147	0.621243	0.685293
ENSMUSG00000105324.1	Gm42705	-2.78402	0.0176151	0.167343	-1.86358	-0.898074	0.388469	0.60189	0.714978	0.290437	0.293095	1.07479	0.674702	0.887755	0.736928	0.64812
ENSMUSG00000044522.8	A730020M07Rik	-1.81706	0.0962366	0.368831	-1.86331	-0.897868	0.0502782	0.134224	0.0885532	0.19883	0.13231	0.302854	0.270299	0.197838	0.0885532	0.260178
ENSMUSG00000104960.1	Snhg8	-3.80494	0.00286405	0.0719486	-1.86264	-0.897351	9.22906	12.1142	10.0074	14.774	13.5192	19.2833	29.5487	14.5745	22.8536	27.1315
ENSMUSG00000091408.3	Gm6728	-1.16729	0.267521	0.578606	-1.86006	-0.895349	0.972453	2.88672	0.260659	1.80488	0.413218	1.72213	0.450041	4.55052	1.39032	3.09474
ENSMUSG00000026870.19	Cutal	-2.57795	0.0254926	0.198844	-1.85946	-0.894884	6.53965	7.21577	8.94313	7.78282	3.85654	13.8447	6.78234	22.8861	14.7808	9.09382
ENSMUSG00000073293.4	Nudt10	-0.755733	0.46552	0.734804	-1.85865	-0.894254	0.0761112	0.700274	0.0394047	0.155097	0.0195019	0.298129	0.0166027	0.840373	0.223533	0.20489
ENSMUSG00000028076.12	Cd1d1	-2.42538	0.0334696	0.225409	-1.85804	-0.893785	5.28539	7.56648	3.55291	6.99395	5.62467	21.3661	11.4417	11.476	8.60909	4.92199
ENSMUSG00000024726.9	Carnmt1	-3.41383	0.0057014	0.100846	-1.85793	-0.893695	3.47438	2.83733	2.92799	2.34766	4.16499	3.6877	4.78818	7.44476	7.86509	6.1064
ENSMUSG00000024399.5	Ltb	-2.38775	0.0357838	0.232829	-2.41995	-1.27497	0.350654	0.901197	0.41115	1.33988	1.10117	3.38261	2.76202	2.23467	0.976712	0.786132
ENSMUSG00000006462.6	A530013C23Rik	-2.59646	0.0246618	0.195628	-1.8549	-0.891341	1.04796	0.712321	0.697466	0.542157	0.393439	1.05521	0.754402	2.27471	1.25929	1.07805
ENSMUSG00000024851.13	Pitpnm1	-6.1923	6.48201e-05	0.0135138	-1.85324	-0.890047	3.49034	3.03599	3.82197	3.28249	4.03266	6.41816	6.8249	6.08507	5.3884	8.11498
ENSMUSG00000039899.5	Fgl2	-2.40578	0.034656	0.229415	-1.85323	-0.890045	1.31163	2.59805	1.34055	1.99974	2.52268	5.10779	3.8215	4.43867	3.93551	1.38892
ENSMUSG00000000440.12	Pparg	-1.93129	0.0793323	0.338794	-1.85308	-0.889928	0.779321	0.431117	0.647006	0.434137	0.586351	1.06187	3.16656	0.571383	0.828165	0.681717
ENSMUSG00000087336.2	Gm15860	-2.32168	0.0402269	0.245613	-1.85288	-0.889768	0.655972	1.33327	1.30706	0.910029	0.420365	1.44905	1.37205	1.18368	1.54792	2.78532
ENSMUSG00000030793.4	Pycard	-3.17089	0.0087946	0.123245	-1.60668	-0.684087	14.681	7.79906	11.4453	10.5738	7.74049	13.9198	15.5941	18.9204	22.3235	12.3215
ENSMUSG00000024758.14	Rtn3	-6.42233	4.69072e-05	0.0120062	-1.85251	-0.889479	46.8314	57.0698	54.4235	51.7398	41.5384	94.4813	81.9545	89.1753	83.8432	116.911
ENSMUSG00000048251.15	Bcl11b	-1.63686	0.129627	0.4189	-1.85241	-0.889401	0.00772609	0.0300375	0.0534675	0.0501246	0.0505827	0.0706245	0.0731615	0.0734949	0.0371549	0.0492956
ENSMUSG00000102493.1	Gm8010	-1.93588	0.0787138	0.337359	-1.8521	-0.889158	0.27599	0.379308	0.431221	0.870073	0.290955	0.685689	0.493668	0.570699	0.9475	1.60613
ENSMUSG00000092593.1	Gm20492	-1.92669	0.079956	0.34017	-1.85182	-0.888944	0.970636	0.970636	2.62095	1.61417	1.13392	3.12696	2.07487	2.4444	1.26105	5.18243
ENSMUSG00000025887.10	Casp12	-2.14112	0.055241	0.286152	-1.85164	-0.888802	10.5409	23.6087	12.9558	25.5494	25.2897	50.5749	50.4438	48.3911	30.6928	12.2459
ENSMUSG00000044162.12	Tnip3	-0.982946	0.346542	0.646801	-1.85095	-0.888267	0.0013965	0.0350248	0.0166887	0.0634529	0.0180157	0.0174069	0.0543618	0.0135581	0.0612157	0.0305525
ENSMUSG00000087496.1	Gm13523	-2.08969	0.06041	0.298425	-1.85072	-0.888084	0.733391	1.50076	0.633319	0.833116	0.402991	1.14009	1.26504	2.60273	1.08933	1.2848
ENSMUSG00000088239.1	Gm25430	-1.39872	0.189171	0.496459	-1.85034	-0.887787	0.96056	3.08615	4.23066	5.39509	1.12215	4.80002	5.6521	1.34613	5.12351	10.0024
ENSMUSG00000057058.16	Skap1	-3.11215	0.00977081	0.128268	-2.65072	-1.40639	0.0272567	0.0581178	0.0456075	0.0401848	0.0757453	0.220084	0.138792	0.144432	0.0581178	0.10856
ENSMUSG00000025157.7	Zdhhc16	-6.97146	2.22901e-05	0.00994766	-1.89799	-0.924475	12.0937	13.6273	12.5199	11.4922	14.0082	25.1234	20.984	21.8664	24.3369	29.4564
ENSMUSG00000038274.11	Fau	-6.6081	3.63102e-05	0.011102	-1.84902	-0.886763	285.924	312.37	302.697	329.982	366.808	607.273	587.741	510.402	749.043	518.437
ENSMUSG00000054892.14	Txk	-1.673	0.122201	0.408235	-1.84831	-0.886205	0.0874099	0.0329219	0.0310655	0.013286	0.0179516	0.083894	0.0513488	0.0778454	0.0329219	0.0364981
ENSMUSG00000085995.2	Gm2788	-2.61091	0.0240319	0.193165	-1.84823	-0.886144	0.12026	0.0700752	0.0496251	0.0704266	0.10636	0.110428	0.19316	0.112417	0.181969	0.151973
ENSMUSG00000087497.7	2810001G20Rik	-3.9675	0.00216085	0.0641803	-1.84715	-0.885302	22.2482	26.0433	24.818	23.2508	22.5489	28.7999	45.1514	35.0782	53.9262	67.72
ENSMUSG00000027555.8	Car13	-1.80766	0.0977648	0.370177	-1.84652	-0.884807	1.23065	4.10569	1.55618	2.01908	4.07668	2.24087	4.88221	2.5532	10.8334	4.827
ENSMUSG00000066000.12	Zfp979	-1.63845	0.129293	0.418623	-1.84595	-0.884362	0.0586084	0.0546149	0.0827835	0.0729407	0.264064	0.163999	0.136834	0.235583	0.289175	0.0669659
ENSMUSG00000109399.1	Gm44982	-2.5739	0.025678	0.1991	-1.84522	-0.883791	1.27602	0.920753	1.4706	1.71991	0.754811	2.0986	2.42199	1.56768	1.89363	3.31036
ENSMUSG00000027508.15	Pag1	-4.18075	0.0015	0.0557853	-1.84517	-0.883756	2.47625	1.44694	1.46512	1.97703	1.29195	3.22221	2.25173	3.20665	3.31315	3.88816
ENSMUSG00000058966.13	Fam57b	-2.08366	0.0610459	0.299803	-1.84449	-0.883223	0.337992	0.248594	0.236312	0.501538	0.305299	0.34031	0.549261	0.549261	0.438105	1.58316
ENSMUSG00000000085.16	Scmh1	-3.00274	0.0118906	0.138617	-1.84389	-0.882751	4.46955	3.35904	3.93178	4.58755	3.02133	7.58227	3.93891	12.7327	5.39322	8.70475
ENSMUSG00000024339.12	Tap2	-3.14056	0.00928563	0.125381	-1.84331	-0.882303	29.0746	19.9395	18.5246	23.2963	18.4099	65.5685	57.88	37.9367	31.7845	21.7057
ENSMUSG00000072647.5	Adam1a	-2.52101	0.0282242	0.209007	-1.84232	-0.881525	0.183132	0.33313	0.379001	0.437151	0.296242	0.798481	0.504125	0.384109	0.459484	0.953251
ENSMUSG00000101438.1	Gm19412	-2.57568	0.0255963	0.198847	-1.84214	-0.881385	0.821811	1.16668	0.615267	1.59445	0.543447	1.46629	2.2079	1.47006	1.40287	1.71548
ENSMUSG00000096802.1	Gm15433	-0.944485	0.364996	0.662159	-1.8418	-0.881113	1.16236	1.77459	0.486728	0.96636	1.31661	6.53396	0.996845	11.7601	1.05702	0.308975
ENSMUSG00000097729.1	2310015A10Rik	-3.02375	0.0114503	0.136203	-1.84128	-0.880709	2.67683	2.03209	4.59077	1.92387	3.63823	4.22705	3.73253	4.47672	7.24127	7.26821
ENSMUSG00000026987.16	Baz2b	-0.514578	0.616923	0.830244	-1.05691	-0.0798591	6.20177	5.28864	5.68753	5.10192	3.73829	6.10192	6.02738	4.58438	4.76256	5.8443
ENSMUSG00000078648.2	Gm17546	-1.88337	0.0860605	0.351213	-1.84051	-0.880106	8.05668	3.44565	1.58003	7.58748	4.60226	7.7523	4.67991	7.00552	16.7422	8.23423
ENSMUSG00000079588.3	Tmem182	-1.43985	0.177468	0.481966	-1.84044	-0.880053	0.119404	0.113792	0.275991	0.0724078	0.422497	0.183439	0.836337	0.195726	0.385439	0.172879
ENSMUSG00000108658.1	Gm45138	-0.920395	0.376905	0.671921	-1.83952	-0.879327	3.36272	3.30331	0.27512	6.38358	1.739	13.4741	9.63014	0.751729	1.68383	4.48399
ENSMUSG00000027860.15	Vangl1	2.51283	0.0286396	0.210507	1.31301	0.392878	7.19708	4.63277	6.45817	4.79631	5.52443	5.07384	4.08763	3.80396	3.94812	4.62971
ENSMUSG00000029816.10	Gpnmb	-1.1619	0.269613	0.580626	-1.8385	-0.878533	0.498878	0.150171	1.10765	0.811612	3.30291	3.43628	1.41715	1.46745	1.52019	0.374609
ENSMUSG00000022330.4	Osr2	-1.65036	0.126808	0.414743	-1.83839	-0.87844	0.161115	0.095448	0.269729	0.124339	0.0938667	0.225787	0.32648	0.179373	0.607576	0.114138
ENSMUSG00000066613.14	Zfp932	-3.72068	0.00331807	0.0772247	-1.838	-0.878139	8.63657	8.11264	9.30952	6.71079	5.33168	10.7973	10.1935	13.006	15.9795	21.8447
ENSMUSG00000040018.9	Cox15	-6.18798	6.52202e-05	0.0135138	-1.83779	-0.877969	4.8914	3.75262	3.72887	3.50527	4.30647	7.61016	6.31537	7.68393	6.82891	8.5719
ENSMUSG00000106746.1	2900064F13Rik	-1.6129	0.134768	0.425398	-1.83763	-0.877843	1.35779	0.197281	0.558061	0.735049	0.560726	0.409422	1.51615	1.22152	1.03854	1.62681
ENSMUSG00000036995.7	Asap3	-1.62946	0.131197	0.420625	-1.83753	-0.877769	1.79082	1.6046	2.79589	1.239	4.18041	7.56551	2.55756	7.93522	1.28958	4.208
ENSMUSG00000039485.8	Tspyl4	-4.67283	0.000660376	0.0381317	-1.83745	-0.877707	2.4659	2.66394	1.95283	2.62474	2.75182	4.79814	3.67184	5.02599	5.87512	3.80246
ENSMUSG00000024941.8	Scyl1	-7.49655	1.13355e-05	0.00771274	-1.83731	-0.877593	16.1694	16.8617	17.9343	17.84	20.9632	34.7194	33.2103	31.765	28.2331	37.0672
ENSMUSG00000036820.11	Amdhd2	-2.29729	0.0419989	0.250683	-1.83716	-0.877479	1.60253	1.59112	2.53462	2.09625	2.43751	4.80741	3.20327	5.48399	5.47901	1.40238
ENSMUSG00000039470.15	Zdhhc2	-2.12963	0.0563579	0.288758	-1.8365	-0.876959	1.37863	2.3065	1.18708	0.692058	3.89204	2.8285	1.95472	3.67443	4.3764	2.33868
ENSMUSG00000024780.6	Cdc37l1	-5.52987	0.000171331	0.0207084	-1.83624	-0.876753	6.96692	7.88185	7.67372	7.31837	5.9258	10.9604	12.0372	12.0949	14.6144	16.897
ENSMUSG00000041362.16	Shtn1	-2.16492	0.0529935	0.280705	-1.83622	-0.876739	2.618	9.33006	6.16177	6.63475	2.60276	11.0193	11.4102	11.4349	9.22655	4.07091
ENSMUSG00000075389.3	2810410L24Rik	-2.60577	0.024254	0.19401	-1.8356	-0.876255	1.1803	1.55636	1.9561	1.86714	0.896084	3.00978	2.544	1.51431	2.34337	4.8844
ENSMUSG00000107812.1	Gm43935	-1.61524	0.134257	0.424325	-1.83546	-0.876144	0.308859	0.506277	0.324117	0.43967	0.269405	0.204034	0.797818	1.56918	0.63641	0.812187
ENSMUSG00000035967.15	Ints6l	-3.89248	0.00246	0.066796	-1.83524	-0.875971	12.5111	21.0462	20.6985	19.8259	13.0876	28.4957	23.7039	24.7925	41.5338	41.8024
ENSMUSG00000045962.16	Wnk1	1.17279	0.265395	0.576607	1.12737	0.172961	6.19637	9.30474	8.37992	6.81037	8.084	7.96281	6.70384	6.10137	5.76986	7.76764
ENSMUSG00000092486.1	2610524H06Rik	-3.14295	0.00924599	0.124943	-1.83307	-0.874263	11.6508	8.98445	8.38007	10.3093	13.1973	16.1006	12.3404	28.2642	28.422	15.9638
ENSMUSG00000095526.2	Gm10243	-1.58366	0.141283	0.436229	-1.83253	-0.873838	1.16826	0.731634	1.87178	0.900478	0.692494	1.23933	0.952071	1.38635	5.73757	2.32595
ENSMUSG00000052105.16	Mtcl1	-0.987536	0.344385	0.644849	-1.83234	-0.873683	0.131601	1.14627	0.275611	0.772535	4.01778	0.28586	2.02638	0.984702	3.54436	1.44618
ENSMUSG00000087413.1	Gm11266	-2.37294	0.0367367	0.235149	-1.83197	-0.873399	3.90909	11.7035	4.98376	12.4935	5.37528	17.7819	18.1282	8.95409	8.81049	12.9027
ENSMUSG00000043415.5	Otud1	-2.60274	0.0243859	0.194517	-1.83109	-0.872704	2.20693	2.44688	1.75396	2.68303	0.716305	2.7009	3.57071	4.44462	3.20125	2.77048
ENSMUSG00000096954.1	Gdap10	-2.7704	0.0180516	0.169923	-1.83066	-0.872361	0.968681	0.621177	0.551204	0.326496	0.571255	1.0522	1.03036	0.784357	1.68069	0.854304
ENSMUSG00000106535.1	Gm43031	-1.8857	0.0857211	0.350558	-1.83062	-0.872329	0.48346	0.118983	0.1995	0.189663	0.202613	0.233215	0.253998	0.470688	0.499101	0.681391
ENSMUSG00000038793.8	Lefty1	-1.91784	0.0811692	0.342866	-1.8306	-0.872315	0.756541	2.82549	4.09071	5.57256	1.85226	3.65727	4.12682	4.61718	4.05772	7.28216
ENSMUSG00000104324.1	Gm37320	-2.38642	0.0358684	0.232934	-1.83044	-0.872188	0.193332	0.136607	0.139845	0.240617	0.179323	0.174597	0.275836	0.46261	0.292024	0.540995
ENSMUSG00000067889.4	Sptbn2	-4.99513	0.00039279	0.0290606	-1.85683	-0.892838	14.5683	13.607	18.0151	14.4761	12.3323	30.4095	20.436	37.3134	21.3749	28.3122
ENSMUSG00000024829.12	Mrpl21	-5.30407	0.000242012	0.024096	-1.82944	-0.871402	7.35004	8.13023	7.39687	7.29998	9.41653	13.05	12.946	12.891	14.8793	19.8599
ENSMUSG00000090963.2	Gm17655	-2.29869	0.0418947	0.250318	-1.82934	-0.871324	0.261679	0.520295	0.335652	0.655755	0.772783	0.656667	0.671045	0.969099	1.51388	0.789502
ENSMUSG00000068117.9	Mei1	-0.681246	0.509657	0.764903	-1.82923	-0.87124	0.0347249	0.112245	0.0085854	0.025774	0.0032188	0.137437	0.0032188	0.139948	0.0156625	0.0767904
ENSMUSG00000028039.11	Efna3	2.70561	0.0202787	0.177969	3.29644	1.72091	4.76608	3.82799	2.20731	3.85174	4.23782	0.228579	1.55431	0.612844	5.76363	1.40617
ENSMUSG00000041921.16	Metap1d	-3.61379	0.00400289	0.0849695	-1.82791	-0.870194	8.7168	4.60147	4.41523	5.93247	4.80968	12.2795	7.6573	8.4517	8.74374	15.1653
ENSMUSG00000092564.1	BC051226	-2.80121	0.0170795	0.163784	-1.82733	-0.869735	2.05629	1.56106	1.61961	2.07483	1.61961	2.01589	5.00253	2.2077	4.00682	4.00532
ENSMUSG00000037548.14	H2-DMb2	-1.20397	0.253607	0.56537	-1.82727	-0.869687	3.31853	2.51797	2.65339	4.87601	3.9193	26.4239	14.2781	4.71503	2.75064	1.46949
ENSMUSG00000048583.16	Igf2	-1.40674	0.186839	0.493025	-1.82704	-0.869508	0.023606	0.0287361	0.0207997	0.0421002	0.1368	0.16059	0.0837487	0.0806664	0.0415765	0.034363
ENSMUSG00000022286.15	Grhl2	3.70662	0.00340077	0.0778821	1.40243	0.487932	16.7453	19.1471	19.0243	24.4877	18.703	14.8185	13.7338	14.7633	11.3527	15.0792
ENSMUSG00000070343.3	Gm10288	-3.08834	0.0101969	0.130146	-1.82616	-0.868815	5.90684	4.18788	3.73736	5.13533	6.48042	6.72364	7.65885	15.5548	9.22558	8.54463
ENSMUSG00000061759.15	Armt1	2.51771	0.0283913	0.209584	1.32392	0.404812	2.72816	2.96576	3.02535	3.32558	2.95469	1.83794	2.20776	1.91131	2.58702	3.09811
ENSMUSG00000098651.1	Mir6999	-1.84822	0.0913245	0.360604	-1.82542	-0.868225	8.7146	5.42846	17.619	11.3549	6.72584	21.1243	11.9064	27.0104	7.61873	25.5603
ENSMUSG00000079018.10	Ly6c1	-2.05157	0.0645327	0.30633	-1.82393	-0.867051	3.44259	3.94782	6.51241	4.21542	5.32129	14.3735	11.5384	7.10003	10.7106	2.75926
ENSMUSG00000102788.1	Gm38255	-1.35937	0.200964	0.510424	-1.8237	-0.86687	0.866983	0.408098	0.310377	0.287392	0.198971	0.430101	0.563183	0.209273	1.17939	2.25372
ENSMUSG00000075227.6	Znhit2	-3.71667	0.00334145	0.0772247	-1.82261	-0.866008	6.49136	6.1164	4.62379	6.5987	6.36028	7.65259	12.924	11.1101	9.01949	16.2015
ENSMUSG00000024983.9	Vti1a	-5.46441	0.000189235	0.0215017	-1.82093	-0.864679	3.53533	5.07683	4.71036	3.83101	3.5992	7.98127	7.62531	8.397	7.3386	6.0952
ENSMUSG00000068579.4	Rpl7a-ps3	-1.61828	0.133598	0.423495	-1.82013	-0.86404	0.571639	0.179026	0.146416	0.296358	0.398895	0.198933	0.691914	0.653863	0.733232	0.533425
ENSMUSG00000038515.10	Grtp1	-2.0862	0.0607775	0.299101	-1.81985	-0.86382	1.55385	4.16756	2.5082	3.06009	1.45034	4.33315	2.69449	10.5545	3.22035	3.89007
ENSMUSG00000030117.5	Gdf3	-1.84529	0.0917763	0.361313	-1.81841	-0.862676	1.38812	0.466537	0.546838	1.54916	1.2478	2.79794	1.60616	3.05355	1.0973	0.879422
ENSMUSG00000036594.14	H2-Aa	-1.30291	0.218945	0.530695	-1.81829	-0.862586	38.5756	38.3224	51.3574	126.42	99.9726	421.205	222.985	90.1706	94.258	24.7054
ENSMUSG00000028427.13	Aqp7	-0.800668	0.440099	0.717759	-1.81822	-0.862527	0.199863	0.0981619	0.0247324	0.163244	0.0571897	0.29622	1.21135	0.0216004	0.187974	0.0518985
ENSMUSG00000089755.1	0610012D04Rik	-1.26322	0.23236	0.545632	-1.81719	-0.861707	11.6546	3.71667	4.91264	1.00613	3.86976	7.29587	3.54222	12.5465	17.6503	2.57521
ENSMUSG00000026893.4	Gca	-4.01275	0.00199889	0.0612511	-1.81718	-0.861704	3.64149	5.85147	3.70128	4.71726	3.5509	5.24287	8.88752	7.16444	8.63474	9.51875
ENSMUSG00000051166.9	Eml5	-3.16831	0.00883538	0.123419	-1.81705	-0.861598	1.47523	3.01719	3.92688	2.52521	2.20453	4.8421	3.36321	3.90323	4.25366	7.42012
ENSMUSG00000038576.15	Susd4	-2.94628	0.0131599	0.145087	-5.61422	-2.48908	1.4567	0.354125	0.0527188	0.436583	0.482087	0.844406	0.727879	4.5686	3.97736	3.34119
ENSMUSG00000027951.16	Adar	-3.60961	0.00403245	0.0849695	-1.81697	-0.861532	9.12869	10.7478	6.63717	8.11097	7.78979	19.5591	17.9067	16.8276	17.3764	8.02008
ENSMUSG00000030325.16	Klrb1c	-1.15804	0.27112	0.581998	-1.81664	-0.861273	0.436175	0.0491551	0.0937527	0.0206302	0.109524	0.178716	0.236102	0.263581	0.0919459	0.0664166
ENSMUSG00000005836.8	Gata6	-0.933049	0.370616	0.666973	-1.81641	-0.861092	0.0869135	0.0514893	0.336494	0.102385	0.331541	0.237813	0.156731	0.0967625	0.124224	2.60079
ENSMUSG00000051246.3	Msantd1	-1.36502	0.199234	0.508755	-1.81496	-0.859937	0.258035	0.648351	0.817254	0.41025	0.0973753	0.817254	0.966664	0.44845	0.230028	1.34981
ENSMUSG00000043773.5	1700048O20Rik	-1.59281	0.139215	0.433028	-1.8141	-0.859257	0.28633	0.116072	0.0867906	0.317033	0.0632965	0.265061	0.238494	0.371827	0.129705	0.406287
ENSMUSG00000049493.13	Pls1	-0.919377	0.377414	0.672285	-1.8141	-0.859254	0.0619381	0.774761	0.0794498	1.44588	0.0652965	0.45623	0.277733	0.423557	0.144608	1.27756
ENSMUSG00000098066.2	Gm26944	-2.72034	0.0197497	0.176394	-1.81391	-0.859099	3.06894	1.88274	3.17056	2.34385	2.63725	4.6038	3.58845	4.24749	3.50585	9.25459
ENSMUSG00000027863.8	Cd2	-1.94804	0.0770975	0.333648	-1.81335	-0.858657	0.15945	0.26694	0.148353	0.29466	0.362964	0.682826	0.684536	0.323105	0.362964	0.229659
ENSMUSG00000053957.5	Gm12474	-1.34111	0.206641	0.517237	-1.81314	-0.858493	0.116636	0.219191	0.084423	0.231927	0.0697437	0.375305	0.147919	0.398954	0.0752053	0.470067
ENSMUSG00000034112.9	Atp2c2	-1.62785	0.131541	0.420625	-1.8127	-0.858138	7.34438	21.6544	10.2232	14.5009	2.60549	8.85733	14.4849	38.0196	17.3418	15.1883
ENSMUSG00000061322.15	Dnaic1	-1.78833	0.100977	0.375199	-1.81079	-0.856622	0.0866065	0.281419	0.191082	0.394892	0.101681	0.273032	0.202202	0.564183	0.402378	0.333101
ENSMUSG00000022235.14	Cmbl	-3.09004	0.0101659	0.130146	-2.9096	-1.54082	1.7852	3.05351	1.41001	12.8492	1.98475	5.44108	8.40244	9.26763	11.6818	9.3794
ENSMUSG00000087150.7	BC064078	-3.82169	0.00278175	0.071096	-1.80972	-0.855767	35.0405	15.915	25.745	31.8815	22.7169	36.3366	37.1923	53.8301	58.633	47.1237
ENSMUSG00000055809.7	Dnaaf3	-2.31246	0.0408884	0.247966	-2.39333	-1.25902	2.89597	0.873488	7.58868	11.0233	2.11037	9.34791	5.63596	7.27507	9.36999	10.7407
ENSMUSG00000034445.7	Cyb561a3	-3.52876	0.00465073	0.0915237	-1.80899	-0.855182	10.3271	17.8212	15.1595	13.7578	10.4102	34.631	24.2826	28.6457	20.2752	15.5091
ENSMUSG00000074578.13	Zfas1	-5.1158	0.000324571	0.0270972	-1.80778	-0.854218	15.0616	13.6282	11.6986	12.2389	11.5582	26.9097	24.7897	20.9065	28.5548	16.3074
ENSMUSG00000045725.5	Prr15	-1.75849	0.106124	0.38308	-1.80734	-0.853872	3.25386	2.47374	0.435542	3.35056	3.1683	3.28089	4.18186	3.98706	5.08857	2.67602
ENSMUSG00000111086.1	RP23-240G3.3	-2.14204	0.0551526	0.28609	-1.80677	-0.853414	2.38142	3.73904	1.65448	3.07639	3.08824	2.78903	3.63235	4.82079	5.06617	11.9785
ENSMUSG00000108460.1	Gm44557	-1.27538	0.22818	0.541073	-1.80642	-0.853133	0.245406	0.0252021	0.0661923	0.0917208	0.152772	0.186134	0.10247	0.189231	0.0697723	0.460652
ENSMUSG00000026147.16	Col9a1	-3.86141	0.00259621	0.0684678	-1.80631	-0.853049	192.44	192.44	131.009	152.689	303.232	362.938	288.126	281.474	402.868	362.938
ENSMUSG00000026589.14	Sec16b	-1.21717	0.248747	0.560736	-1.80453	-0.851623	1.29054	8.80758	1.4908	3.97778	4.18277	7.77038	5.72437	18.9825	4.64471	1.35539
ENSMUSG00000045102.11	Poln	-1.57974	0.142178	0.43752	-1.80415	-0.851322	0.168226	0.191574	0.346841	0.127725	0.0865827	0.211599	0.463944	0.115615	0.281814	0.740463
ENSMUSG00000020264.5	Slc36a2	-0.817135	0.431014	0.70982	-1.80402	-0.851215	0.493896	0.183139	0.606314	0.893703	0.0996319	1.22409	4.37575	0.119518	0.935022	0.133233
ENSMUSG00000102037.1	Bcl2a1a	-1.57959	0.142212	0.437539	-1.804	-0.851196	0.690124	2.71631	0.72786	1.49287	0.915253	2.54977	3.42877	2.40971	2.67194	0.611232
ENSMUSG00000038658.15	Ric1	-4.80012	0.00053694	0.0336167	-1.80238	-0.849899	2.29105	1.52418	2.04477	1.44318	1.98939	2.81474	2.66824	3.71565	3.60198	3.82366
ENSMUSG00000100005.7	B130024G19Rik	-1.08648	0.30026	0.608741	-1.80185	-0.849478	0.169296	0.125503	0.3691	0.122643	0.21639	0.228226	0.364327	0.0559805	0.495323	1.79647
ENSMUSG00000074738.2	Fndc10	-2.35226	0.0381082	0.23953	-1.80179	-0.849428	3.83714	5.44686	3.73522	5.49257	2.48107	6.06328	7.56142	14.4685	8.10048	3.66636
ENSMUSG00000025192.13	Entpd7	-2.82133	0.0164731	0.161177	-1.55241	-0.634511	1.26926	1.08647	0.979982	0.82516	1.39659	1.62563	1.38631	2.32969	1.29554	2.07961
ENSMUSG00000086291.1	Gm15513	-1.5512	0.148838	0.445491	-1.80105	-0.848836	0.104816	0.296203	0.338809	0.191115	0.146973	0.872311	0.17008	0.422431	0.212563	0.44557
ENSMUSG00000097039.8	Pvt1	0.384495	0.707865	0.877833	1.09313	0.128459	0.714654	2.2221	1.26045	1.83118	0.966012	1.52458	0.722947	1.34048	1.33524	1.26125
ENSMUSG00000086144.1	Gm11379	-1.45106	0.174387	0.478212	-1.80021	-0.848162	4.17673	0.693224	2.0019	1.41729	1.15682	3.36962	1.86494	2.09127	1.77273	8.04373
ENSMUSG00000071662.3	Polr2g	-6.40283	4.81982e-05	0.0120676	-1.79983	-0.84786	34.3522	41.4984	35.0709	39.3732	43.7719	75.4014	57.9973	71.5745	82.1471	63.8584
ENSMUSG00000022755.4	Adgrg7	-0.600438	0.560255	0.798056	-1.79948	-0.847582	0.22276	0.0436798	0.0259241	0.0056502	0.0268113	0.0056502	0.109137	0.102037	0.811088	0.0109229
ENSMUSG00000085830.1	Grin1os	-1.65358	0.126143	0.414249	-1.79858	-0.846859	3.33591	1.36667	2.0488	1.68337	0.744081	1.11844	3.08274	2.42852	3.77465	7.42069
ENSMUSG00000022744.12	Cldnd1	-1.05795	0.312526	0.618119	-1.11368	-0.155335	27.7194	17.81	21.7359	21.3872	18.9999	24.2845	19.1551	27.5959	24.7565	23.478
ENSMUSG00000027048.15	Abcb11	-0.82987	0.424074	0.705577	-1.79632	-0.845046	0.0903115	0.0903115	0.0191097	0.0468207	0.00672675	0.0106312	0.0837489	0.312652	0.115841	0.028521
ENSMUSG00000038807.18	Rap1gap2	-2.04408	0.0653732	0.30852	-1.79632	-0.845041	3.80744	8.18971	7.945	5.55687	1.79379	8.62809	6.49989	11.5498	5.19359	14.1582
ENSMUSG00000037916.13	Ndufv1	-6.59029	3.72055e-05	0.011102	-1.79377	-0.842998	21.5002	23.1267	22.5122	20.0461	25.8721	37.6404	49.0613	34.9985	37.1137	44.8944
ENSMUSG00000025323.9	Sp4	0.764613	0.460424	0.731308	1.18366	0.243256	2.09382	2.0127	1.73859	1.54791	1.95423	0.871122	1.11429	1.51473	3.24609	2.10532
ENSMUSG00000021469.9	Msx2	-1.01276	0.332709	0.635242	-1.7928	-0.842219	0.0734795	0.044388	0.201013	1.14474	1.00933	0.221498	0.593634	0.571571	0.390975	0.537487
ENSMUSG00000077440.1	Gm23130	-2.9551	0.012953	0.144147	-1.79263	-0.842078	11.2179	10.1624	17.9052	19.6146	17.0474	25.3268	23.8165	22.2654	25.819	37.9082
ENSMUSG00000024982.9	Zdhhc6	-6.56966	3.82719e-05	0.011102	-1.7922	-0.84173	15.1755	16.6402	15.2107	14.8636	16.4524	31.2018	23.6591	25.1647	27.4492	34.2646
ENSMUSG00000029049.14	Morn1	-2.93999	0.0133095	0.14594	-1.7916	-0.84125	0.440334	0.500311	0.464575	0.324573	0.329127	0.800845	0.792985	0.916982	0.407377	0.835786
ENSMUSG00000084592.1	Mir1898	-1.3686	0.198144	0.507087	-1.79039	-0.840271	8.1229	2.70508	2.86678	5.225	4.28332	2.28932	10.0929	7.18214	7.18214	23.7777
ENSMUSG00000049670.8	Morn4	-1.32151	0.212882	0.524569	-1.79024	-0.840151	0.631885	5.04382	5.56275	2.92373	4.83428	10.1261	6.07299	1.84429	4.33016	9.85542
ENSMUSG00000028445.7	Enho	-1.46408	0.170867	0.474408	-1.78937	-0.839451	2.59608	10.177	4.66751	18.7527	3.97493	26.4828	7.7837	18.7274	6.2226	7.6957
ENSMUSG00000105461.1	Gm4742	-1.6456	0.127795	0.416452	-1.78925	-0.839358	0.972234	0.360054	0.236282	0.464195	0.608999	0.429489	0.518595	1.10609	1.408	1.34748
ENSMUSG00000024970.4	AI846148	-5.63394	0.000146473	0.0188841	-1.78916	-0.839284	4.94781	4.80167	4.87429	5.96854	4.09624	8.26809	8.52823	8.79676	7.95854	10.9271
ENSMUSG00000084957.2	Bbip1	-3.98617	0.00209244	0.0627224	-1.78874	-0.838945	4.49616	4.87365	4.16783	4.75531	5.57632	8.0899	6.78211	6.81394	9.70716	13.0869
ENSMUSG00000091315.1	Gm17214	-1.75	0.10763	0.386068	-1.78837	-0.838645	0.982608	0.612081	0.22003	0.801617	0.469507	0.508866	1.23518	0.920925	1.23518	1.36484
ENSMUSG00000086187.1	Gm12860	-1.41402	0.184742	0.49081	-1.78806	-0.838394	1.38976	1.51803	0.555476	4.25701	0.688737	4.37189	0.928097	2.18209	2.09153	4.04239
ENSMUSG00000025200.6	Cwf19l1	-5.2369	0.000268576	0.025167	-1.788	-0.83835	3.42901	3.14051	3.12635	2.82358	2.47955	4.54825	4.8291	5.4021	6.17151	5.98979
ENSMUSG00000087362.7	Gm13710	-2.72983	0.0194158	0.175425	-1.78757	-0.837999	0.622804	0.729993	0.481599	0.839459	0.65484	1.18912	1.04457	1.86266	1.05154	0.922323
ENSMUSG00000027983.13	Cyp2u1	-1.64376	0.128179	0.416741	-1.78425	-0.83532	0.232675	0.149353	0.28764	0.201291	0.404195	0.317994	0.688782	0.169437	0.352352	1.12816
ENSMUSG00000024955.13	Esrra	-4.73403	0.000597679	0.0359952	-1.78407	-0.835173	13.8325	15.4624	13.2362	18.4555	12.8939	20.115	26.8912	25.9947	23.6372	37.5784
ENSMUSG00000082487.1	Gm11628	-1.81734	0.0961917	0.368831	-1.78328	-0.83453	1.6234	1.6234	2.91357	1.15006	0.945803	1.7712	2.65959	1.80737	3.48607	5.20492
ENSMUSG00000001211.14	Agpat3	-2.87184	0.0150435	0.15539	-1.78308	-0.834372	7.37397	2.673	7.05043	5.84951	7.01108	11.5765	6.88115	11.2945	8.23954	13.6679
ENSMUSG00000002227.15	Mov10	-3.91866	0.00235102	0.0656897	-1.78232	-0.833757	5.36951	3.818	3.83694	3.2951	5.413	10.5802	9.04691	6.76071	6.37428	5.77731
ENSMUSG00000090397.1	Gm17096	-2.05978	0.0636238	0.304884	-1.78232	-0.833754	0.771093	0.451754	0.591644	0.292273	0.485015	0.64057	1.02264	1.00734	0.541298	1.41733
ENSMUSG00000084401.1	Gm12586	-2.10864	0.058455	0.294107	-1.78223	-0.833685	0.786978	1.47617	1.66285	0.884971	0.452977	1.30338	1.61002	1.74112	1.26378	3.11454
ENSMUSG00000025868.6	Higd2a	-7.48361	1.15215e-05	0.00771274	-1.78165	-0.833214	58.3759	61.2048	66.2541	65.4295	63.5507	116.075	103.206	112.338	100.006	131.9
ENSMUSG00000106709.1	Gm42582	-1.8473	0.0914662	0.360909	-1.78145	-0.833052	1.43052	0.688282	0.775879	0.459808	1.20595	1.00988	1.38606	1.01449	1.64318	3.28997
ENSMUSG00000029048.3	Rer1	-3.74496	0.00318008	0.0765509	-1.7814	-0.833008	35.7309	43.7214	37.2902	43.1214	35.1664	93.7717	91.6157	84.0952	50.4565	43.8819
ENSMUSG00000085175.7	Gm11423	-3.14902	0.00914601	0.124754	-1.78132	-0.832947	2.93501	2.612	2.35962	2.96654	2.46625	5.84865	3.26633	6.80785	3.51158	5.33423
ENSMUSG00000074417.9	Gm14548	-1.21288	0.250318	0.562166	-1.7811	-0.832767	0.265607	0.169483	0.0328681	0.241073	0.473691	0.367908	0.171437	0.526042	0.616962	0.156725
ENSMUSG00000031273.16	Col4a6	-0.949762	0.362423	0.659554	-1.78102	-0.832706	0.462324	14.6635	15.5915	13.2139	17.4138	17.0522	12.4299	7.38509	14.0973	20.3696
ENSMUSG00000092335.1	Zfp977	-2.18538	0.0511302	0.275532	-1.78072	-0.832458	0.39664	1.47328	0.606863	1.01858	0.62329	0.92133	1.95207	1.04678	1.43909	1.57817
ENSMUSG00000082901.1	Gm14323	-2.76136	0.0183472	0.170668	-1.78038	-0.832183	1.07528	1.19939	0.89717	1.18171	1.32397	1.94527	1.33606	2.98912	1.89601	2.30685
ENSMUSG00000042814.7	Mcts2	-2.96792	0.012658	0.14232	-1.77934	-0.831339	4.27473	2.89239	4.46972	4.56983	2.75051	3.89745	6.40445	7.32903	8.7495	7.94521
ENSMUSG00000068854.7	Hist2h2be	-2.38782	0.0357794	0.232829	-1.50478	-0.589556	2.44224	2.14341	1.80623	1.66613	1.23246	2.43588	2.454	2.13361	3.12849	3.85964
ENSMUSG00000025231.16	Sufu	-3.76275	0.00308275	0.0749376	-1.7791	-0.831146	5.34015	5.86156	5.18567	4.51925	6.0071	7.64081	5.90589	11.6398	13.2309	11.3552
ENSMUSG00000047861.2	Foxi1	-3.03906	0.0111399	0.13496	-1.77829	-0.830495	96.2281	60.904	84.3681	70.1774	37.6887	109.607	114.4	127.041	79.6785	182.358
ENSMUSG00000040606.13	Kazn	-2.3233	0.0401122	0.245323	-1.77786	-0.830142	1.47459	1.50764	1.93818	1.63428	0.97127	4.16441	1.90736	5.016	1.83967	1.60731
ENSMUSG00000024695.15	Zfp91	-6.78616	2.85274e-05	0.0105643	-1.7775	-0.829853	7.7263	6.52992	7.28215	6.21451	6.84305	10.4885	11.3541	12.2105	14.94	12.7117
ENSMUSG00000105814.1	Mir703	-0.622098	0.546424	0.789254	-1.77748	-0.829833	73.6081	4.2637	9.03343	75.5084	107.809	1.96547	98.5152	139.386	123.716	135.319
ENSMUSG00000033760.16	Rbm4b	-4.96028	0.000415196	0.0300932	-1.77683	-0.829307	1.1099	1.29908	1.14217	1.04526	1.16052	1.70685	1.88636	1.95297	2.11218	2.75971
ENSMUSG00000085207.1	Gm11767	-2.2295	0.0473241	0.267341	-1.77597	-0.828609	5.0114	2.63949	3.32869	4.50395	2.67184	3.534	6.6749	4.50142	7.24942	12.721
ENSMUSG00000085424.1	Fhad1os1	-0.724662	0.483632	0.74683	-1.77575	-0.828429	0.204001	0.074401	0.466141	0.383481	0.0152901	0.390202	0.238658	1.39138	0.164952	0.0295585
ENSMUSG00000103076.1	Gm37902	-2.32039	0.0403193	0.245613	-1.77542	-0.828158	0.615367	0.581233	0.370352	0.440243	0.315859	0.497748	1.04719	0.575449	0.879795	1.2661
ENSMUSG00000086813.1	Gm13657	-1.06204	0.310741	0.616645	-1.77516	-0.827949	0.0848153	0.0507162	0.386587	0.0520069	0.167252	0.256947	0.0382557	0.274157	0.360546	0.274157
ENSMUSG00000036731.7	Cysrt1	-1.56595	0.145363	0.440961	-1.77515	-0.827942	0.83554	0.271173	0.28305	0.365533	0.267305	0.292505	0.446175	1.66857	0.647389	0.812318
ENSMUSG00000031897.9	Psmb10	-2.36616	0.037181	0.236651	-1.77482	-0.827674	25.1569	17.8516	14.9069	18.9415	17.801	58.0749	46.5981	37.486	27.8	13.5217
ENSMUSG00000033256.14	Shf	-3.01362	0.0116605	0.137375	-1.77479	-0.82765	208.772	118.223	112.792	100.827	101.621	159.299	182.076	399.717	237.039	183.673
ENSMUSG00000057719.10	Sh3rf2	-0.967399	0.353918	0.653166	-1.77416	-0.827136	0.148228	0.0139773	0.244431	0.216224	0.0370566	0.224006	0.0645563	0.100168	0.100168	0.564369
ENSMUSG00000111333.1	RP23-240G3.4	-1.7298	0.111294	0.391892	-1.77323	-0.826377	0.235361	0.28651	0.538431	0.893734	0.281764	0.867979	0.696579	0.479611	0.525024	1.15469
ENSMUSG00000078439.9	Smim24	-1.4373	0.178175	0.483106	-1.77169	-0.825126	1.15282	2.04286	1.15563	1.56557	0.811023	5.63972	3.48701	3.23101	1.48351	0.59261
ENSMUSG00000025008.15	Tctn3	-4.78772	0.000547822	0.0341751	-1.77138	-0.82487	4.59328	4.09064	3.31495	3.76308	2.90947	7.6066	6.1759	5.46914	6.2027	7.5943
ENSMUSG00000022419.15	Deptor	-1.56623	0.145297	0.440882	-1.77135	-0.824848	108.924	64.3688	16.2033	52.3498	40.2213	113.07	41.3776	210.665	60.3219	69.2928
ENSMUSG00000070371.11	Prss36	-0.764199	0.46066	0.731551	-1.15107	-0.202973	3.07437	2.45199	3.0915	2.48584	1.98654	2.6795	2.5361	2.04146	3.22199	5.4537
ENSMUSG00000020464.15	Pnpt1	-4.5336	0.00083021	0.0416421	-1.77039	-0.824068	9.30269	11.0784	7.76137	8.00885	7.53766	12.0848	15.2597	17.5735	20.7466	12.4731
ENSMUSG00000004552.16	Ctse	-2.36235	0.0374329	0.237536	-1.76999	-0.82374	0.446143	0.816731	0.739197	0.56572	0.639929	1.11108	1.28313	2.0644	0.991692	0.555969
ENSMUSG00000031098.18	Syt8	-1.73127	0.111023	0.391324	-1.76987	-0.82364	0.146569	0.104994	0.329093	0.325945	0.085392	0.29375	0.313312	0.225926	0.519875	0.228973
ENSMUSG00000068452.7	Duox2	-1.08604	0.300449	0.608741	-1.76964	-0.823456	0.852126	0.288929	0.576177	0.164793	0.161746	0.480143	0.0995731	1.17549	0.941746	1.3356
ENSMUSG00000077737.1	Snord72	-1.62045	0.133129	0.422789	-1.76955	-0.823383	6.97792	1.79689	5.01927	10.001	9.66552	5.09503	10.3421	11.4801	12.5276	14.7133
ENSMUSG00000015468.14	Notch4	6.6799	3.29284e-05	0.011102	5.78137	2.53141	21.1432	7.47053	25.6702	10.1254	12.8263	4.0162	1.82115	2.04662	2.91212	1.87064
ENSMUSG00000083854.3	Dnajc19-ps	-1.93996	0.0781675	0.336341	-1.76746	-0.821679	1.32405	0.943407	0.339135	0.784321	0.723657	0.862893	1.60264	1.41943	1.60264	1.33772
ENSMUSG00000057286.6	St6galnac2	-0.871154	0.40209	0.691252	-1.76671	-0.821066	38.9501	0.759063	14.3139	13.3128	24.6218	57.7167	12.455	7.77947	16.0063	25.9218
ENSMUSG00000066704.6	Cyp2b19	-0.832898	0.422435	0.704802	-1.76635	-0.820774	0.552011	0.168972	0.311152	0.123052	0.0173511	0.0660342	0.259147	1.38932	0.339235	0.120076
ENSMUSG00000108218.2	Olfr1372-ps1	-1.88061	0.0864627	0.352019	-1.76628	-0.820716	0.0282921	0.0689577	0.0573304	0.0649782	0.051019	0.212827	0.0763955	0.0752526	0.095985	0.0541776
ENSMUSG00000024873.6	Cnih2	-3.47652	0.00510125	0.0959247	-2.16968	-1.11748	3.73866	1.8913	2.10882	2.40935	1.50355	3.69308	3.78651	4.49207	4.80793	9.06571
ENSMUSG00000030546.14	Plin1	-0.59575	0.563274	0.800244	-1.76526	-0.819884	1.48456	0.58364	0.120999	0.668477	0.191049	1.75048	9.37274	0.20832	1.6533	0.03157
ENSMUSG00000111329.1	RP23-228B2.3	-2.55715	0.0264591	0.202249	-1.76526	-0.819882	0.337318	0.34294	0.198344	0.350607	0.216162	0.533064	0.335915	0.567835	0.518779	0.60741
ENSMUSG00000053916.4	Nanp	-1.68105	0.1206	0.406304	-1.76494	-0.819615	0.430261	0.110522	0.312327	0.21977	0.108691	0.185011	0.414879	0.421358	0.357252	0.520526
ENSMUSG00000038732.14	Mboat1	-3.49926	0.00489983	0.0936204	-1.76485	-0.819543	4.87338	10.3686	6.90014	6.13114	5.05911	13.8937	8.24669	14.075	9.48028	12.5166
ENSMUSG00000024712.9	Rfk	-4.21145	0.00142384	0.0542274	-1.76305	-0.818074	26.5843	22.5831	16.5235	28.0555	24.4269	34.0996	33.8472	60.2155	44.2781	37.7888
ENSMUSG00000024795.10	Kif20b	-2.47457	0.0306627	0.217122	-1.76203	-0.817235	3.15933	2.20233	2.89405	1.39182	3.36281	3.07313	2.90876	4.61938	7.97847	4.7986
ENSMUSG00000024764.9	Naa40	-6.55358	3.91259e-05	0.0111637	-1.76171	-0.816974	9.96233	10.7059	10.5191	9.27767	10.7813	18.5068	14.8286	21.6534	17.5658	18.208
ENSMUSG00000018796.13	Acsl1	-2.13618	0.0557191	0.286689	-1.76164	-0.81692	4.28489	5.10982	3.37765	5.34727	2.09265	8.97037	11.6689	9.56788	4.19015	3.36065
ENSMUSG00000023274.14	Cd4	-1.99985	0.0705485	0.320851	-1.76086	-0.816283	0.506212	0.250003	0.303239	0.347757	0.51659	1.33187	0.821142	0.693055	0.317958	0.455899
ENSMUSG00000018727.19	Cpsf4l	-0.874016	0.400595	0.690532	-1.76085	-0.816271	0.74936	1.66951	1.0433	0.530622	0.548214	2.98397	2.52043	2.26399	3.58923	0.0875599
ENSMUSG00000001281.9	Itgb7	-1.96803	0.0745061	0.330137	-1.75976	-0.815378	0.349098	0.586551	0.612655	0.700764	0.719487	2.48052	1.05385	1.04718	0.719487	0.527304
ENSMUSG00000090925.2	1810064F22Rik	-1.90536	0.0829095	0.345996	-1.7593	-0.815004	0.33138	0.472673	0.481289	0.275908	0.129138	0.377372	0.423037	0.47321	0.583493	1.08794
ENSMUSG00000036944.5	Tmem71	-1.43925	0.177634	0.482102	-1.75907	-0.814811	0.482522	0.506196	0.246496	0.31726	0.255746	0.473288	0.456882	1.73488	1.09634	0.191923
ENSMUSG00000028797.20	Tmem234	-4.10182	0.0017159	0.0574419	-1.75888	-0.814653	11.8885	15.6116	14.0487	17.6069	14.1952	32.1089	20.3431	36.9804	18.7148	24.3813
ENSMUSG00000054091.9	1810037I17Rik	-7.26912	1.51307e-05	0.00908101	-1.75719	-0.813271	31.7527	27.2007	28.5794	31.1491	30.941	51.0842	46.4461	55.1623	60.035	50.8223
ENSMUSG00000039089.14	L3mbtl3	1.7408	0.109286	0.388187	1.3543	0.437549	4.80684	8.15736	5.36796	5.74607	3.48186	5.19948	3.78904	3.23517	2.87922	5.25125
ENSMUSG00000032093.7	Cd3e	-1.39613	0.189928	0.497274	-1.75477	-0.811284	0.0403081	0.146107	0.122113	0.175472	0.177078	0.463341	0.328216	0.180975	0.0738636	0.180975
ENSMUSG00000034055.16	Phka1	-2.57735	0.0255199	0.198844	-1.7546	-0.81114	0.641332	1.82985	1.98822	1.59807	1.54568	2.86875	1.75594	2.82579	2.02882	3.6056
ENSMUSG00000025813.14	Homer2	-2.49244	0.0297011	0.213791	-1.75323	-0.810015	8.39702	11.1676	8.94014	6.6003	2.96473	11.5524	12.7442	17.9328	9.04021	11.402
ENSMUSG00000034587.8	8430429K09Rik	-2.68654	0.0209848	0.180615	-1.75242	-0.809352	0.868756	1.06913	0.800927	0.801869	1.28188	1.66923	1.2932	1.87417	1.08984	2.9796
ENSMUSG00000053063.11	Clec12a	-1.86751	0.0884005	0.355331	-1.75209	-0.80908	0.842904	0.859035	0.600287	0.390981	0.870847	2.01033	0.837063	1.8192	1.60563	0.462764
ENSMUSG00000071660.10	Ttc9c	-5.33613	0.000230328	0.0237211	-1.75197	-0.80898	6.18488	6.08516	5.64907	6.16189	6.42541	8.75238	8.7512	12.9771	12.5644	11.3197
ENSMUSG00000097882.2	0610038B21Rik	-1.64886	0.127118	0.41518	-1.75182	-0.808859	0.23121	0.107827	0.132387	0.0535516	0.143301	0.152894	0.217594	0.451712	0.20577	0.118424
ENSMUSG00000025001.11	Hells	-3.23929	0.00778176	0.116459	-1.8092	-0.855353	3.02946	2.35671	2.41365	1.48867	2.96564	3.04431	3.61763	3.98793	7.01232	4.67983
ENSMUSG00000026104.14	Stat1	-4.11981	0.001664	0.0574419	-4.24455	-2.08561	3.08321	4.90885	1.65845	2.73924	2.1862	23.1039	16.9936	12.9525	11.8622	3.50304
ENSMUSG00000048647.9	Exd1	-2.3597	0.0376089	0.23829	-1.75132	-0.808445	0.848732	1.22482	0.92426	1.19072	0.426536	1.56304	1.44072	1.32792	1.01925	2.8295
ENSMUSG00000064390.1	Rnu73b	-2.16136	0.0533241	0.281671	-1.75084	-0.808044	7.05069	5.07971	16.2899	9.75566	7.05069	11.4615	18.1903	14.6325	10.3151	20.8757
ENSMUSG00000035878.13	Hykk	-2.57	0.0258579	0.19967	-1.75032	-0.80762	0.492234	0.337267	0.168734	0.455904	0.516886	0.777902	0.540125	0.789735	0.652847	0.507013
ENSMUSG00000022995.16	Enah	-2.67338	0.0214859	0.182688	-1.56818	-0.649093	3.09527	3.82017	4.66431	2.58671	5.4302	4.2725	5.05589	7.65213	5.28935	8.35148
ENSMUSG00000106135.1	Gm6543	-2.06552	0.0629948	0.303382	-1.74991	-0.807279	1.50951	1.47497	0.616609	1.53835	1.52387	1.25217	2.12283	1.80356	3.80489	3.10993
ENSMUSG00000024999.7	Noc3l	-4.81149	0.000527169	0.0333661	-1.7497	-0.807108	3.87963	3.30963	4.06875	3.19916	3.04375	5.98891	4.5866	6.86981	6.52973	6.89085
ENSMUSG00000029780.14	Nt5c3	-5.53828	0.000169165	0.0207084	-1.74897	-0.806506	4.91582	6.17101	5.59816	6.13507	4.73592	10.4876	8.03812	10.8209	10.7537	8.36965
ENSMUSG00000058385.7	Hist1h2bg	-1.96461	0.0749438	0.330813	-1.74849	-0.806108	1.18493	0.852329	1.4521	1.5009	0.922593	1.25494	1.52263	2.03036	1.97443	4.78985
ENSMUSG00000025825.12	Iscu	-4.87678	0.000474546	0.0320135	-1.74838	-0.806017	10.7004	13.2132	11.9951	14.7837	12.3746	20.5177	22.8523	17.1957	21.3582	30.4644
ENSMUSG00000041488.16	Stx3	-4.41755	0.00100671	0.04611	-1.83042	-0.872171	4.10491	3.40978	2.61905	3.79743	2.26999	5.23299	4.84327	5.35811	7.3934	6.77168
ENSMUSG00000041035.8	Gm17018	-5.81736	0.000111527	0.0176747	-1.7475	-0.805289	5.8321	6.15388	5.21392	6.3169	6.09297	10.7026	8.88829	11.0404	11.0372	10.3801
ENSMUSG00000059708.12	Akap17b	-4.02467	0.00195837	0.0609847	-1.74691	-0.804804	1.16305	2.2836	1.42459	1.92952	1.67435	2.49786	2.65995	3.38368	2.82971	3.30668
ENSMUSG00000028475.9	5430416O09Rik	-1.46714	0.170048	0.473652	-1.74686	-0.804764	2.85133	0.568516	1.24405	3.99206	4.08095	6.29555	4.31164	2.57772	1.70128	4.50856
ENSMUSG00000049313.8	Sorl1	-2.59926	0.0245383	0.19522	-1.74676	-0.804683	7.25852	12.3282	14.8038	13.0461	6.21383	21.7298	10.8422	21.8668	12.8143	26.0905
ENSMUSG00000089706.7	B230216N24Rik	-1.29099	0.222907	0.534869	-1.74589	-0.80396	0.12807	0.0908236	0.234924	0.12659	0.205254	0.247772	0.269167	0.101848	0.147109	1.22211
ENSMUSG00000024960.8	Plcb3	-5.26941	0.000255353	0.0244727	-1.74481	-0.803069	12.6069	11.9377	16.9862	11.4467	11.9388	24.8219	23.1652	19.5898	18.3254	27.2006
ENSMUSG00000093483.1	AA465934	-3.34216	0.00647673	0.107293	-1.7432	-0.801738	1.71545	1.83019	1.98706	1.61393	2.2301	3.13304	2.56929	3.2721	3.12124	4.47621
ENSMUSG00000110326.1	Gm45378	-1.36126	0.200383	0.509737	-1.74285	-0.801446	0.0362739	0.0733527	0.255497	0.0606628	0.173197	0.101548	0.207498	0.15784	0.100425	0.341825
ENSMUSG00000078151.3	Gm12226	-1.55616	0.147661	0.443514	-1.74239	-0.801064	0.897997	0.713629	0.429745	0.244562	0.322917	0.502371	0.519166	1.79173	1.19504	0.606839
ENSMUSG00000048534.7	Amica1	-1.56463	0.14567	0.441319	-1.74175	-0.800536	0.104344	0.575382	0.682643	0.661146	0.360173	1.29348	0.710398	0.771598	0.465378	0.488907
ENSMUSG00000024826.14	Dpf2	-5.62033	0.000149494	0.0189923	-1.74135	-0.800203	5.41107	6.15318	6.44427	5.39537	7.033	12.0903	8.5637	12.5037	9.31058	10.7798
ENSMUSG00000068335.6	Dok1	-3.814	0.00281924	0.0712183	-1.74127	-0.800143	12.6018	13.3742	10.314	17.2666	16.1651	33.4691	26.2581	23.2537	16.123	24.0434
ENSMUSG00000028982.9	Slc25a33	-1.85298	0.0905941	0.359472	-1.74125	-0.800127	8.30526	5.86053	4.12835	4.57943	3.27548	7.47368	10.2544	12.1403	3.17643	16.6329
ENSMUSG00000097321.5	1700028E10Rik	-2.49674	0.0294738	0.213036	-1.74122	-0.800096	0.160426	0.225087	0.1985	0.120934	0.113023	0.317533	0.257887	0.248465	0.179441	0.432381
ENSMUSG00000000594.7	Gm2a	-3.69784	0.00345346	0.0785718	-1.74099	-0.799906	29.7778	22.5591	29.6161	37.8993	16.2372	57.8285	41.9763	43.6658	38.2358	48.1961
ENSMUSG00000097595.2	1500002F19Rik	-2.38831	0.035748	0.232785	-1.74084	-0.799785	51.6451	61.6486	49.4446	93.9351	35.3958	72.5357	67.5236	128.539	68.9928	192.83
ENSMUSG00000047146.15	Tet1	4.86297	0.000485201	0.0326059	1.98976	0.992596	2.48257	1.62544	2.30513	1.46294	2.09288	0.92886	0.778804	0.881865	1.192	1.20642
ENSMUSG00000079110.11	Capn3	-1.96115	0.0753888	0.331808	-1.74018	-0.79924	0.25712	0.767045	0.441808	0.788106	0.478057	1.06116	1.33824	1.28223	0.649059	0.432594
ENSMUSG00000015619.10	Gata3	-2.14499	0.0548695	0.285246	-1.73996	-0.799054	12.0791	32.0655	16.5805	26.4051	9.89412	38.9458	35.8457	48.3922	25.0519	16.0614
ENSMUSG00000063904.3	Dpp3	-2.8366	0.0160272	0.159985	-1.43649	-0.522548	23.4298	17.1122	17.792	15.904	22.0891	27.9944	19.982	38.1209	29.7352	23.9827
ENSMUSG00000087231.7	E230016M11Rik	-2.10947	0.0583705	0.294	-1.73942	-0.798607	1.10186	0.656656	1.19272	0.562703	0.458844	0.816374	1.09591	0.92751	2.04727	2.12913
ENSMUSG00000046223.10	Plaur	2.77173	0.0180086	0.169923	1.95657	0.968324	1.7805	2.21172	2.81542	2.35535	4.43656	1.60848	2.00086	0.977515	1.79732	0.673451
ENSMUSG00000061852.8	Gm7582	-0.75278	0.467223	0.735729	-1.73789	-0.797334	0.163082	0.460368	0.253493	0.355284	0.83018	1.52414	0.754211	3.91593	0.329783	0.0488721
ENSMUSG00000103388.1	Gm37581	-2.30055	0.0417575	0.249842	-1.73716	-0.796731	2.19355	1.28855	1.49227	1.78666	1.63039	1.83178	2.5158	2.24616	3.1455	6.26502
ENSMUSG00000040543.16	Pitpnm3	-1.20894	0.251768	0.563842	-1.73657	-0.796243	0.0473503	0.0282834	0.533346	0.0853499	0.10032	0.169834	0.129407	0.320292	0.114052	0.110075
ENSMUSG00000047379.6	B4gat1	-6.67415	3.31864e-05	0.011102	-1.95873	-0.969917	9.31327	6.65638	6.72378	7.27808	8.47977	15.2493	13.3616	13.6042	15.9971	16.8379
ENSMUSG00000036097.7	Fam178a	-5.17271	0.000296855	0.0264962	-1.73493	-0.794879	3.70384	3.75096	4.41279	2.84041	4.13753	6.16231	5.23866	6.56823	7.08376	7.45186
ENSMUSG00000078552.10	Dcdc2b	-1.43722	0.178198	0.483106	-1.73484	-0.7948	0.546749	0.455973	0.31632	1.72448	0.460919	1.52317	0.487404	2.06861	1.25744	0.564947
ENSMUSG00000106665.1	Gm43389	-1.95066	0.076753	0.332943	-1.73425	-0.794314	0.246716	0.240901	0.119098	0.24569	0.310922	0.419462	0.237896	0.431374	0.282224	0.775765
ENSMUSG00000023960.13	Enpp5	-3.54572	0.00451345	0.0900879	-4.5198	-2.17626	3.41692	6.70865	1.10593	15.1625	13.5373	27.4906	15.5048	17.4432	42.7906	35.4893
ENSMUSG00000097375.2	6720427I07Rik	-3.13204	0.0094285	0.126625	-1.733	-0.793274	3.26483	2.17324	2.87731	4.38759	2.80455	3.46227	5.35911	4.96633	7.22714	6.15904
ENSMUSG00000027713.6	1810062G17Rik	-0.969298	0.353011	0.652441	-1.73294	-0.793223	5.00322	1.82562	0.107946	0.813314	3.03908	3.29249	2.2762	1.85213	2.16636	1.22878
ENSMUSG00000096370.8	Gm21992	-3.03535	0.0112143	0.135273	-1.73292	-0.793207	0.165671	0.251341	0.215562	0.23834	0.153666	0.341445	0.361291	0.304917	0.29192	0.48533
ENSMUSG00000025016.10	Tm9sf3	-4.64917	0.000686442	0.0382934	-1.73053	-0.791217	29.9082	30.548	29.6326	31.0165	34.3584	44.353	39.5802	70.7286	69.7691	51.3713
ENSMUSG00000020839.16	Tmigd1	-1.18555	0.26052	0.571293	-1.73025	-0.790981	2.89779	1.54624	2.13529	0.658624	0.658624	0.915489	0.881082	7.31698	3.52314	3.15772
ENSMUSG00000036473.15	Tbc1d24	1.16878	0.266943	0.578187	1.52946	0.613022	1.12194	0.825031	0.377503	0.588502	1.18261	0.971069	0.699808	0.776586	0.391876	0.122723
ENSMUSG00000091498.4	Mpc1-ps	-2.41943	0.0338254	0.226522	-1.72957	-0.790417	12.1639	8.03735	10.1374	10.5543	3.99157	12.5027	17.9013	9.95456	15.1468	19.3394
ENSMUSG00000089855.1	Gm15662	-1.53139	0.153618	0.451526	-1.72957	-0.790417	1.51534	1.25069	0.961361	3.88264	3.55479	2.44674	7.17456	2.69122	2.49542	3.34334
ENSMUSG00000084830.2	Gm14539	-2.46141	0.0313905	0.218641	-1.72948	-0.790336	7.86584	4.81442	4.81442	3.42596	3.78806	6.59484	6.2091	8.57278	12.3989	8.31262
ENSMUSG00000023861.17	Mpc1	-2.45994	0.0314724	0.218848	-1.72912	-0.790035	11.7774	11.506	12.9333	15.8209	5.00144	18.3789	28.2483	11.6783	15.5857	23.2148
ENSMUSG00000043953.12	Ccrl2	-2.80251	0.0170398	0.16365	-1.729	-0.789936	3.30304	3.33809	4.70044	4.91763	3.75898	11.3302	6.91609	4.94155	8.54427	4.31651
ENSMUSG00000025049.5	Taf5	-3.71447	0.00335431	0.0772247	-1.72813	-0.789211	1.31844	1.54526	1.222	1.00709	1.60268	2.06323	1.8783	2.83204	2.14741	2.66051
ENSMUSG00000102964.1	9430034N14Rik	-2.30801	0.041211	0.248708	-1.72775	-0.788894	0.140447	0.193493	0.214998	0.0792231	0.149329	0.303171	0.260144	0.184702	0.23564	0.295751
ENSMUSG00000107319.1	Gm42670	-1.84121	0.0924098	0.362251	-1.72766	-0.788821	0.127289	0.112653	0.263408	0.376284	0.218944	0.319425	0.435392	0.301108	0.258135	0.461391
ENSMUSG00000053536.6	Cstf2t	-5.19189	0.000288089	0.026377	-1.7263	-0.787686	7.22436	10.204	8.48828	6.75056	7.0066	11.8309	13.1308	16.909	13.5936	12.6414
ENSMUSG00000027602.9	Map1lc3a	-1.93122	0.0793407	0.338794	-1.72559	-0.787089	101.894	149.776	52.2396	107.898	73.1372	95.9779	149.096	446.59	138.32	109.008
ENSMUSG00000017344.4	Vtn	-1.89332	0.0846218	0.348153	-1.72544	-0.786962	0.882154	0.956964	0.896708	0.815945	1.14165	4.58981	1.22444	1.79382	1.06277	0.972194
ENSMUSG00000097013.1	Gm26710	-1.5459	0.150103	0.447047	-1.72494	-0.786545	0.357071	0.17237	0.27787	0.0562417	0.19828	0.245442	0.296481	0.257476	0.259198	0.557479
ENSMUSG00000015090.13	Ptgds	-1.01213	0.332995	0.635242	-1.7248	-0.786426	6.49901	1.37868	4.66023	0.94553	0.994433	1.90157	1.95731	1.36603	9.76496	12.7749
ENSMUSG00000079478.8	Sssca1	-3.07655	0.010415	0.130978	-1.72457	-0.786236	4.05901	3.37666	2.62954	3.44279	4.24633	5.62985	6.42777	4.16417	5.26859	10.6173
ENSMUSG00000092626.1	9130230N09Rik	-1.90112	0.0835083	0.346723	-1.72424	-0.785962	0.700969	0.65411	0.751463	0.323132	0.347814	0.586775	0.755051	1.52038	1.05445	0.801796
ENSMUSG00000036908.16	Unc93b1	-5.36873	0.00021906	0.0232484	-1.76863	-0.822631	19.754	19.7309	24.0618	25.7772	24.7613	52.442	40.4145	39.2106	30.5374	40.9114
ENSMUSG00000053216.14	Btn2a2	-0.90865	0.38281	0.676221	-1.72274	-0.784708	0.0693911	0.691907	0.377347	0.969383	0.107174	1.11787	0.415461	1.7116	0.210219	0.182985
ENSMUSG00000025086.12	Trub1	-4.08195	0.00177521	0.0581746	-1.72147	-0.783639	2.37648	2.4455	2.07871	2.63303	2.58046	3.6382	3.46544	3.88913	4.14424	6.54083
ENSMUSG00000106524.1	Gm42706	-2.94767	0.013127	0.144973	-1.72086	-0.783132	1.72483	1.66494	2.2256	1.01912	1.243	2.87327	1.82198	2.59931	2.82428	3.19115
ENSMUSG00000073413.9	Ly6g6d	-1.49716	0.162193	0.462448	-1.72061	-0.782921	5.21838	1.55317	4.62518	3.07578	2.93372	2.35549	3.59163	6.193	6.05437	17.5215
ENSMUSG00000036634.15	Mag	-1.65379	0.1261	0.414188	-1.72017	-0.782555	0.0591698	0.122353	0.0447381	0.192266	0.108074	0.262217	0.171684	0.199845	0.130548	0.0893123
ENSMUSG00000020284.16	1810043G02Rik	-2.71212	0.0200432	0.177608	-1.7193	-0.781822	6.66521	11.442	10.8217	14.7059	6.60876	20.2186	11.9075	23.4926	10.608	20.2364
ENSMUSG00000055866.9	Per2	-1.94004	0.0781574	0.336341	-1.71916	-0.781708	5.9241	6.65158	10.3381	6.08691	3.03498	15.9033	15.5638	6.15735	5.05463	14.5115
ENSMUSG00000051652.4	Lrrc3	-1.49379	0.163059	0.46389	-1.71913	-0.781677	0.519109	1.44305	0.250177	2.13616	0.478315	2.04644	0.847637	1.31478	1.05685	1.33766
ENSMUSG00000030074.9	Gxylt2	-1.53363	0.153072	0.451054	-1.71762	-0.780407	0.179586	0.101178	0.315941	0.143673	0.355279	0.835521	0.339682	0.300606	0.365188	0.126955
ENSMUSG00000034659.14	Tmem109	-5.65679	0.000141548	0.0185546	-1.71758	-0.780381	15.1624	12.1062	14.1866	10.2631	12.7802	25.0662	20.4702	23.0707	23.254	18.3022
ENSMUSG00000047067.7	Dusp28	-3.70581	0.0034056	0.0778903	-1.71752	-0.780327	9.64745	5.57478	4.50766	6.43298	6.8773	11.4933	9.13761	12.7351	11.9437	10.0895
ENSMUSG00000011382.8	Dhdh	-1.52205	0.155919	0.454573	-1.71738	-0.780208	0.184754	0.233733	0.203538	0.286738	0.340472	0.550334	1.39878	0.295399	0.2864	0.179755
ENSMUSG00000024812.9	Tjp2	-5.94447	9.25849e-05	0.0165318	-1.71706	-0.77994	12.4602	14.011	12.5715	12.735	9.45938	24.4219	19.5101	20.6116	18.6279	21.6104
ENSMUSG00000086003.7	B230206L02Rik	-1.38357	0.193639	0.501979	-1.71705	-0.779932	0.195191	0.296602	0.44601	0.542429	0.155213	0.346123	0.200159	0.892408	0.702852	0.889336
ENSMUSG00000004707.14	Ly9	-1.77054	0.104018	0.379864	-1.71699	-0.779885	0.54151	0.826556	1.29629	0.694719	0.881222	2.98425	1.17681	2.22132	1.11958	0.569153
ENSMUSG00000097276.1	4930525G20Rik	-0.858491	0.408749	0.695515	-1.71655	-0.779513	0.320581	0.639642	0.0398515	0.0487272	0.241875	0.40833	0.645761	0.525462	0.0550575	0.157194
ENSMUSG00000030207.15	Fam234b	-3.3132	0.00681973	0.10912	-1.71634	-0.779335	13.2285	20.7005	16.5218	15.4362	12.1314	26.5465	20.7421	43.2507	17.7745	29.6834
ENSMUSG00000027371.10	Fahd2a	-3.18591	0.00856136	0.121608	-1.71577	-0.778856	14.1229	9.92009	7.89648	12.789	6.37304	14.3448	15.4601	14.4065	17.7962	25.2961
ENSMUSG00000064602.1	Snora41	-2.72371	0.0196305	0.176118	-1.71577	-0.778855	5.37913	6.13695	4.26156	7.04462	8.88713	8.6932	10.8759	11.3005	9.18244	13.9256
ENSMUSG00000001334.9	Fndc5	-1.54645	0.149973	0.446813	-1.71573	-0.77882	1.01084	6.41403	5.07994	7.01931	7.80354	12.0564	6.35882	8.27967	4.35202	10.8964
ENSMUSG00000024862.16	Klc2	-4.20369	0.00144271	0.0548263	-1.71569	-0.778785	2.46039	3.1322	3.37611	2.65714	3.32367	4.4226	5.52122	5.28064	3.94947	6.7735
ENSMUSG00000031286.6	Glt28d2	-2.91795	0.0138471	0.148587	-1.71375	-0.777156	2.36866	3.12666	1.87587	2.80434	3.3283	5.33327	3.74849	7.54275	3.51908	3.643
ENSMUSG00000026085.11	Lyg1	-1.329	0.210477	0.521725	-1.71366	-0.777082	0.403035	0.824743	0.561059	0.310019	0.221463	0.674107	0.71798	0.438099	2.46432	0.345372
ENSMUSG00000024854.3	Pold4	-4.17719	0.0015091	0.0558849	-1.71355	-0.776989	11.7208	10.4279	9.97139	14.3347	12.3343	23.1253	17.189	21.6193	24.2384	15.4092
ENSMUSG00000026080.13	Chst10	-3.611	0.00402265	0.0849695	-1.7135	-0.776943	1.49444	2.13251	1.35562	2.08239	1.11111	3.12593	2.92683	2.80522	1.91992	3.12791
ENSMUSG00000041679.9	Lrrc29	-3.56474	0.0043644	0.0889509	-1.71308	-0.776592	0.745449	0.698118	0.984831	0.942029	0.902972	1.78684	1.3024	1.24809	1.22443	1.84077
ENSMUSG00000097055.1	Gm4419	-3.34304	0.00646649	0.107293	-1.71297	-0.776498	0.76923	1.00144	0.668931	0.66368	0.807583	1.10647	1.25005	1.34555	1.61367	1.36742
ENSMUSG00000025889.13	Snca	-1.6754	0.121721	0.407656	-1.71283	-0.776384	0.236859	0.418209	0.160442	0.344021	0.328594	0.281011	0.268699	0.860696	0.946883	0.475688
ENSMUSG00000111828.1	RP23-366E1.3	-1.78224	0.102008	0.376475	-1.71232	-0.775955	0.311529	0.390548	0.446439	0.15798	0.572639	0.478598	0.480883	0.510654	0.540371	1.14484
ENSMUSG00000003484.4	Cyp4f18	-1.5235	0.15556	0.454129	-1.71207	-0.775738	1.06391	2.25196	0.559182	4.57613	2.04171	4.72664	3.54477	3.2278	2.09797	1.67465
ENSMUSG00000034820.3	Cpsf7	-4.55541	0.000800837	0.040756	-1.71201	-0.775691	43.9581	25.1346	32.5434	23.3893	28.5143	54.8621	48.5664	57.6045	45.8082	50.2982
ENSMUSG00000043833.6	2900005J15Rik	-1.73888	0.109634	0.388948	-1.71171	-0.775442	2.26018	2.45138	4.57396	4.27765	1.77269	5.18731	5.1345	2.65969	3.19034	13.8022
ENSMUSG00000025766.14	D3Ertd751e	-3.19142	0.00847737	0.12114	-1.7116	-0.775345	3.29679	1.91865	2.0168	2.68182	1.82109	3.53241	3.76015	2.73273	4.41627	6.00462
ENSMUSG00000078201.5	Tmem203	-4.06508	0.00182722	0.0589601	-1.71118	-0.774988	11.6305	8.78393	7.68406	9.49074	7.61311	12.0252	14.8192	18.8093	16.6728	15.0299
ENSMUSG00000025208.8	Mrpl43	-4.63133	0.000706806	0.0388075	-1.71077	-0.774642	16.9883	14.1858	12.7279	15.0378	15.1805	21.169	26.278	23.4143	22.8171	35.463
ENSMUSG00000028229.11	Rmdn1	-2.60557	0.0242628	0.19401	-1.70998	-0.773977	2.57514	5.65322	2.41076	4.9178	3.03965	6.04231	6.62121	9.22635	4.52161	4.68365
ENSMUSG00000029075.6	Tnfrsf4	-1.81895	0.0959316	0.368504	-1.70991	-0.773918	0.414074	1.64754	0.633538	0.659242	0.859414	1.94091	1.55223	1.34665	0.605983	1.47481
ENSMUSG00000109715.1	Gm45606	-1.29202	0.222561	0.534522	-1.70861	-0.772825	0.370541	0.21328	0.395481	0.21328	0.297004	0.41726	0.122576	1.16452	0.961953	0.530296
ENSMUSG00000082127.2	Gm13577	-1.16199	0.269576	0.580618	-1.70798	-0.77229	14.1482	2.43034	3.0405	15.6655	19.4361	4.3625	17.6127	17.5703	20.1385	17.7773
ENSMUSG00000020614.13	Fam20a	-1.20841	0.251964	0.563897	-1.70787	-0.772199	15.3012	40.9742	35.6396	15.448	27.7659	123.699	40.9033	89.6155	7.89035	39.2625
ENSMUSG00000099034.7	2810039B14Rik	-0.963219	0.355921	0.654236	-1.70741	-0.771807	0.0153223	0.231172	0.0481551	0.12622	0.0251998	0.234934	0.113165	0.174418	0.056195	0.0306419
ENSMUSG00000024976.13	Shoc2	-5.09094	0.000337523	0.0274364	-1.70707	-0.771524	9.28336	8.7591	8.30409	7.90803	8.53951	11.4098	12.6393	16.7715	18.9768	14.3859
ENSMUSG00000108911.1	Gm45113	-2.23073	0.0472218	0.26722	-1.70705	-0.771504	3.03393	4.43862	2.62833	6.65812	4.37867	5.07703	5.38296	7.22289	8.97391	9.44957
ENSMUSG00000034353.14	Ramp1	-0.942485	0.365974	0.663044	-1.70685	-0.771334	1.22997	0.914345	1.19477	7.60885	1.72784	16.9183	3.01993	4.27448	1.27794	0.886681
ENSMUSG00000024824.6	Rad9a	-4.02047	0.00197255	0.0609847	-1.70683	-0.771316	3.767	2.89835	2.91313	2.19654	3.41511	5.34427	4.2916	5.60228	4.89358	5.44138
ENSMUSG00000015314.10	Slamf6	-2.54497	0.0270415	0.204133	-1.70647	-0.771017	0.0462148	0.0694253	0.0722773	0.0819967	0.0884025	0.173023	0.117257	0.131262	0.105936	0.0855509
ENSMUSG00000024989.14	Cep55	-2.03941	0.0659028	0.30956	-1.70636	-0.770919	4.65431	3.07489	2.75648	1.86494	5.35461	3.1562	3.95624	7.49479	9.96299	6.1854
ENSMUSG00000030654.9	Arl6ip1	-4.32048	0.00118446	0.0488518	-1.39196	-0.477122	54.8111	66.6046	59.9489	70.9608	66.7668	81.8166	89.7448	83.526	96.2594	91.4597
ENSMUSG00000044645.7	Gm7334	-0.797349	0.441945	0.718952	-1.70592	-0.77055	1.3716	0.121281	0.087785	0.0450487	0.9903	0.410297	0.26904	0.714218	0.876697	0.108237
ENSMUSG00000062279.5	Gm10237	-2.42401	0.0335511	0.225553	-1.70573	-0.770386	6.02546	3.92494	2.18358	4.55307	3.87891	5.31211	6.54354	9.96306	5.53394	7.01689
ENSMUSG00000098047.1	Gm18822	-1.28369	0.225361	0.538201	-1.70557	-0.770252	0.349166	0.373006	0.0959401	0.396645	0.0959401	0.558864	0.232139	0.417467	0.194009	0.755652
ENSMUSG00000099609.1	Gm29008	-3.12127	0.00961231	0.127614	-1.7051	-0.76986	10.6442	13.0595	15.0023	14.1657	9.10518	14.8383	20.3939	24.3564	18.5565	29.3478
ENSMUSG00000026873.9	Phf19	-1.23063	0.243862	0.556717	-1.7051	-0.769853	0.684486	0.411514	0.705001	0.324163	1.87454	1.04468	0.830962	2.71156	2.15747	0.309422
ENSMUSG00000023886.9	Smoc2	-1.02688	0.326302	0.630311	-1.70434	-0.769216	2.67168	7.73303	5.49368	4.0026	4.53769	16.6598	4.3716	40.8226	4.57765	1.98604
ENSMUSG00000063442.5	Gm7117	-1.90746	0.0826143	0.345996	-1.70398	-0.768906	1.37362	2.02302	0.525553	0.711361	0.987935	1.87673	1.45356	1.37362	2.22488	1.80646
ENSMUSG00000024687.10	Osbp	-5.11505	0.000324954	0.0270972	-1.7036	-0.768585	14.8336	14.0086	12.928	12.2866	13.4864	22.983	16.8669	27.2568	21.0983	28.5493
ENSMUSG00000081604.5	Gm11518	-1.97846	0.0731865	0.326878	-1.70356	-0.768552	1.218	1.45041	0.989199	0.586227	1.82383	1.64039	1.36868	2.2625	1.78193	3.00798
ENSMUSG00000044707.7	Ccnjl	-1.42482	0.181672	0.486013	-1.70312	-0.768179	6.37618	8.7944	3.11358	2.03297	1.14886	7.1595	4.30397	10.7485	6.16006	2.66207
ENSMUSG00000085918.1	Gm13032	-0.873729	0.400745	0.690532	-1.70293	-0.768022	0.319954	0.338137	0.0491447	0.654248	0.0172993	0.120409	0.227281	0.406681	0.315802	0.29791
ENSMUSG00000087128.7	Gm12655	-2.69006	0.0208525	0.180296	-1.70281	-0.767917	1.03393	0.89597	1.0246	1.12149	0.488593	1.50906	1.42166	1.6742	1.36618	1.54233
ENSMUSG00000028062.15	Lamtor2	-3.52258	0.00470184	0.0921572	-1.32777	-0.40901	55.2406	46.9245	50.6527	55.2271	54.7687	63.8703	74.3759	61.1537	68.1362	82.9145
ENSMUSG00000024875.4	Yif1a	-5.29238	0.000246429	0.024096	-1.74768	-0.805445	21.8531	19.6994	18.0356	18.3609	22.4516	41.1751	25.658	38.2069	38.0682	33.9574
ENSMUSG00000066152.11	Slc31a2	-2.63125	0.0231717	0.190327	-1.70178	-0.767046	40.5914	74.6093	46.6449	80.6059	65.1597	82.351	124.397	174.994	58.5988	100.728
ENSMUSG00000006800.13	Sulf2	-3.28446	0.00717859	0.112316	-1.70177	-0.767038	47.1396	60.5493	36.1455	52.6838	30.3136	99.3035	72.9364	97.8853	61.9358	53.6777
ENSMUSG00000049571.17	Cfap46	-1.39382	0.190607	0.4981	-1.70085	-0.766254	0.069409	0.0157793	0.0280011	0.0354529	0.0576313	0.050904	0.039551	0.0385425	0.0724447	0.173202
ENSMUSG00000023828.2	Slc22a3	-0.645093	0.531954	0.77909	-1.70074	-0.766158	0.142987	0.132746	0.0280887	0.0786337	0.00988742	0.275214	0.51025	0.0288036	0.132746	0.00841756
ENSMUSG00000022540.16	Rogdi	-4.95803	0.000416688	0.0300932	-1.9368	-0.953677	16.3382	19.6782	14.391	21.4303	15.1513	41.4403	29.4941	34.2809	23.1848	43.0353
ENSMUSG00000023977.14	Ubr2	0.669914	0.516585	0.76887	1.06243	0.0873644	18.4494	18.2373	23.2326	16.7916	18.2564	19.497	16.4927	17.0151	15.3394	21.1034
ENSMUSG00000024683.5	Mrpl16	-4.54559	0.000813931	0.0411816	-1.70003	-0.765562	11.3231	9.78429	9.14979	9.50096	9.39817	13.8967	14.4059	17.2078	17.8587	21.7009
ENSMUSG00000047423.9	AI837181	-5.9049	9.80846e-05	0.0168384	-1.69986	-0.765416	13.4314	14.208	14.7586	14.4686	18.3127	26.3634	22.5972	24.67	24.7922	29.429
ENSMUSG00000079457.9	Gm7609	-1.14966	0.274413	0.585081	-1.69854	-0.764296	0.431791	0.535342	0.225371	0.422743	1.15665	1.68645	0.772792	2.41384	0.497992	0.212977
ENSMUSG00000097061.1	9330151L19Rik	-2.56902	0.0259032	0.199931	-1.69844	-0.764214	10.3619	7.43304	11.3179	12.2278	11.4328	13.9944	18.4079	10.5263	18.3475	35.9699
ENSMUSG00000064917.1	Gm22574	-1.17531	0.264429	0.575515	-1.69842	-0.764191	4.01566	2.4258	3.03622	6.77601	9.42019	2.33037	12.1049	5.92526	7.74571	22.7906
ENSMUSG00000054612.4	Mgmt	-1.0181	0.330274	0.633421	-1.69811	-0.763928	1.01952	6.58988	0.776194	8.71852	0.396511	4.61661	3.2129	2.99515	3.47308	1.85435
ENSMUSG00000003379.7	Cd79a	-1.28292	0.225621	0.538379	-1.69766	-0.763549	0.0674939	0.0998958	0.125033	0.147039	0.452383	0.302043	0.202095	0.454904	0.0979112	0.297649
ENSMUSG00000008129.14	4930432K21Rik	1.22005	0.247695	0.56024	1.45861	0.544592	1.48544	1.11643	0.558124	0.495335	0.865707	0.231239	0.556576	0.576562	1.03968	0.796181
ENSMUSG00000084797.1	Gm14321	-1.65174	0.126523	0.414479	-1.69658	-0.762628	4.92818	2.36572	7.84231	2.49314	3.24953	3.86235	4.7166	3.97625	13.3844	10.9434
ENSMUSG00000085218.7	BB218582	-1.33676	0.208011	0.518815	-1.69654	-0.762591	1.63388	3.36818	3.19644	3.35515	1.4818	2.25056	1.8081	4.20672	5.08593	16.7679
ENSMUSG00000022636.13	Alcam	2.81637	0.0166205	0.161699	2.19687	1.13545	3.00625	1.60835	3.21029	2.63268	2.4681	1.40323	1.33127	0.359241	2.3432	1.22815
ENSMUSG00000038880.13	Mrps34	-2.45065	0.0319978	0.220738	-1.42594	-0.511914	12.8519	9.13384	8.61018	10.7563	10.0495	12.3406	17.9123	11.6544	11.7213	21.7183
ENSMUSG00000056144.14	Trim34a	-1.11186	0.289663	0.599689	-1.69554	-0.761742	5.8871	7.54536	6.55097	4.47935	3.27315	5.5283	21.9877	16.311	16.3887	1.45616
ENSMUSG00000049526.8	Tmem202	-1.47792	0.167191	0.470424	-1.69539	-0.761621	0.535381	0.238592	0.311966	0.591557	0.4735	0.814089	0.505297	0.251117	1.08394	1.54396
ENSMUSG00000074805.5	Il1bos	-1.1899	0.258874	0.570054	-1.69456	-0.760909	0.0808521	0.0488417	0.178386	0.120099	0.0659931	0.121027	0.122422	0.178386	0.0551869	0.591416
ENSMUSG00000024998.17	Plce1	-1.8491	0.0911891	0.360604	-1.69441	-0.760785	0.286815	0.169605	0.327215	0.18046	0.214922	0.802324	0.383723	0.194259	0.236305	0.599395
ENSMUSG00000037664.13	Cdkn1c	-1.81549	0.0964903	0.368831	-1.69358	-0.760079	0.385799	0.331836	0.456052	0.538789	0.764679	0.93825	1.36425	1.23571	0.45074	0.436509
ENSMUSG00000104094.1	Gm37314	-1.55323	0.148355	0.444734	-1.69215	-0.758855	0.292978	0.272764	0.151419	0.229922	0.0946009	0.260372	0.330797	0.185557	0.282895	0.894332
ENSMUSG00000037997.12	Parp11	-2.39075	0.0355934	0.232229	-1.69161	-0.758393	2.31185	3.0148	1.86902	2.69088	1.76603	6.20009	3.97241	5.69533	2.88433	2.03864
ENSMUSG00000066196.11	Spag8	-1.29881	0.2203	0.531968	-1.69142	-0.758231	0.167029	1.18746	0.735656	1.22218	1.13744	2.09947	2.31173	1.10601	0.629876	0.843656
ENSMUSG00000092519.2	Actl9	-2.02465	0.0676013	0.313593	-1.69113	-0.757985	0.411662	0.338487	0.315859	0.411662	0.184999	0.460248	0.449628	0.896787	0.387175	0.674937
ENSMUSG00000068129.5	Cst7	-1.75199	0.107276	0.385374	-1.69098	-0.75786	0.394555	0.634015	0.471342	0.304117	0.328907	1.1828	0.461247	1.17167	0.604581	0.405514
ENSMUSG00000021209.12	Ppp4r4	-1.33863	0.207423	0.51811	-1.68988	-0.75692	0.566346	0.594931	0.291665	0.328627	0.0773621	0.341565	0.34955	0.355836	0.883215	0.990723
ENSMUSG00000045777.14	Ifitm10	-1.20102	0.254706	0.566009	-1.68952	-0.756617	0.0343405	0.0848947	0.0319182	0.0682851	0.144634	0.333601	0.128908	0.0742359	0.0905564	0.0410649
ENSMUSG00000090164.8	BC035044	-1.0133	0.332463	0.634975	-1.68942	-0.756524	0.152108	0.273785	0.0441562	0.323866	0.204736	0.334078	0.272078	0.875762	0.3356	0.0620825
ENSMUSG00000054752.16	Fsd1l	-0.802177	0.439261	0.717065	-1.23668	-0.30647	2.36584	3.3056	2.00436	4.40561	1.28751	2.2287	2.66169	6.59321	2.03703	3.52654
ENSMUSG00000062157.6	Ifnlr1	-3.11491	0.00972249	0.128003	-1.68838	-0.755639	3.15689	3.23906	3.08308	3.77304	2.57641	8.09311	4.26973	7.01537	3.7251	4.705
ENSMUSG00000106230.1	Gm29811	-0.896841	0.388811	0.680471	-1.68745	-0.754845	2.06411	5.20935	2.18968	1.10713	19.6214	1.69896	9.98211	16.4529	10.1656	2.16074
ENSMUSG00000024792.8	Zfpl1	-5.15003	0.000307591	0.026904	-1.68627	-0.753833	7.86275	7.99601	7.32058	9.35218	8.22237	14.6169	12.3384	12.5925	12.9614	17.1176
ENSMUSG00000028756.12	Pink1	-2.95209	0.0130231	0.144685	-1.68611	-0.753699	20.3468	25.2019	21.9197	22.4702	24.9253	46.0098	28.7383	75.8486	28.7707	29.7572
ENSMUSG00000092569.1	Gm20544	-1.7723	0.103713	0.379219	-1.68548	-0.753157	1.44001	1.98002	2.95342	1.56196	0.554102	2.14593	2.12364	2.06062	2.44535	4.50214
ENSMUSG00000026826.13	Nr4a2	-1.46426	0.17082	0.474408	-1.68535	-0.753046	3.03741	1.24761	1.86623	1.00369	2.85442	1.45263	3.14422	3.72026	1.75744	9.49393
ENSMUSG00000020268.13	Lyrm7	-2.48114	0.0303056	0.216034	-1.68534	-0.753042	0.863276	0.711192	0.440813	0.8547	0.472409	0.696234	0.914853	1.37336	1.22184	1.46267
ENSMUSG00000078606.8	Gm4070	-1.12156	0.28569	0.596287	-1.68533	-0.753027	0.107128	0.121878	0.0467574	0.0970206	0.117042	0.393238	0.2519	0.157119	0.205996	0.0256542
ENSMUSG00000071645.5	Tut1	-4.44622	0.000959731	0.0449035	-1.68472	-0.752505	5.66016	6.14679	6.89244	6.01678	7.27492	13.0708	9.58718	10.4716	8.27093	13.2731
ENSMUSG00000094345.2	Igkv14-126	-0.446366	0.663902	0.856022	-1.68459	-0.752397	0.0425816	0.0425816	0.113577	0.0425816	2.09383	10.9531	0.133409	0.0425816	0.0425816	0.0823181
ENSMUSG00000024732.7	Ccdc86	-4.07718	0.00178974	0.0583342	-1.6844	-0.752236	2.08741	2.51705	1.55787	2.29094	2.04097	4.01155	3.11977	2.84078	3.48489	4.41075
ENSMUSG00000029047.13	Pex10	-2.30427	0.0414839	0.249233	-1.68366	-0.7516	3.26795	3.02943	2.89842	2.83242	2.62602	5.78125	7.06488	6.98114	2.1122	4.49332
ENSMUSG00000038415.9	Foxq1	-0.89157	0.391511	0.682449	-1.68333	-0.751322	0.12224	0.769336	0.0263639	0.449218	0.0609621	0.286308	0.162447	0.187795	0.187795	0.758805
ENSMUSG00000076431.4	Sox4	2.76262	0.0183057	0.170668	1.51203	0.596487	55.0696	73.0861	61.075	63.3308	50.6769	23.3829	45.3574	44.5892	37.5651	55.7779
ENSMUSG00000079502.8	Cfap77	-1.26747	0.230891	0.543871	-1.68294	-0.750981	0.105793	0.145705	0.0984308	0.114276	0.0506324	0.266425	0.101698	0.426607	0.177112	0.0559333
ENSMUSG00000021557.14	Agtpbp1	1.47813	0.167136	0.470424	1.37002	0.454192	5.70065	3.37364	3.17791	1.84149	3.33092	1.89659	1.78674	1.92521	3.23069	3.79381
ENSMUSG00000073902.5	Gm1966	-1.22133	0.247229	0.560076	-1.68042	-0.748818	0.0877867	0.111076	0.270609	0.245898	0.372048	0.356161	0.378126	0.684614	0.447035	0.0728905
ENSMUSG00000046139.7	Patl1	-4.76577	0.000567654	0.0349117	-1.68036	-0.748767	5.47262	4.44611	5.00658	3.42464	5.22741	7.89191	7.49409	7.56988	6.83602	9.3094
ENSMUSG00000026692.12	Fmo4	-0.731228	0.479768	0.744474	-1.68005	-0.7485	0.00411228	0.0200102	0.0833719	0.0443639	0.0358401	0.126663	0.00794979	0.0272029	0.038483	0.178795
ENSMUSG00000097215.1	Gm26550	-1.9899	0.071765	0.323677	-1.67982	-0.748307	1.05988	2.57366	3.77591	3.48682	1.13416	3.9296	3.67374	4.01926	3.58248	2.65282
ENSMUSG00000028028.11	Alpk1	-1.27112	0.229636	0.542442	-1.67928	-0.747842	0.896488	0.498342	0.633559	2.73491	1.90615	3.32135	4.07943	0.746657	1.0808	1.75908
ENSMUSG00000048138.9	Dmrt2	-0.925621	0.374299	0.670027	-1.67887	-0.747487	0.441271	0.0316054	0.0776197	0.0912809	0.120526	0.200059	0.61168	0.182319	0.128404	0.0418997
ENSMUSG00000081574.1	Gm14429	-1.08003	0.303001	0.611067	-1.6787	-0.747345	0.450735	0.188899	0.0900066	0.176825	0.113933	0.136016	0.277928	0.11756	0.440661	1.20564
ENSMUSG00000019817.18	Plagl1	-1.78265	0.101939	0.376419	-1.67864	-0.74729	1.01045	0.709922	2.51069	1.97992	1.55461	1.73208	2.14114	1.80389	1.98758	6.15746
ENSMUSG00000108231.1	Gm4045	-1.37696	0.195617	0.503982	-1.67816	-0.746884	11.1262	3.3513	3.25166	10.025	10.6152	3.51131	12.3939	13.3493	16.8176	18.5374
ENSMUSG00000042737.9	Dpm3	-3.06666	0.0106014	0.131892	-1.67811	-0.746833	19.6865	14.0898	15.4589	21.8162	16.2299	23.0274	28.7133	21.5671	29.9658	50.6954
ENSMUSG00000029596.13	Sdsl	-1.34892	0.204196	0.514518	-1.67805	-0.746782	0.377563	1.62126	1.21598	1.64872	0.593312	1.37682	2.11498	0.747773	1.11098	4.44476
ENSMUSG00000019737.14	Syne4	-2.70763	0.0202055	0.177614	-1.26606	-0.340346	31.6123	35.3866	31.9078	34.564	41.9383	43.2896	38.2102	51.4088	40.6335	48.6042
ENSMUSG00000041608.8	Entpd3	-2.36408	0.0373181	0.237138	-1.67732	-0.74616	1.73297	3.83961	2.09452	2.52951	1.46403	2.61895	3.07501	3.6067	3.82032	6.89536
ENSMUSG00000063286.7	Gm8995	-1.56627	0.145288	0.440882	-1.67719	-0.74605	0.798904	1.25351	1.07133	0.931308	1.09613	3.93995	2.02258	2.06115	1.65847	0.466608
ENSMUSG00000022440.8	C1qtnf6	1.00597	0.335824	0.636366	1.31315	0.39303	5.72273	8.65518	15.5638	8.48639	14.1935	16.9274	8.34083	3.94725	7.95432	4.95393
ENSMUSG00000024691.13	Fam111a	-2.01255	0.069025	0.317032	-1.67472	-0.743924	1.22545	5.23696	5.06287	3.14478	7.21672	5.93808	5.76698	6.8292	7.41823	5.70015
ENSMUSG00000096967.3	Gm26621	-2.23536	0.0468391	0.266417	-1.67454	-0.743767	1.28473	0.795782	0.827064	1.59626	0.948871	0.910732	2.01706	1.94822	1.75793	2.80599
ENSMUSG00000020420.8	Zfp607a	-2.43573	0.0328585	0.223225	-1.67421	-0.743479	0.301068	0.793252	0.588083	0.364357	0.342978	0.781456	0.656465	0.921807	0.862885	0.562727
ENSMUSG00000027007.16	Ssfa2	-2.1985	0.0499688	0.273728	-1.67406	-0.743354	29.1662	10.1711	16.3847	12.9114	16.5774	18.2555	16.2204	46.7977	26.2319	37.1994
ENSMUSG00000008734.9	Gprc5b	-2.02707	0.0673206	0.312624	-1.67385	-0.743169	18.911	9.98023	15.0954	15.1295	6.77033	18.6113	15.27	34.4713	34.921	11.15
ENSMUSG00000008090.14	Fgfrl1	-3.52823	0.00465509	0.0915237	-1.67378	-0.743112	32.5113	15.9176	18.7145	22.9848	25.813	51.937	32.1109	39.0739	29.7349	38.8222
ENSMUSG00000024725.12	Ostf1	-5.70329	0.000132056	0.0185546	-1.67336	-0.742745	7.36182	7.79317	7.64046	8.61843	8.95092	12.4833	14.0607	11.4654	16.9563	13.0744
ENSMUSG00000100432.1	Gm7539	-1.27658	0.227772	0.540694	-1.67257	-0.742069	1.18983	0.117742	0.490571	0.848025	0.897161	1.15285	0.892898	0.61751	1.31296	0.794601
ENSMUSG00000016262.14	Sertad4	-2.32784	0.0397913	0.244305	-1.28135	-0.357662	19.0528	23.8193	25.892	33.9802	25.4584	34.627	30.2215	34.6571	27.6426	34.9651
ENSMUSG00000049401.10	Ogfr	-2.48613	0.0300371	0.215319	-1.67223	-0.741776	47.7087	37.7399	26.3388	26.5215	30.5223	51.7272	61.7286	88.2882	68.1866	26.3164
ENSMUSG00000020572.7	Nampt	-2.31752	0.0405239	0.24627	-1.67055	-0.740322	14.2293	15.1442	10.3375	12.7967	19.0052	19.2581	22.9975	25.001	51.1794	12.4533
ENSMUSG00000026170.6	Cyp27a1	-1.77744	0.102829	0.378267	-1.67023	-0.74005	1.15001	1.04623	2.28588	1.75162	1.70639	4.75538	2.63231	4.23102	1.56201	1.21073
ENSMUSG00000035372.1	1810055G02Rik	-3.82494	0.00276605	0.0708131	-1.66997	-0.73982	7.96568	7.78393	7.56383	6.80709	7.64003	17.6154	12.3617	12.5552	8.60151	13.2248
ENSMUSG00000086742.8	Gm16201	-1.51109	0.158654	0.457946	-1.66804	-0.738154	0.0800236	0.568911	0.34355	0.508856	0.322691	0.371456	0.407689	0.508049	0.804277	0.601978
ENSMUSG00000071646.9	Mta2	-6.38768	4.92273e-05	0.0120676	-1.66778	-0.737928	20.4838	19.536	21.065	20.3196	24.7753	35.5159	33.6657	33.5282	32.2793	42.2178
ENSMUSG00000107788.1	Gm6266	-1.20171	0.254448	0.565837	-1.66777	-0.737918	0.444038	0.383449	0.147688	0.10017	0.546001	0.78402	0.200661	0.341559	0.413785	0.822326
ENSMUSG00000024952.12	Rps6ka4	-5.13598	0.000314442	0.026904	-1.66757	-0.737743	6.05513	5.60864	6.0595	4.69681	6.24148	10.8015	9.69187	7.88144	10.2923	8.88159
ENSMUSG00000059824.12	Dbp	-2.25359	0.0453617	0.261604	-1.66597	-0.736365	36.8369	18.8339	27.3776	45.2911	20.0844	56.2855	59.1899	22.3602	45.21	65.811
ENSMUSG00000075279.5	Mrpl23-ps1	-1.78471	0.101589	0.375876	-1.6657	-0.736131	0.670744	0.621827	0.586764	0.884488	0.974502	0.621827	1.02313	1.20534	1.69766	2.2959
ENSMUSG00000109669.1	Gm45472	-0.964766	0.355179	0.653476	-1.66489	-0.735427	1.56388	0.102067	0.181124	0.0856002	0.372785	0.193055	0.255833	0.439678	0.551644	0.95893
ENSMUSG00000100551.1	Gm19503	-1.6193	0.133377	0.423156	-1.66438	-0.734982	2.20577	2.33413	1.15187	1.91558	2.07717	1.25674	2.6455	4.31081	4.64488	4.94513
ENSMUSG00000103272.1	Gm37914	-1.3878	0.192382	0.500316	-1.66417	-0.734803	0.103621	0.365142	0.0570573	0.230437	0.10559	0.223444	0.260955	0.159725	0.173476	0.479949
ENSMUSG00000086549.1	Gm13648	-2.34398	0.0386707	0.240896	-1.66375	-0.734443	5.83166	15.0134	9.03248	6.71158	5.32971	14.2124	19.0973	14.5497	8.26717	10.4635
ENSMUSG00000086693.1	A730081D07Rik	-1.84453	0.091894	0.361573	-1.66356	-0.734275	0.133558	0.171319	0.294673	0.109013	0.179768	0.433984	0.2521	0.255906	0.184873	0.311821
ENSMUSG00000104761.1	Gm43511	-1.89411	0.0845086	0.348053	-1.66339	-0.734124	0.376482	0.176996	0.326335	0.21165	0.361396	0.473881	0.340839	0.339775	0.410015	0.96613
ENSMUSG00000033610.15	Pank1	-2.34738	0.038439	0.240122	-1.66336	-0.734097	2.18418	1.49565	1.41787	1.02319	2.31631	1.50118	3.92087	2.88893	2.49099	3.15765
ENSMUSG00000022543.8	4930451G09Rik	-2.7049	0.0203045	0.177969	-1.66293	-0.73373	11.5765	9.99926	7.06872	9.97611	4.87679	12.5643	8.80098	17.4277	16.7022	16.8524
ENSMUSG00000086877.7	A230072C01Rik	-2.52997	0.027776	0.207219	-1.66293	-0.733724	1.83452	2.58456	2.36393	2.82315	1.61648	3.06534	3.48831	3.14022	2.94815	6.98979
ENSMUSG00000024896.8	Minpp1	-5.74702	0.000123748	0.0184792	-1.72281	-0.784766	8.22848	8.84227	8.01314	8.77967	10.1354	18.2325	12.8884	16.1521	15.2754	13.6314
ENSMUSG00000083914.3	Rps18-ps1	-2.68252	0.0211368	0.180841	-1.66067	-0.731763	1.71382	2.5373	1.57403	1.96049	1.57403	2.65726	2.42106	3.8397	3.67602	3.05481
ENSMUSG00000036292.14	Gramd1c	-3.12893	0.00948126	0.126647	-1.65985	-0.731052	3.83878	2.69943	2.83681	3.79906	1.95828	4.42982	3.75633	6.67456	4.29978	6.09988
ENSMUSG00000015083.11	C8g	-1.90343	0.0831816	0.346352	-1.65971	-0.730932	1.7828	0.67516	0.77467	1.3951	0.919265	1.2662	1.04178	3.16195	2.1523	1.73596
ENSMUSG00000109237.1	Gm44642	-1.11513	0.288318	0.598703	-1.65949	-0.730744	0.523157	0.147389	0.437072	0.216512	0.0803746	0.183228	0.609809	0.492298	0.810116	0.143946
ENSMUSG00000055976.6	Cldn23	-1.39768	0.189473	0.496877	-1.65902	-0.730333	1.75849	2.93494	0.337285	3.09446	1.64792	1.92235	4.00366	2.48124	2.605	2.35174
ENSMUSG00000088139.2	Gm27343	-0.634534	0.538571	0.783236	-1.65797	-0.729416	6.1751	6.88373	0.241972	3.82443	8.97161	11.5285	5.79076	17.1072	7.37687	0.467776
ENSMUSG00000083328.3	Gm11826	-1.50498	0.160199	0.459428	-1.65789	-0.729351	1.46171	1.96581	0.990125	1.40945	2.41768	1.30784	2.3014	6.55802	3.85227	1.59612
ENSMUSG00000024019.17	Cmtr1	-3.41971	0.00564213	0.100513	-1.65699	-0.728561	1.05392	0.919511	1.10717	0.816491	0.677564	1.77121	1.80892	1.08231	1.40498	1.46885
ENSMUSG00000048720.7	Tbc1d12	-3.56904	0.00433136	0.0886064	-1.65672	-0.728331	1.80417	1.68644	2.13713	1.51741	1.66009	2.31293	2.4399	2.85551	3.17191	4.13033
ENSMUSG00000072884.10	Gm10433	-1.90505	0.0829535	0.346056	-1.65668	-0.728295	0.678897	0.295693	0.731329	0.280363	0.513722	0.529636	0.565851	0.705272	1.1963	1.01658
ENSMUSG00000080711.3	Gm11686	-1.76399	0.105156	0.38162	-1.65566	-0.72741	2.59693	1.59637	0.833639	2.66723	1.59637	1.67076	2.25103	3.69756	3.63989	3.99887
ENSMUSG00000057137.9	Tmem140	-1.75955	0.105937	0.38308	-1.65564	-0.72739	3.72403	3.68456	3.4225	2.77885	2.32626	9.41544	4.58517	6.26606	7.45904	1.69403
ENSMUSG00000074873.3	AI606181	-3.06417	0.0106489	0.131917	-1.65542	-0.727199	1.9869	1.61618	1.75066	1.70149	2.08649	2.62155	3.81262	2.52399	2.20255	4.4724
ENSMUSG00000049871.13	Nlrc3	-2.34479	0.0386155	0.240639	-1.65497	-0.726806	0.220959	0.189051	0.313979	0.202121	0.197554	0.576807	0.447953	0.375258	0.216225	0.295453
ENSMUSG00000074184.5	Smt3h2-ps2	-1.10199	0.29375	0.603058	-1.65485	-0.726703	0.706213	0.690483	0.530752	0.571031	1.96254	0.323597	1.02241	2.06985	2.73141	2.06985
ENSMUSG00000039531.7	Zufsp	-2.59557	0.0247013	0.195628	-1.65459	-0.726472	6.02691	7.31244	5.72764	5.36241	2.36807	9.52691	7.08188	8.70539	10.5702	6.41306
ENSMUSG00000026110.15	Mgat4a	-3.66786	0.00363995	0.0808078	-1.6538	-0.725783	5.76376	6.49401	5.01209	9.52119	4.15831	8.74568	9.71831	11.34	9.91915	9.65072
ENSMUSG00000025223.14	Ldb1	-3.93632	0.00228033	0.0648954	-1.65375	-0.725739	34.8869	36.5513	52.8482	39.8156	33.0544	64.5752	58.8711	56.8923	52.9802	95.123
ENSMUSG00000102545.1	6430573P05Rik	-1.47331	0.168408	0.472081	-1.65309	-0.725166	0.0630103	0.146487	0.178062	0.0630103	0.136213	0.202751	0.131264	0.163948	0.104311	0.398048
ENSMUSG00000024944.5	Arl2	-3.92799	0.00231338	0.0651527	-1.65294	-0.72503	5.56888	4.34493	5.35375	4.96206	6.70685	7.15874	9.06249	7.4994	9.1086	12.186
ENSMUSG00000054715.11	Zscan22	1.52612	0.154913	0.453055	1.16944	0.225821	4.15222	3.8691	4.27233	3.34866	4.0261	3.6553	3.15876	3.56849	2.92597	3.45083
ENSMUSG00000097937.1	Gm6967	-0.550845	0.592637	0.817276	-1.65228	-0.724461	0.0622307	0.163314	0.097655	0.239264	0.0151383	0.754294	0.0151383	1.18349	0.0403778	0.097655
ENSMUSG00000086606.1	Gm13205	-1.57706	0.142791	0.438326	-1.65216	-0.724357	0.57705	1.3381	0.669851	0.771663	1.33379	1.75879	1.00094	3.51166	1.12441	0.945891
ENSMUSG00000023019.12	Gpd1	-1.35986	0.200814	0.510243	-1.6505	-0.722904	14.234	11.4888	12.7209	14.8445	13.0438	13.6898	111.05	14.386	16.795	13.0296
ENSMUSG00000110344.1	RP23-220F20.2	-1.72072	0.112977	0.394522	-1.65049	-0.722891	0.573798	0.272573	0.212502	0.38304	0.201224	0.420237	0.988268	0.492799	0.496373	0.286685
ENSMUSG00000045031.18	Cetn4	-2.68998	0.0208558	0.180296	-1.65011	-0.722564	0.930957	0.723397	0.564777	0.770771	0.61135	1.11461	0.996663	0.853689	1.22871	1.96824
ENSMUSG00000044043.4	Pcdhb14	-2.92297	0.0137228	0.147806	-1.64986	-0.722344	0.423934	0.332455	0.510062	0.502041	0.539788	0.598628	0.891721	0.662334	0.610225	1.11932
ENSMUSG00000038301.15	Snx10	-3.0688	0.0105608	0.131576	-1.64946	-0.721998	3.8096	3.89904	2.14804	4.27288	2.37795	4.98747	4.24854	6.9292	6.67423	4.17451
ENSMUSG00000097728.1	Gm26840	-1.46092	0.171716	0.475823	-1.64931	-0.721865	0.23827	0.32826	0.290194	0.0808521	0.108826	0.331691	0.167986	0.539902	0.364284	0.210396
ENSMUSG00000026723.10	Trdmt1	-2.21807	0.0482835	0.269475	-1.64821	-0.720898	3.85422	1.91011	1.99674	2.25329	1.79333	2.11392	2.76467	4.84227	5.77875	4.65323
ENSMUSG00000111250.1	RP24-397P9.2	-0.989916	0.343271	0.643883	-1.64703	-0.719868	0.0600208	0.194011	0.0434439	0.100473	0.0264003	0.0510301	0.174925	0.228825	0.217561	0.03589
ENSMUSG00000032311.17	Nrg4	-0.79678	0.442262	0.719271	-1.64685	-0.719713	0.11688	0.152106	0.137895	0.133346	0.0119073	0.158605	0.707074	0.0820116	0.129489	0.0323719
ENSMUSG00000086839.7	Gm11973	-2.63449	0.0230377	0.189943	-1.64546	-0.718492	0.691488	0.914767	0.741005	0.759927	0.513435	1.34656	1.25401	0.993313	1.00989	1.31875
ENSMUSG00000000690.5	Hoxb6	-1.88586	0.0856986	0.350558	-1.64533	-0.718373	0.182227	0.207006	0.455352	0.235058	0.117414	0.475365	0.340239	0.319237	0.355957	0.303522
ENSMUSG00000041351.16	Rap1gap	-1.53152	0.153586	0.451526	-1.6453	-0.718351	12.1192	16.611	26.1511	22.8997	8.96849	44.1256	18.9022	44.7968	8.65814	40.0209
ENSMUSG00000042962.4	Gm5436	-1.0184	0.330137	0.633381	-1.64517	-0.718238	30.0476	2.42863	1.67408	10.3495	26.5219	13.3914	11.3443	12.8105	15.1363	13.9
ENSMUSG00000101501.1	Rps27a-ps1	-1.04799	0.316892	0.622166	-1.64487	-0.717977	0.520387	1.14814	0.878101	0.825768	0.0747643	1.07607	0.787944	0.594593	0.588017	1.43152
ENSMUSG00000029149.14	Krtcap3	-2.72089	0.0197302	0.176394	-1.64421	-0.717395	43.0394	23.0176	25.8024	26.9055	12.7487	39.6403	45.135	38.1112	31.3455	48.9676
ENSMUSG00000035948.12	Acss3	-1.01189	0.333108	0.635246	-1.64317	-0.716482	0.0361523	0.0104991	0.109523	0.0432314	0.0355534	0.0529653	0.195249	0.0605181	0.03136	0.032264
ENSMUSG00000085360.1	Arhgap27os2	-0.979372	0.348228	0.648255	-1.64299	-0.716322	0.460596	0.428861	0.109969	0.458681	0.295163	0.198055	0.539275	0.255767	0.546456	2.92022
ENSMUSG00000034855.13	Cxcl10	-0.920955	0.376625	0.671868	-1.64215	-0.715587	1.32657	3.0104	0.490839	0.783846	1.68178	5.8558	3.14836	1.96936	2.79684	0.264706
ENSMUSG00000027447.6	Cst3	-3.80727	0.00285247	0.0719403	-1.6413	-0.71484	151.122	92.4658	100.533	154.771	117.299	221.438	205.57	180.628	246.68	150.19
ENSMUSG00000086682.1	Gm16023	-2.79506	0.0172691	0.165148	-1.64123	-0.71478	0.428238	0.619222	0.496393	0.414261	0.504083	1.08284	0.753885	0.865749	0.566627	0.811873
ENSMUSG00000082029.1	H3f3c	-1.89886	0.0838298	0.347245	-1.64105	-0.71462	1.55773	1.13076	1.29341	1.45041	2.32987	1.39376	1.90488	4.10534	2.79198	3.12843
ENSMUSG00000025221.15	Kcnip2	-1.72573	0.112045	0.393145	-1.64087	-0.714461	0.0693151	0.143331	0.152932	0.25888	0.109992	0.268589	0.297947	0.201122	0.256587	0.124763
ENSMUSG00000026980.15	Ly75	-0.91516	0.379529	0.673708	-1.63976	-0.713483	0.701855	0.455273	0.191888	0.12863	0.601464	1.38436	1.32168	0.927427	0.267491	0.101245
ENSMUSG00000049744.15	Arhgap15	-1.6969	0.117499	0.402203	-1.63975	-0.713479	0.138317	0.185963	0.170992	0.206652	0.230049	0.359053	0.373183	0.478723	0.378677	0.0967109
ENSMUSG00000098184.1	Gm27011	-1.44144	0.177029	0.481662	-1.63953	-0.713286	0.400238	1.13024	0.187421	0.202325	0.237243	0.424586	0.57873	0.512572	0.546904	0.719237
ENSMUSG00000062619.5	2310039H08Rik	-1.81617	0.0963792	0.368831	-1.63953	-0.713284	8.88817	8.17523	4.50571	11.1425	9.81223	7.22429	16.329	10.9098	11.4336	31.5958
ENSMUSG00000025036.6	Sfxn2	-6.24445	6.02e-05	0.0133031	-2.1018	-1.07162	2.6733	2.12332	1.87137	2.49436	2.11197	4.47822	4.174	5.56457	4.33055	5.23222
ENSMUSG00000020038.10	Cry1	-2.63036	0.0232087	0.190452	-1.63891	-0.712733	2.89939	2.71675	3.17488	1.26996	2.24513	2.92482	4.0669	5.24935	3.24132	3.94084
ENSMUSG00000057103.10	Nat8f1	-2.71149	0.0200658	0.177608	-1.63862	-0.712479	2.98446	1.97199	2.51441	3.15365	2.77763	3.94381	2.9154	6.81217	4.70861	4.27256
ENSMUSG00000092353.1	Gm20539	-2.13442	0.0558899	0.28729	-1.63845	-0.712332	1.10425	0.750653	1.82241	0.622129	0.69189	1.3252	1.44079	1.94267	1.09159	1.81563
ENSMUSG00000076928.5	Trac	-1.21861	0.248219	0.56024	-1.63792	-0.711864	0.382775	1.01723	1.10939	0.382775	1.10766	3.40693	1.74701	0.601632	0.920884	0.568546
ENSMUSG00000022040.7	Ephx2	-1.91222	0.0819495	0.344858	-1.6379	-0.711844	6.40395	20.833	8.49464	12.9578	8.38222	17.2713	29.057	13.574	23.4806	9.02787
ENSMUSG00000070730.11	Rmdn3	-3.89438	0.00245192	0.0666808	-1.6376	-0.711585	14.3536	10.8082	10.2453	10.8339	9.74252	18.6221	21.1248	24.4795	15.204	13.2949
ENSMUSG00000035352.3	Ccl12	-1.28582	0.224642	0.537503	-1.63717	-0.711201	4.95664	12.9042	3.61757	5.19289	5.90137	11.1114	14.1919	12.792	17.1261	2.21932
ENSMUSG00000032548.14	Slco2a1	-2.3715	0.0368303	0.235414	-1.63649	-0.710607	32.6041	27.4527	27.2264	31.0545	10.7476	52.9207	32.5184	49.1451	33.1874	33.9627
ENSMUSG00000052942.13	Glis3	-0.930091	0.372079	0.668365	-1.6363	-0.710438	2.31785	1.10134	0.179326	0.98132	2.09075	2.23982	1.55844	4.12364	2.11829	0.322396
ENSMUSG00000036030.9	Prtg	-1.00265	0.337354	0.637876	-1.63601	-0.71018	0.0179577	0.130135	0.0854889	0.0233933	0.162881	0.0854889	0.138691	0.0852221	0.231672	0.0334888
ENSMUSG00000097115.2	1810019N24Rik	-1.14376	0.276753	0.587959	-1.63534	-0.709593	0.178522	0.361753	0.198752	0.154945	0.0854401	0.137772	0.482053	0.523324	0.10576	0.548422
ENSMUSG00000085241.7	Snhg3	-2.85744	0.015438	0.157225	-1.63504	-0.709324	2.86943	3.33326	2.99537	3.97986	3.60294	6.3826	4.32658	5.984	3.83408	7.91277
ENSMUSG00000061048.8	Cdh3	-1.61899	0.133444	0.42329	-1.63467	-0.708998	0.218425	1.26617	0.613289	0.493007	0.340252	1.06128	1.24962	0.57473	0.694228	0.620089
ENSMUSG00000024891.5	Slc29a2	-3.21942	0.00806305	0.118628	-1.63443	-0.708788	2.61779	2.35252	2.47552	1.74031	2.85841	4.10067	3.62696	2.99303	3.60995	5.52912
ENSMUSG00000070424.12	Art5	-0.590852	0.566437	0.802706	-1.63424	-0.708624	0.0074073	0.0572634	0.125502	0.0593129	0.0955586	0.257133	0.0566917	0.762661	0.0197573	0.0143197
ENSMUSG00000091383.1	Hist1h2al	-0.835797	0.420869	0.703649	-1.63419	-0.708575	1.87843	2.58787	2.3659	5.22104	0.610054	1.16422	2.60488	3.66986	1.76781	27.9683
ENSMUSG00000058586.11	Serhl	-3.43572	0.00548401	0.0991165	-1.63401	-0.708414	6.43396	5.18534	6.59548	9.45083	4.16058	10.4524	7.68674	10.5556	10.5001	11.5085
ENSMUSG00000054708.17	Ankrd24	-2.23495	0.0468727	0.266462	-1.63346	-0.70793	7.67549	5.78569	8.84042	5.97792	6.38199	11.6346	9.17064	8.04118	7.47653	27.0257
ENSMUSG00000086382.1	Chrna1os	-1.8143	0.0966826	0.368831	-1.63317	-0.707677	8.72459	3.13084	4.00172	3.20443	4.07701	3.82457	5.19465	7.58657	13.4309	8.28916
ENSMUSG00000101225.1	1700008J07Rik	-2.51205	0.0286794	0.210707	-1.63308	-0.707596	0.56277	0.46481	0.544814	0.550626	0.764758	0.729742	0.99876	1.07829	0.645377	1.38917
ENSMUSG00000024132.5	Eci1	-4.48939	0.000893291	0.043909	-1.63259	-0.707159	21.0564	24.2354	23.9969	25.267	24.0027	37.0533	52.4573	34.8195	30.6531	41.4576
ENSMUSG00000066637.1	Ttc32	-1.90225	0.0833494	0.346642	-1.63216	-0.706779	5.42376	4.89484	4.43499	4.81043	9.28022	4.70359	8.34718	7.39876	11.524	19.4732
ENSMUSG00000029208.16	Guf1	-2.67852	0.0212887	0.181721	-1.63189	-0.706542	2.81026	3.11133	3.71274	3.83507	3.87157	4.75377	5.78246	3.44649	5.57459	10.8474
ENSMUSG00000026676.7	Ccdc3	-1.12902	0.282663	0.593598	-1.63168	-0.706361	0.45681	0.174061	0.388495	0.172904	0.583962	0.652533	1.60879	0.348273	0.517011	0.149752
ENSMUSG00000036109.17	Mbnl3	-1.19252	0.257888	0.568818	-1.63133	-0.70605	0.0732276	0.208203	0.172459	0.160375	0.541837	0.202989	0.284297	0.5816	0.673048	0.114327
ENSMUSG00000079436.3	Kcnj13	-0.598594	0.561441	0.798944	-1.63034	-0.705175	0.365939	0.0376067	0.545395	0.59809	0.394172	0.818035	0.0376067	1.23587	0.283984	2.50597
ENSMUSG00000109498.1	Gm45222	-1.87354	0.0875029	0.35369	-1.62999	-0.704864	0.0644536	0.0768832	0.123425	0.0559413	0.0456605	0.0768832	0.123425	0.123425	0.115677	0.130607
ENSMUSG00000071644.10	Eef1g	-5.27108	0.000254694	0.0244727	-1.6299	-0.704782	102.165	103.018	110.977	98.8479	143.018	203.061	160.325	193.016	170.261	177.714
ENSMUSG00000025175.12	Fn3k	-2.42035	0.0337703	0.226412	-1.62984	-0.704728	0.773381	2.03566	1.25498	1.69705	1.11871	2.26213	2.38676	2.96352	1.4318	1.91311
ENSMUSG00000045871.4	Slitrk6	-0.627356	0.543096	0.787518	-1.62969	-0.704601	0.322644	0.00359364	0.056092	0.0958417	0.0764502	0.0505036	0.0174865	0.254067	0.157527	0.174064
ENSMUSG00000001020.8	S100a4	-1.63377	0.130281	0.419915	-1.62888	-0.703883	0.348269	0.340512	0.348269	0.412567	0.394864	0.952675	0.407436	0.60876	0.963229	0.336746
ENSMUSG00000065126.1	Snord104	-2.95541	0.0129457	0.144147	-1.62863	-0.703655	39.3953	41.2957	40.5152	51.0566	50.4175	57.4304	70.3028	57.3024	79.6455	109.878
ENSMUSG00000097924.2	A730020E08Rik	-1.18625	0.260255	0.571154	-1.62843	-0.703483	0.23422	0.160498	0.19245	0.190226	0.245847	0.14284	0.265895	0.200376	0.354408	1.62903
ENSMUSG00000026433.13	Rab29	-3.40506	0.00579096	0.101606	-1.62841	-0.703465	13.007	21.2133	15.9672	16.7661	12.4021	29.4169	20.2032	34.8425	19.8941	26.2279
ENSMUSG00000006567.11	Atp7b	-0.5522	0.591739	0.816721	-1.6284	-0.703454	0.147206	0.27491	0.0765903	0.10648	0.120355	0.575152	0.458769	1.04598	0.265018	0.00453034
ENSMUSG00000080268.3	Brms1	-6.82537	2.70667e-05	0.0105643	-1.91692	-0.938793	12.8357	17.3773	14.4689	16.2563	16.9696	32.6486	26.0954	28.5861	28.195	34.5469
ENSMUSG00000039349.5	C130074G19Rik	-1.83021	0.0941346	0.365472	-1.62802	-0.703116	2.72696	2.24575	2.7578	1.44929	5.40607	5.18557	4.92831	6.4072	4.14733	1.94853
ENSMUSG00000018899.16	Irf1	-2.15472	0.053946	0.282955	-1.62791	-0.703017	19.9792	11.7319	11.3732	11.9228	13.2334	42.4088	26.6622	25.5103	13.8782	11.8609
ENSMUSG00000102101.1	Zbtb11os1	-1.91591	0.0814363	0.343658	-1.62787	-0.70299	1.40907	0.862683	0.688807	1.68404	0.952433	1.34059	1.47708	1.49001	1.49709	3.76797
ENSMUSG00000049536.5	Tceal1	-3.0441	0.0110395	0.134337	-1.62787	-0.702985	1.88193	2.73803	1.50785	2.68962	2.1065	2.86337	3.44982	3.43952	3.13646	5.02211
ENSMUSG00000103957.1	Gm10766	-1.95777	0.0758254	0.33201	-1.6276	-0.702744	1.42703	0.983692	1.02855	0.715635	0.826071	1.15363	1.96663	0.983692	1.72748	2.50746
ENSMUSG00000097236.1	4831440E17Rik	-1.73414	0.110498	0.39057	-1.62755	-0.702698	0.807516	0.980558	1.21201	0.875356	0.42809	1.44036	1.05096	2.48848	0.712424	1.5541
ENSMUSG00000023284.15	Zfp605	-1.35201	0.203236	0.51354	-1.62748	-0.702641	0.917363	3.03014	0.453418	1.49084	2.42608	1.15718	2.7918	3.89749	1.45408	3.02316
ENSMUSG00000024841.7	Eif1ad	-4.49253	0.000888642	0.043909	-1.62736	-0.702536	7.10236	7.32764	6.19636	6.09323	7.2807	9.42336	11.6887	9.60602	10.8026	14.506
ENSMUSG00000040006.13	Ginm1	-3.13701	0.00934492	0.125986	-1.62687	-0.702102	16.8455	14.8412	18.7743	19.4019	9.52395	21.5432	23.2558	19.2177	29.7401	34.8688
ENSMUSG00000054128.16	H2-T3	-0.658031	0.52391	0.774198	-1.62619	-0.701498	0.645113	0.667271	0.456727	0.628756	1.01488	0.266237	0.157981	11.6868	3.69683	0.880236
ENSMUSG00000025875.14	Tspan17	-2.12354	0.0569592	0.290738	-1.62581	-0.701159	7.05195	9.8284	3.57457	14.3949	4.57746	12.4694	13.4076	12.6504	10.6031	8.70215
ENSMUSG00000027776.12	Il12a	-0.915592	0.379312	0.673559	-1.62529	-0.700698	0.294297	0.273217	0.366433	0.125947	4.184	0.698883	0.653303	0.368596	0.85032	1.16023
ENSMUSG00000076617.9	Ighm	-1.18607	0.260325	0.571154	-1.6249	-0.700352	7.09716	6.08247	5.2989	7.73842	8.60421	45.4738	11.8862	11.1144	8.41658	2.94098
ENSMUSG00000025184.10	R3hcc1l	-4.48657	0.000897477	0.043909	-1.62477	-0.700236	2.05788	2.43932	2.05531	2.35965	2.22407	3.40706	2.84148	4.00078	4.47493	3.67354
ENSMUSG00000001120.15	Pcbp3	-1.86791	0.0883399	0.355331	-1.6242	-0.699728	2.64844	0.985577	1.71981	2.44114	2.76178	4.05864	2.38971	1.88033	3.31316	6.00847
ENSMUSG00000097344.1	Gm26732	-1.23812	0.241178	0.553714	-1.62395	-0.699504	0.646255	0.191841	0.355339	0.14672	0.0709706	0.169447	0.335579	0.608912	0.39176	0.360722
ENSMUSG00000021804.5	Rgr	-1.08283	0.301811	0.609854	-1.62335	-0.698973	0.145232	0.280134	0.167331	0.519004	0.0974879	0.580785	0.143425	0.626223	0.143425	0.626223
ENSMUSG00000072762.9	4930522L14Rik	-2.34956	0.0382908	0.23953	-1.62273	-0.698423	2.37504	2.55639	1.73953	1.71374	1.60312	1.91735	2.79037	5.57708	3.02688	3.69543
ENSMUSG00000025170.13	Rab40b	-1.29661	0.221031	0.532504	-1.62264	-0.698341	0.231446	1.98426	0.951499	2.59635	0.94145	1.87803	1.93811	1.75405	1.1586	1.76449
ENSMUSG00000026672.11	Optn	-3.60526	0.00406347	0.0853297	-1.62261	-0.698314	4.49986	6.40686	3.60782	6.13073	3.90337	8.14078	8.95505	8.88147	6.32249	6.99972
ENSMUSG00000088226.1	Gm22596	-1.40133	0.188409	0.495208	-1.62228	-0.698027	2.62698	2.72477	1.78015	1.37239	0.420441	2.90841	1.51675	2.57522	2.48938	3.04912
ENSMUSG00000021123.12	Rdh12	-0.557328	0.588348	0.814397	-1.62198	-0.697754	0.179168	1.04744	0.282342	1.67922	1.25915	3.77812	0.624803	14.5128	0.386755	0.0927862
ENSMUSG00000039943.16	Plcb4	-1.68601	0.119622	0.404434	-1.62185	-0.697639	22.0468	11.3023	4.99703	4.64355	11.5555	9.25934	12.9452	22.3122	14.2786	19.4993
ENSMUSG00000092274.2	Neat1	-1.43447	0.178963	0.484001	-1.62138	-0.697226	19.8122	45.9404	85.5641	41.4763	34.5102	52.8443	134.195	23.9439	61.8727	118.747
ENSMUSG00000079043.2	Fastkd5	-2.80681	0.0169083	0.163132	-1.6213	-0.697152	1.33137	1.40182	1.30057	1.15519	1.08003	1.49059	2.06034	3.36537	1.85915	1.74501
ENSMUSG00000026525.9	Opn3	2.40581	0.0346541	0.229415	1.79527	0.8442	1.5929	2.64717	1.41903	1.11038	0.857199	0.958742	1.00831	0.899697	0.686302	0.484416
ENSMUSG00000097855.7	A930007I19Rik	-1.69085	0.118674	0.403244	-1.62067	-0.696592	0.15531	0.239324	0.266432	0.204605	0.14557	0.408831	0.281654	0.187461	0.216956	0.751031
ENSMUSG00000046352.7	Gjb2	-1.98441	0.0724446	0.325477	-1.62054	-0.696478	5.61851	3.4795	3.40396	5.14359	3.99759	6.51502	7.16081	13.1493	7.7971	2.98897
ENSMUSG00000025783.2	4930412O13Rik	-1.994	0.0712615	0.322519	-1.6205	-0.69644	3.74592	11.135	14.1351	10.7474	4.54124	9.05491	14.6002	14.5576	11.8437	14.7918
ENSMUSG00000030659.14	Nucb2	-2.9078	0.0141019	0.149843	-1.75138	-0.808492	41.3042	64.1523	23.8473	27.806	39.0127	66.0234	63.9268	80.5425	82.9549	40.2794
ENSMUSG00000029821.15	Dfna5	-1.57399	0.143498	0.439328	-1.62006	-0.696045	0.186323	0.102124	0.0517283	0.328876	0.111586	0.246091	0.18336	0.294053	0.226573	0.141066
ENSMUSG00000026615.14	Eprs	3.50263	0.00487076	0.0936204	1.29396	0.371797	11.8223	12.3172	10.9004	10.1209	12.0895	9.03481	8.60672	8.15236	9.89394	8.54721
ENSMUSG00000077711.1	AF357399	-2.77578	0.0178778	0.169294	-1.61997	-0.695967	5.68036	5.63555	5.99674	5.10053	7.66061	10.3087	9.31697	10.7428	8.37483	9.53421
ENSMUSG00000028943.18	Espn	4.3448	0.00113704	0.0481514	3.90499	1.96532	8.74896	4.39973	4.25127	5.18333	10.5028	0.878404	2.72448	0.752753	3.90044	1.34155
ENSMUSG00000048332.13	Lhfp	-2.17048	0.0524803	0.278894	-1.61896	-0.695068	12.1209	5.26405	7.76738	3.66294	9.6533	14.3159	11.1864	11.3488	6.91575	14.677
ENSMUSG00000038173.15	Enpp6	-0.781679	0.45073	0.72578	-1.61887	-0.694989	0.31396	0.105523	0.27004	0.279684	0.149341	1.4908	0.0371089	0.847263	0.268862	0.356325
ENSMUSG00000079014.4	Serpina3i	-1.08589	0.300512	0.608741	-1.61877	-0.694899	0.225089	0.971827	0.662931	0.404616	0.806355	1.83313	0.430565	0.983955	2.35443	0.281916
ENSMUSG00000059363.10	Fxn	-2.75432	0.0185805	0.171396	-1.61856	-0.69471	2.48147	3.36177	2.49628	1.85401	3.23893	2.89247	4.65312	3.70473	4.75544	5.91705
ENSMUSG00000082179.1	Gm11407	-1.66119	0.124585	0.412311	-1.6183	-0.694475	2.24397	1.78021	1.20575	1.4737	1.91737	1.9481	2.24047	1.97378	2.22579	8.39376
ENSMUSG00000027399.1	Il1a	-2.06306	0.0632633	0.304086	-1.61819	-0.694383	0.304461	0.87715	0.365998	0.735299	0.449944	0.693341	0.999774	0.949433	0.873325	0.65136
ENSMUSG00000043289.12	Mei4	-0.486542	0.636032	0.841353	-1.61817	-0.694362	0.451321	0.203278	0.00986665	0.0584662	0.00369916	0.113938	0.0461087	0.0148231	0.034617	1.0546
ENSMUSG00000024668.7	Sdhaf2	-5.92531	9.52056e-05	0.0167379	-1.61816	-0.694353	10.5017	8.62885	9.718	11.2198	10.5844	16.2877	14.8335	15.4338	17.3126	18.167
ENSMUSG00000034573.14	Ptpn13	2.39058	0.0356047	0.232229	1.56072	0.642214	2.80189	1.24763	2.1981	1.69846	3.1311	1.14917	1.25782	1.19587	1.89428	1.30761
ENSMUSG00000027544.16	Nfatc2	-2.19203	0.0505385	0.274546	-1.61797	-0.694188	0.958596	0.787605	0.808454	1.05247	0.419141	1.67355	0.997156	1.82886	0.748372	1.34489
ENSMUSG00000024806.3	Mlana	-0.662509	0.521143	0.772066	-1.61784	-0.694066	1.08218	0.189162	1.1118	0.0686861	0.753673	0.578908	0.228983	0.315665	0.48373	6.72638
ENSMUSG00000027676.11	Ccdc39	-0.799526	0.440734	0.718235	-1.61773	-0.693974	0.299623	0.151877	0.0205369	0.199336	0.128655	0.473214	0.0897797	0.0477651	0.22345	0.712872
ENSMUSG00000107838.1	RP24-470M22.10	-1.72161	0.112811	0.394522	-1.61767	-0.693914	1.04061	0.923028	1.46249	0.938318	0.612372	1.00332	2.2145	0.901333	1.33784	3.38613
ENSMUSG00000025557.9	Slc15a1	-0.800471	0.440209	0.71787	-1.61476	-0.691317	0.0526599	2.20355	0.391502	1.366	0.150348	0.933142	0.584939	0.644096	1.01568	0.332662
ENSMUSG00000093734.1	Gm25082	-2.57014	0.0258516	0.19967	-1.6141	-0.690728	5.99325	5.99325	5.64948	5.13392	3.6237	8.99801	6.91145	7.34973	7.34973	12.6573
ENSMUSG00000034285.15	Nipsnap1	3.43159	0.00552431	0.0992794	1.39961	0.485028	21.3807	23.4507	21.6157	17.4143	23.1096	15.3764	16.139	11.6416	15.651	18.0311
ENSMUSG00000025024.6	Smndc1	-5.70105	0.000132498	0.0185546	-1.61353	-0.690222	10.7346	9.86764	8.45856	10.9038	10.8276	15.4511	16.5212	15.2682	17.0422	17.7114
ENSMUSG00000105866.1	Gm6745	-1.23218	0.243306	0.555959	-1.61351	-0.690204	0.186956	0.587566	0.772929	0.877669	0.675886	1.38079	0.452362	1.76785	1.01063	0.523378
ENSMUSG00000006010.14	BC003331	-4.44967	0.000954243	0.0447671	-1.61245	-0.689254	24.5503	18.4679	20.8669	16.9412	18.245	29.7904	23.4623	35.4089	36.9501	34.6622
ENSMUSG00000037904.14	Ankrd9	-2.03312	0.0666214	0.311121	-1.61236	-0.689173	1.39196	1.83167	1.37095	3.10018	1.88824	1.80748	3.88116	2.56243	2.43902	5.50144
ENSMUSG00000032897.17	Nfyc	-3.20079	0.0083364	0.120342	-1.6118	-0.688673	10.7912	11.5381	11.0478	14.4114	13.4207	26.6906	15.7086	28.0099	13.5041	18.4683
ENSMUSG00000097800.1	B230344G16Rik	-1.80264	0.0985893	0.37147	-1.6117	-0.688583	0.388659	0.262644	0.413888	0.375284	0.473111	0.614124	0.687234	0.277928	0.661621	1.07358
ENSMUSG00000031147.8	Magix	-2.06782	0.0627441	0.302835	-1.61139	-0.68831	0.653692	1.00232	1.6664	1.29815	0.837549	1.28569	1.14748	2.33817	1.48985	2.66661
ENSMUSG00000043644.4	0610009L18Rik	-2.91211	0.0139933	0.149053	-1.61081	-0.687789	1.91635	2.88899	2.60738	2.63886	3.27718	5.40238	3.66961	3.87419	3.95084	4.53183
ENSMUSG00000028821.8	Syf2	-3.56973	0.00432612	0.0886064	-1.61024	-0.687273	12.2173	13.1045	12.1383	13.7539	14.9825	28.5576	18.783	28.3977	18.266	15.4352
ENSMUSG00000022383.13	Ppara	-1.22975	0.244179	0.556959	-1.60963	-0.686728	0.571488	0.232507	0.0620288	0.292151	0.262777	0.257674	0.242411	0.800727	0.282994	0.524794
ENSMUSG00000030532.6	Hddc3	-2.05316	0.0643563	0.306027	-1.60865	-0.685852	6.21981	7.15818	4.36176	6.8676	4.34634	11.146	4.08648	9.88262	10.1465	15.26
ENSMUSG00000096740.7	Lbhd1	-3.02971	0.0113283	0.135715	-1.60862	-0.685821	0.934738	0.777792	0.784039	0.781242	0.673467	0.920902	1.18325	1.60881	1.21872	1.53366
ENSMUSG00000085099.1	Gm16288	-1.48968	0.16412	0.465532	-1.60853	-0.685741	1.06003	0.541851	0.496385	0.891055	1.96861	0.982724	0.933515	1.9049	1.72185	1.9049
ENSMUSG00000050930.5	Map10	-1.10773	0.291367	0.601394	-1.60796	-0.685233	0.0574221	0.0687843	0.0431554	0.0227941	0.195554	0.178408	0.128399	0.100371	0.0402757	0.0777235
ENSMUSG00000045098.18	Kmt5b	-6.61603	3.5919e-05	0.011102	-1.896	-0.922958	3.46246	4.2496	4.31306	4.17014	3.78677	7.96604	7.14868	6.98205	6.2364	9.91712
ENSMUSG00000043510.12	Hscb	-3.68822	0.00351221	0.0792866	-1.60743	-0.684756	9.48209	8.05056	8.99752	9.26282	6.11031	12.4057	12.9527	11.8297	13.2453	17.0119
ENSMUSG00000024974.10	Smc3	-4.22772	0.00138514	0.0536933	-1.60712	-0.684479	8.63019	8.73429	9.06448	6.75538	10.7674	12.8102	12.1734	16.9023	17.0753	11.7194
ENSMUSG00000041135.15	Ripk2	-1.14641	0.275702	0.586624	-1.60678	-0.684176	10.9771	1.46387	4.73793	8.35863	9.66659	16.4556	6.6344	21.5485	4.63179	5.67383
ENSMUSG00000026443.3	Lrrn2	2.25933	0.0449054	0.259833	1.88951	0.918011	0.3934	0.280393	0.624842	0.331509	0.579386	0.50342	0.133322	0.258662	0.194464	0.156475
ENSMUSG00000041757.16	Plekha6	-1.37229	0.197025	0.505637	-1.60615	-0.683606	0.39902	0.537915	2.5022	1.10543	0.553274	1.37501	0.560738	1.84368	1.9536	1.38178
ENSMUSG00000024759.13	Atl3	-4.57135	0.000780063	0.0403195	-1.60604	-0.683509	15.9584	20.426	24.7136	20.114	18.2997	29.1363	26.1136	33.5057	39.2767	31.5166
ENSMUSG00000044211.9	Gm7887	-0.869388	0.403014	0.691694	-1.60554	-0.683059	4.83702	0.711975	0.633748	5.02723	5.20372	4.55414	5.32559	5.64031	5.5829	0.744575
ENSMUSG00000040231.16	Syngr4	-1.2984	0.220439	0.532098	-1.60486	-0.682443	0.464278	0.406155	0.497722	0.100741	0.564647	0.412285	0.364454	0.851945	0.497722	0.851945
ENSMUSG00000087057.7	Gm11730	-0.8254	0.426501	0.70655	-1.60481	-0.682399	0.245343	0.461195	0.245343	0.0973906	0.428849	0.258427	0.0894786	2.03534	0.641243	0.438697
ENSMUSG00000035179.3	Ppp1r32	-1.6637	0.124074	0.411336	-1.60415	-0.681812	0.266826	0.536973	0.211975	0.205665	0.194016	0.462415	0.250218	0.584909	0.364603	0.555609
ENSMUSG00000039148.4	Sart1	-4.42447	0.000995162	0.0458222	-1.60406	-0.681725	7.16672	7.73578	8.44836	7.6234	9.27427	14.284	13.9157	10.2534	10.5631	16.3489
ENSMUSG00000032854.12	Ugt8a	-1.26612	0.231356	0.544223	-1.60397	-0.681647	1.92648	2.3677	5.628	2.77826	0.895413	1.69914	6.64667	1.84148	5.75094	5.7395
ENSMUSG00000024899.6	Papss2	-0.97946	0.348186	0.648255	-1.60343	-0.681161	0.376522	0.643614	0.903177	0.463366	1.02008	0.845765	0.751973	2.73087	3.04961	0.192324
ENSMUSG00000055723.6	Rras2	-3.94674	0.00223963	0.0648954	-1.60333	-0.681072	10.0228	8.86593	7.09243	7.78927	7.52808	9.9293	12.0113	12.5305	17.4437	15.2042
ENSMUSG00000025736.14	Jmjd8	-3.54037	0.00455624	0.0905694	-1.60322	-0.680977	22.4062	15.9034	18.5613	12.6703	21.0127	38.3591	24.6667	32.5388	25.6094	23.2244
ENSMUSG00000022914.15	Brwd1	1.15542	0.272146	0.582405	1.12991	0.176214	7.3695	5.79693	6.20681	5.7781	4.90449	5.35692	5.04286	4.30232	5.02573	6.98624
ENSMUSG00000028341.9	Nr4a3	-1.02713	0.326186	0.630311	-1.60234	-0.680178	0.0776253	0.0776253	0.0255314	0.0168434	0.172985	0.186975	0.125203	0.0516218	0.0602405	0.0557058
ENSMUSG00000048485.12	Zbtb8b	-1.95795	0.075802	0.33201	-1.60199	-0.679861	0.320988	0.333078	0.350929	0.524288	0.215181	0.478926	0.340255	0.973871	0.418935	0.713096
ENSMUSG00000036395.15	Glb1l2	-1.20223	0.254256	0.565752	-1.6011	-0.679068	0.156394	0.154247	0.082892	0.144769	0.0393139	0.218241	0.459263	0.144061	0.108885	0.0693333
ENSMUSG00000021872.7	Rnase10	-0.929414	0.372415	0.668365	-1.60058	-0.678595	0.472459	0.0445512	0.204398	0.0987729	0.194776	0.144708	0.114122	0.277269	0.917886	0.200307
ENSMUSG00000022964.14	Tmem50b	-3.81548	0.00281201	0.0712183	-1.60009	-0.678156	11.4456	16.004	12.7167	14.0035	17.7683	30.1123	25.3763	23.468	17.891	18.8977
ENSMUSG00000024975.12	Pdcd4	-2.49707	0.0294565	0.213036	-1.60006	-0.678124	33.2471	29.8609	15.9774	21.9491	43.4573	31.7241	38.9271	52.9017	62.3082	38.9398
ENSMUSG00000091580.1	Gm6467	-2.46251	0.0313288	0.218632	-1.59954	-0.67766	2.24738	2.13673	1.42	2.30239	2.74118	2.38129	3.40496	3.549	4.67217	3.429
ENSMUSG00000075394.4	Hoxc4	-1.23746	0.241416	0.553967	-1.59858	-0.676787	0.0938237	0.0640408	0.28134	0.179772	0.098911	0.316888	0.41089	0.107203	0.168876	0.119428
ENSMUSG00000067038.5	Rps12-ps3	-2.10586	0.0587378	0.294676	-1.5983	-0.676538	1.07609	0.877884	0.877884	0.724483	1.46251	1.31761	1.58483	1.64731	2.11914	1.20672
ENSMUSG00000067365.10	Tmem128	-5.86176	0.00010448	0.0171554	-1.59792	-0.676191	7.47487	8.86028	7.57261	6.56321	7.09466	11.8561	11.4429	12.6361	12.3801	11.39
ENSMUSG00000022376.7	Adcy8	-0.399167	0.697331	0.872484	-1.59755	-0.675863	9.91826	0.00949136	3.24378	2.72278	5.38497	1.55112	1.30675	0.379692	3.09586	21.4924
ENSMUSG00000106636.1	Gm43813	-1.70366	0.1162	0.40045	-1.59611	-0.674557	0.0665479	0.150628	0.0632806	0.0710916	0.0603016	0.129992	0.0891212	0.0926404	0.129992	0.221602
ENSMUSG00000056367.14	Actr3b	1.19998	0.255093	0.566314	1.40647	0.492077	0.858924	1.6999	1.18061	1.41665	1.72806	1.7014	1.65713	0.399373	0.676215	0.99022
ENSMUSG00000081775.1	Gm12420	-1.04263	0.319261	0.623712	-1.59506	-0.673609	0.573479	0.413812	0.0938346	0.156925	0.126774	0.344141	0.136123	0.847508	0.413812	0.292643
ENSMUSG00000028653.16	Trit1	-2.33165	0.0395238	0.243588	-1.59472	-0.673304	4.81605	4.81736	4.49658	4.75715	3.83412	9.37114	5.90606	13.4528	4.89587	5.28002
ENSMUSG00000107230.1	Gm19265	-1.26444	0.231937	0.54508	-1.59281	-0.671576	0.183956	0.594621	0.380674	0.112798	0.316415	0.52521	0.266155	0.307938	0.443816	0.825927
ENSMUSG00000074649.6	BC029722	-3.75876	0.00310435	0.0753572	-1.59206	-0.67089	24.44	12.5587	14.1253	18.0923	15.493	22.6747	24.6498	31.4404	26.216	26.9618
ENSMUSG00000048949.8	Gm6206	-1.77475	0.10329	0.378703	-1.592	-0.670842	1.4121	0.333048	0.746269	1.07515	0.759153	0.807064	1.53925	1.16333	1.26877	1.59504
ENSMUSG00000027360.5	Hdc	-1.64368	0.128195	0.416741	-1.59145	-0.670338	0.0727411	0.0933037	0.0285136	0.0636345	0.14463	0.12737	0.109422	0.109422	0.123125	0.0981345
ENSMUSG00000025035.8	Arl3	-3.36646	0.0062024	0.105629	-1.59112	-0.670042	11.9357	14.1804	11.1849	13.4691	13.9961	17.4533	16.6205	27.9875	18.1359	26.0692
ENSMUSG00000099848.1	Gm29337	-0.924503	0.374855	0.670665	-1.59107	-0.67	5.66067	0.579074	6.62294	4.60968	5.98329	4.0405	4.81061	2.20768	15.8116	9.00759
ENSMUSG00000000031.15	H19	-0.861593	0.407111	0.694003	-1.59073	-0.669686	1.20567	0.424964	6.1028	2.69256	8.44453	9.7001	5.0461	1.32532	2.93677	3.50208
ENSMUSG00000024869.10	Nudt8	-2.29148	0.0424313	0.251796	-1.59068	-0.669648	0.843859	0.614274	0.832401	0.526343	0.675548	0.715033	1.08649	1.05125	0.979943	1.98063
ENSMUSG00000062376.7	Borcs7	-3.08676	0.0102259	0.130146	-1.59002	-0.669045	1.74528	3.28492	2.94176	2.56439	2.3996	4.83623	4.13511	4.41101	3.15742	3.77746
ENSMUSG00000020160.18	Meis1	-0.734946	0.477589	0.742616	-1.58987	-0.668907	0.0263579	0.0441267	0.6172	0.110579	0.197768	0.372314	0.0862604	0.345751	0.0376729	0.38917
ENSMUSG00000070643.11	Sox13	-2.0803	0.0614023	0.300368	-1.58972	-0.668773	11.0311	11.8371	16.7808	11.3722	4.78313	13.3103	12.2599	24.4008	13.3482	22.9014
ENSMUSG00000108358.1	Gm44509	-1.95062	0.0767584	0.332943	-1.58937	-0.668458	1.46725	0.738834	1.26927	0.900133	0.929977	1.47232	1.63243	0.983948	1.57318	3.16506
ENSMUSG00000059326.6	Csf2ra	-1.42605	0.181325	0.485952	-1.58871	-0.667856	10.9005	16.1897	5.14022	11.5195	14.4512	19.4862	22.1575	7.8836	10.7294	45.9597
ENSMUSG00000003123.15	Lipe	-1.50525	0.160129	0.459428	-1.58856	-0.667717	3.47725	2.33488	2.16307	3.5234	3.00733	5.08418	12.2012	4.06166	3.75292	1.71802
ENSMUSG00000025066.9	Sfr1	-3.9858	0.00209375	0.0627224	-1.58769	-0.666927	40.7868	27.1229	23.9446	31.4189	30.1573	41.0085	44.4589	44.3431	49.3176	63.7754
ENSMUSG00000042828.12	Trim72	-1.53905	0.151755	0.448971	-1.58709	-0.666382	0.124318	0.350608	0.580919	0.340158	0.684406	0.453092	0.451417	0.601364	0.61819	0.82319
ENSMUSG00000097007.1	4930432B10Rik	-1.36208	0.200132	0.509255	-1.58655	-0.665893	0.0452551	0.172025	0.127887	0.105209	0.112899	0.164724	0.169879	0.127037	0.0917751	0.398017
ENSMUSG00000083816.3	Gm13033	-1.82831	0.0944361	0.36599	-1.58628	-0.665651	0.368053	0.640126	0.321971	0.309382	0.502924	0.637844	0.661399	1.05905	0.439681	0.59317
ENSMUSG00000106087.1	Gm43609	-2.13956	0.0553915	0.286335	-1.58622	-0.665595	0.752599	0.87473	1.12223	0.717746	0.768028	0.759991	1.82152	1.15917	1.18487	2.16009
ENSMUSG00000102570.1	Gm37968	-1.69924	0.117048	0.40159	-1.58599	-0.665386	0.210622	0.372314	0.2905	0.102161	0.146685	0.333567	0.2905	0.2905	0.24575	0.487091
ENSMUSG00000097077.1	Gm16712	-1.81192	0.0970687	0.369483	-1.58559	-0.665018	0.220572	0.221263	0.10377	0.24804	0.144324	0.21056	0.356683	0.338161	0.304141	0.23956
ENSMUSG00000060019.5	Gm10073	-1.30153	0.219402	0.531259	-1.58496	-0.664447	8.18869	6.90044	18.8333	20.8757	6.93209	13.6682	9.54099	20.0135	12.3377	55.5956
ENSMUSG00000103976.1	Gm37677	-1.68083	0.120642	0.406304	-1.58464	-0.664153	0.0468817	0.0500826	0.0907325	0.0280634	0.0332727	0.0652633	0.0595741	0.0696346	0.0652633	0.11171
ENSMUSG00000104569.1	Gm43054	-0.646036	0.531365	0.779017	-1.58461	-0.66413	0.366857	0.432501	2.23253	0.339207	0.0391582	0.1255	1.57349	1.64851	0.307977	0.411402
ENSMUSG00000085498.1	Gm14023	-1.18167	0.261994	0.572917	-1.58459	-0.664106	1.0257	0.933824	0.420883	0.697915	0.214672	0.554991	0.483451	2.04461	0.66749	1.83056
ENSMUSG00000024856.10	Cdk2ap2	-2.80836	0.0168614	0.16304	-1.58421	-0.663768	4.64166	7.19445	4.9553	6.32905	7.41257	8.72127	13.3996	7.65321	7.18376	12.1644
ENSMUSG00000106103.1	Gm43081	-1.50278	0.160758	0.460195	-1.58406	-0.66363	0.201161	0.730445	0.730445	0.431969	0.277051	0.457913	0.920384	0.535057	0.550416	1.07404
ENSMUSG00000015176.9	Nolc1	-3.63525	0.0038546	0.0829192	-1.58374	-0.663337	11.4072	9.43065	10.8514	8.16133	13.5157	19.4483	17.2194	13.3828	13.2553	21.302
ENSMUSG00000081824.5	BC002163	-0.583018	0.571518	0.805379	-1.58334	-0.662972	2.11348	35.1856	36.2149	11.6883	43.167	27.299	69.3585	68.5901	1.66643	60.2272
ENSMUSG00000028214.13	Gem	-1.32648	0.211283	0.522426	-1.58331	-0.662943	0.304291	0.372104	0.798723	0.268637	0.675774	1.51401	0.661103	0.89077	0.636465	0.252657
ENSMUSG00000024735.13	Prpf19	-5.74133	0.000124796	0.0184792	-1.58311	-0.662765	13.3942	15.5508	12.8265	13.718	17.2497	22.7616	20.6448	24.1633	22.5808	24.4635
ENSMUSG00000031200.16	Mtcp1	-2.83822	0.0159804	0.159758	-1.58296	-0.662628	2.68058	1.90002	3.0237	1.86199	1.56871	3.19458	2.78021	3.1682	3.18488	5.12144
ENSMUSG00000085024.1	C230035I16Rik	-1.45773	0.172577	0.476779	-1.58286	-0.662536	0.61637	0.579706	0.85377	0.262747	0.308479	0.85377	0.495953	1.01406	1.22074	0.436027
ENSMUSG00000036040.14	Adamtsl2	-0.908085	0.383096	0.676504	-1.5828	-0.662483	0.373756	0.43933	0.678182	0.412716	0.695565	1.95072	0.597339	3.75631	0.211097	0.314378
ENSMUSG00000065591.1	Gm22753	-1.10596	0.2921	0.601898	-1.58194	-0.661699	4.96814	4.05304	3.79963	1.36026	1.51152	1.30675	5.95856	6.90073	4.05304	6.90073
ENSMUSG00000050229.3	Pigm	2.77114	0.0180276	0.169923	1.37683	0.461351	5.9567	8.46772	5.55066	7.2075	5.42838	4.38434	6.11453	4.00171	4.36196	4.71608
ENSMUSG00000028443.6	Nudt2	-2.91697	0.0138715	0.148665	-1.58096	-0.660801	14.7703	25.7386	11.751	21.5518	20.7172	30.4206	33.6373	35.2295	23.6303	23.4141
ENSMUSG00000061313.8	Ddhd2	-2.14146	0.0552084	0.286141	-1.58091	-0.660752	4.31372	7.28089	4.52958	5.11746	3.93414	6.63604	6.16704	17.9566	6.4033	6.08831
ENSMUSG00000031860.17	Pbx4	-1.1599	0.270394	0.581413	-1.58074	-0.660601	0.0443566	0.330344	0.153506	0.48613	0.297303	0.327602	0.400626	0.239779	0.268885	0.434606
ENSMUSG00000091514.2	Gm17484	-1.1465	0.275666	0.58662	-1.58065	-0.660516	0.0423508	0.421281	0.175091	0.129138	0.121824	0.246699	0.172195	0.367268	0.117249	0.285441
ENSMUSG00000029553.10	Tfec	-1.69443	0.117979	0.402948	-1.58058	-0.660456	0.120522	0.100559	0.23189	0.242602	0.23547	0.26954	0.176018	0.4935	0.335034	0.206089
ENSMUSG00000066475.6	Gm10268	-1.41627	0.184101	0.489706	-1.58027	-0.660172	1.08289	1.93065	0.732542	0.386011	0.457664	0.846015	1.20402	1.01356	1.49039	1.73608
ENSMUSG00000103133.1	Gm37303	-1.95485	0.0762049	0.332274	-1.57981	-0.659747	1.86041	1.00012	1.18666	1.20649	0.935792	1.42886	1.78428	1.33949	1.86928	3.97039
ENSMUSG00000078861.8	Zfp931	-1.869	0.0881774	0.354932	-1.57973	-0.65968	3.41026	2.1606	1.90357	1.78516	1.94263	1.85559	2.76293	4.62021	6.74593	3.01545
ENSMUSG00000026725.17	Tnn	-0.573694	0.577596	0.808462	-1.57971	-0.659657	0.0169054	0.0202592	0.0409047	0.0338077	0.158852	0.32888	0.218348	0.0173356	0.085649	0.00506616
ENSMUSG00000085334.7	Gm12940	-2.62398	0.0234758	0.191739	-1.57958	-0.659539	4.4611	6.67815	9.36265	9.95462	5.99163	12.3961	10.2304	10.1945	8.16373	16.5854
ENSMUSG00000010110.17	Stx5a	-5.48411	0.000183647	0.0214522	-1.57938	-0.659355	10.4824	11.6662	12.2332	12.6679	14.6491	20.5147	16.5301	20.9165	19.8295	19.3915
ENSMUSG00000087141.1	Plcxd2	-1.3742	0.196449	0.505112	-1.57892	-0.65894	1.48517	0.709249	0.389593	0.456438	0.558039	0.610466	0.613134	2.49207	1.49342	0.736864
ENSMUSG00000062515.3	Fabp4	-0.872715	0.401274	0.690696	-1.57837	-0.658433	14.067	12.049	8.12504	14.1608	9.19874	23.0845	108.405	8.14155	26.4867	3.20373
ENSMUSG00000040147.14	Maob	-0.957587	0.358632	0.655972	-1.57816	-0.658243	0.166634	0.178638	0.320657	0.165527	0.15779	0.320657	1.25671	0.127471	0.445675	0.0853146
ENSMUSG00000024844.14	Banf1	-3.79729	0.00290249	0.0722857	-1.57812	-0.658209	46.847	56.9984	51.1743	47.5062	79.5409	90.7215	95.0284	69.924	78.2739	107.147
ENSMUSG00000024853.9	Sf3b2	-5.13809	0.000313402	0.026904	-1.57812	-0.658205	39.8596	51.9984	50.5041	43.8958	51.0346	85.8263	63.9249	82.0193	67.443	75.5182
ENSMUSG00000087327.1	Gm15884	-2.73169	0.0193513	0.175422	-1.57726	-0.65742	3.23933	3.41325	4.5322	2.92522	3.02121	4.25104	5.11777	5.60173	4.66254	7.68267
ENSMUSG00000105388.1	Rpl36a-ps2	-2.49452	0.0295912	0.213265	-1.57706	-0.657236	9.19155	7.00588	6.05183	9.57743	11.4832	9.19155	12.8125	12.7853	17.2269	16.6049
ENSMUSG00000031377.11	Bmx	-0.701829	0.497216	0.756025	-1.57685	-0.657045	0.24243	0.0318042	0.0897807	0.0138394	0.0636027	0.0614534	0.0154465	0.263185	0.140257	0.171925
ENSMUSG00000020415.16	Pttg1	0.154938	0.879647	0.955002	1.0226	0.0322417	11.4325	12.2934	11.5797	9.31763	16.8559	7.75578	12.3263	12.1978	13.2729	14.8832
ENSMUSG00000079560.13	Hoxa3	-0.610004	0.554123	0.794673	-1.57629	-0.656536	0.138032	0.05997	1.4696	0.0635734	0.124641	0.155241	0.172209	0.122777	0.0935361	3.14824
ENSMUSG00000060795.5	Gm13363	-1.49989	0.161494	0.461582	-1.57585	-0.65613	0.685622	0.778852	0.721181	0.376742	0.899498	0.527388	1.01837	1.85533	0.890312	1.41452
ENSMUSG00000041360.7	Pum3	-6.09285	7.47139e-05	0.0146649	-1.57543	-0.65575	11.6407	11.5156	11.6533	11.0799	12.6506	19.8549	15.9597	17.6559	18.7901	20.2359
ENSMUSG00000053038.8	Gm6180	-3.05838	0.01076	0.132352	-1.5753	-0.655629	16.111	24.0348	14.1519	14.7951	14.7154	19.1184	26.4552	26.9783	25.4987	34.406
ENSMUSG00000084846.1	A730011C13Rik	-2.39143	0.0355506	0.232179	-1.57502	-0.655367	1.49051	2.4608	1.5902	2.31907	1.21457	3.74436	2.20286	3.65657	2.3145	2.3373
ENSMUSG00000055541.17	Lair1	-1.70398	0.116139	0.400355	-1.44709	-0.533152	1.29551	1.63019	1.12776	1.69855	1.22043	3.4687	2.25738	2.16909	1.85318	0.935954
ENSMUSG00000086390.7	1810019D21Rik	-1.4306	0.180045	0.48452	-1.57467	-0.65505	12.1549	17.8129	27.2917	30.4887	8.28546	30.2119	33.8097	15.1244	15.6253	64.668
ENSMUSG00000045967.11	Gpr158	-0.604995	0.557329	0.796544	-1.57466	-0.655045	0.0691813	0.0274812	0.0339782	0.120519	0.00186588	0.0825215	0.00907928	0.137016	0.0485644	0.033696
ENSMUSG00000021385.9	Ippk	-3.59722	0.00412148	0.0859095	-1.5744	-0.654799	7.74033	12.4859	8.49005	9.64424	6.90138	12.7121	13.153	18.1412	11.9013	15.0821
ENSMUSG00000020644.8	Id2	-3.77772	0.00300326	0.0739345	-1.57437	-0.654778	234.338	214.835	188.551	170.927	165.193	296.916	275.27	355.949	400.365	223.773
ENSMUSG00000033565.16	Rbfox2	4.08489	0.0017663	0.0581746	1.41551	0.501324	10.8133	10.712	12.2854	14.8493	12.3592	9.25729	8.64488	8.57622	9.04712	7.37301
ENSMUSG00000040913.10	Fbxw4	-2.51357	0.0286017	0.21048	-1.57403	-0.654462	5.18406	4.56547	6.24632	4.87608	5.60518	9.03683	8.99205	5.04507	6.69426	14.5091
ENSMUSG00000030742.7	Lat	-1.46354	0.171012	0.474641	-1.57362	-0.654091	0.389502	0.470281	0.180058	0.524568	0.444991	1.22222	0.765735	0.513852	0.264681	0.592635
ENSMUSG00000024948.14	Map4k2	-3.02926	0.0113375	0.135715	-1.57352	-0.653997	2.17833	1.70537	2.66766	1.37546	1.89329	3.10063	2.68978	2.34609	2.99398	4.2176
ENSMUSG00000028937.14	Acot7	3.01156	0.0117037	0.137454	2.01077	1.00775	25.838	7.36299	17.7569	12.7658	18.5005	9.4763	6.36322	9.46517	7.27597	5.46766
ENSMUSG00000074811.2	Hps6	-3.89627	0.00244389	0.0666808	-1.57182	-0.652435	2.73292	2.66232	2.78623	2.74329	2.9062	5.19676	3.5613	4.78244	3.92137	4.52426
ENSMUSG00000049897.14	Stkld1	-1.17482	0.264616	0.575849	-1.57158	-0.652217	0.472689	0.677161	0.329749	0.185559	0.0897579	0.382341	0.22848	0.770103	0.63004	0.406226
ENSMUSG00000054237.5	Fra10ac1	-2.25497	0.045251	0.261225	-1.57135	-0.652008	4.53632	2.74812	2.76036	3.49972	3.51013	3.2728	4.21358	5.15768	7.47479	8.03556
ENSMUSG00000086468.1	Etaa1os	-1.68942	0.118955	0.403503	-1.57093	-0.651617	0.505048	0.542924	0.237604	0.660294	0.378857	0.582033	0.69324	0.499887	1.07367	0.774293
ENSMUSG00000078502.10	Gm13212	-1.24507	0.238712	0.551519	-1.57041	-0.65114	0.0772189	0.0677703	0.0718449	0.120633	0.192671	0.130609	0.119881	0.373532	0.211286	0.066187
ENSMUSG00000051910.13	Sox6	-1.66684	0.12344	0.410326	-1.5702	-0.650952	0.494084	1.14281	0.743262	1.69232	0.628625	1.46341	1.64614	0.614053	1.63645	1.97227
ENSMUSG00000110110.1	Gm30978	-0.991966	0.342313	0.643131	-1.56954	-0.650338	0.737941	0.0922501	0.677748	0.559209	0.41283	0.467374	0.375081	0.467374	0.626858	2.18102
ENSMUSG00000039901.9	9130011E15Rik	-3.60169	0.00408913	0.0856453	-1.56932	-0.650138	3.38782	3.41939	3.3869	2.4964	2.90496	5.58875	3.92293	5.76734	4.32876	4.92832
ENSMUSG00000071253.8	Slc25a16	-3.16019	0.00896485	0.123955	-1.56895	-0.649803	6.72447	6.71546	4.94213	6.83346	5.7384	7.56583	7.74801	15.3838	10.4967	8.97197
ENSMUSG00000029470.15	P2rx4	-4.80142	0.000535814	0.0336167	-1.56862	-0.649499	14.9989	18.0019	17.3705	18.4152	13.5041	28.3516	24.0766	27.8346	20.772	27.9977
ENSMUSG00000097092.2	Gm26725	-1.83143	0.0939424	0.365215	-1.56841	-0.649306	0.745846	1.69224	0.731149	0.752659	0.47762	1.49769	1.22751	1.54638	0.846186	1.33169
ENSMUSG00000053332.13	Gas5	-3.97551	0.00213121	0.0635167	-1.56836	-0.649258	23.0403	32.8663	29.1716	33.0063	30.6351	56.7963	52.6151	35.5431	38.7773	51.4583
ENSMUSG00000101823.1	Gm29438	-1.53136	0.153627	0.451526	-1.56828	-0.649184	0.16545	0.0932392	0.118278	0.12515	0.19158	0.267546	0.203441	0.163759	0.115332	0.413465
ENSMUSG00000074521.9	Gm14327	-1.42991	0.18024	0.484725	-1.56825	-0.649154	1.18211	0.558289	0.516604	0.558289	0.245014	0.539564	0.678596	1.36013	1.43549	0.613399
ENSMUSG00000026981.15	Il1rn	2.60895	0.0241165	0.19361	2.13983	1.09749	5.56183	1.56682	3.39704	1.43077	2.43659	0.59453	1.44745	1.19563	1.58409	1.28292
ENSMUSG00000047098.17	Rnf31	-2.38216	0.0361403	0.233837	-1.56817	-0.64908	6.99541	6.13666	5.86307	5.52813	4.53437	12.5175	11.1932	10.9426	8.47108	4.34697
ENSMUSG00000081221.4	Gm14760	-1.09899	0.295001	0.603753	-1.56759	-0.648545	0.565777	0.117966	0.119156	0.24118	0.470008	0.190204	0.365183	0.275572	0.668899	0.699799
ENSMUSG00000027996.13	Sfrp2	-1.07403	0.305568	0.613303	-1.56691	-0.647921	3.08775	1.71354	5.02475	3.2348	6.43405	7.76389	15.5075	2.86159	7.82221	1.56919
ENSMUSG00000104555.1	Gm5983	-1.54106	0.151268	0.448559	-1.56668	-0.647707	0.922136	0.563214	0.809484	1.30911	2.16802	0.820676	1.71067	2.28886	1.83672	1.97341
ENSMUSG00000069682.6	Gm10275	-2.56382	0.0261452	0.200908	-1.56663	-0.647663	25.4906	24.3132	21.5151	17.6349	15.6416	18.7939	35.8815	36.9417	44.9253	30.621
ENSMUSG00000076498.2	Trbc2	-2.50145	0.0292271	0.212293	-2.65486	-1.40863	0.237654	1.08673	0.671594	1.61949	1.00094	4.99949	2.63983	1.77932	1.32812	1.23237
ENSMUSG00000020869.8	Lrrc59	2.56512	0.0260847	0.200692	1.28913	0.366393	67.6703	66.5147	53.3554	52.6315	69.2768	53.3263	58.3558	46.4948	39.8355	42.9293
ENSMUSG00000024921.17	Smarca2	-5.26802	0.000255906	0.0244727	-1.70206	-0.767285	2.99875	3.58698	4.02552	3.59805	4.1316	6.40407	5.8913	5.37885	5.51727	8.22778
ENSMUSG00000022218.15	Tgm1	-0.784064	0.449385	0.725059	-1.56523	-0.646378	1.08107	9.74851	1.20113	6.60248	2.09404	9.83762	5.5873	9.4902	4.5459	0.656538
ENSMUSG00000029053.16	Prkcz	-2.08201	0.0612205	0.300077	-1.56507	-0.646223	1.60009	2.93624	2.0732	2.49337	1.79293	4.85646	3.98085	4.82127	1.96528	2.14451
ENSMUSG00000022421.18	Nptxr	-1.2445	0.238912	0.551519	-1.56489	-0.646064	0.28703	0.207295	0.179897	0.331833	0.238206	0.719087	0.291152	0.972407	0.292274	0.128225
ENSMUSG00000024901.14	Peli3	-1.97751	0.0733058	0.327235	-1.56472	-0.645903	1.88126	0.700561	1.04359	0.586489	0.634253	1.36074	0.95367	1.52987	1.52987	1.56202
ENSMUSG00000028964.14	Park7	-3.43749	0.00546676	0.0991165	-1.56471	-0.645895	17.1855	23.6252	20.4008	27.4227	22.7859	40.4734	27.5876	44.0748	25.4003	39.2366
ENSMUSG00000094189.1	Gm6134	-2.05341	0.0643285	0.306027	-1.56455	-0.645747	4.15231	3.9568	4.38358	4.7373	6.34834	5.63463	6.67108	5.19409	9.72596	11.2024
ENSMUSG00000035285.6	Nat14	5.25507	0.000261099	0.024833	3.23381	1.69324	3.69388	4.43596	3.55862	3.0263	2.9879	1.15294	1.63746	0.683571	0.59759	1.93054
ENSMUSG00000047139.9	Cd24a	-2.47508	0.0306346	0.217122	-1.56417	-0.645401	47.2325	135.501	93.6742	102.249	106.105	148.478	125.269	173.064	171.172	109.955
ENSMUSG00000028737.15	Aldh4a1	-2.23026	0.0472606	0.26722	-1.56391	-0.645159	1.27925	1.0376	1.50152	1.3658	1.30399	2.72955	2.63465	2.4076	1.00961	1.80978
ENSMUSG00000082361.6	Btc	-2.44849	0.032121	0.221325	-1.56376	-0.645016	1.58686	1.45181	1.99541	1.07219	0.867525	1.86189	1.59946	2.13296	3.01538	2.09048
ENSMUSG00000028647.13	Mycbp	-2.4631	0.0312957	0.218632	-1.47148	-0.557265	5.21432	4.1328	3.499	4.24327	3.76869	6.10648	4.95345	10.1525	5.33839	5.06991
ENSMUSG00000047216.8	Cdh19	-2.77087	0.0180364	0.169923	-1.56359	-0.64486	18.1035	11.4408	18.6401	18.8819	11.4473	26.0717	15.3843	34.1655	25.9239	21.8835
ENSMUSG00000079293.11	Clec7a	-1.49001	0.164035	0.465373	-1.56351	-0.644789	1.55906	1.87262	1.24452	3.38569	1.90537	4.75325	1.79391	5.40864	3.65221	1.3296
ENSMUSG00000045827.10	Serpinb9	-2.03689	0.0661897	0.310103	-1.56301	-0.644331	9.821	5.00669	6.71902	6.28441	3.65474	10.9958	6.88178	14.7901	11.1486	5.44372
ENSMUSG00000079645.2	Gm17193	-2.37707	0.0364682	0.234824	-1.56247	-0.643828	2.09871	2.63432	2.21169	2.48227	1.78189	2.82106	3.64105	2.85608	3.07041	5.81118
ENSMUSG00000022126.6	Acod1	-0.694502	0.501623	0.759064	-1.5624	-0.643767	0.0238911	0.594426	0.0155015	0.145761	0.0749751	0.289582	0.139084	0.104955	0.151266	0.0374909
ENSMUSG00000030494.13	Rhpn2	-1.96218	0.0752561	0.331614	-1.56235	-0.643719	7.18694	8.32844	9.35181	8.55858	2.82256	8.96574	7.7646	17.6293	10.4949	9.8759
ENSMUSG00000073421.5	H2-Ab1	-0.994447	0.341157	0.641789	-1.56214	-0.643523	31.6682	40.6166	41.9153	122.118	82.1575	304.811	179.064	72.3136	61.8764	21.1583
ENSMUSG00000022884.14	Eif4a2	-5.34201	0.000228253	0.0237211	-1.69685	-0.762855	64.8193	44.649	58.7303	54.4004	56.0953	87.8266	93.1693	76.5381	109.109	106.687
ENSMUSG00000085054.2	Gm15834	-1.98022	0.0729667	0.326558	-1.56087	-0.642349	0.288128	0.442168	0.239465	0.233482	0.248592	0.39733	0.386999	0.340025	0.381254	0.861823
ENSMUSG00000071669.14	Snx29	3.46679	0.00518992	0.0969517	1.88756	0.91652	1.64289	1.60582	1.59535	1.28221	0.917565	0.705957	0.507032	1.18704	0.68298	0.71908
ENSMUSG00000091509.7	Gm17066	-1.47161	0.168859	0.47281	-1.56015	-0.641683	5.01741	2.35616	3.0057	5.91935	4.8249	2.13308	7.65134	7.97213	9.06106	8.29275
ENSMUSG00000089714.1	Gm16092	-0.725897	0.482904	0.746641	-1.55933	-0.640928	0.115427	0.101303	1.85891	0.148813	0.0817711	0.615674	0.131825	0.419133	0.0989366	0.732815
ENSMUSG00000108122.1	Gm44116	-1.00777	0.334995	0.636042	-1.55869	-0.640335	0.107841	0.130399	0.119458	0.140483	0.128957	0.061112	0.193084	0.458425	0.107841	0.531198
ENSMUSG00000065990.12	Aurkaip1	-3.23475	0.0078451	0.116657	-1.55857	-0.640222	20.4194	36.3597	18.7246	24.1276	19.4504	38.9695	44.5786	38.9591	30.2097	29.5918
ENSMUSG00000034813.16	Grip1	-1.5654	0.145491	0.441084	-1.55834	-0.640014	0.778109	1.72817	1.86693	2.6855	0.498882	1.81527	2.20629	1.62645	1.68706	3.11775
ENSMUSG00000024787.13	Snx15	-4.28385	0.0012598	0.0506395	-1.55822	-0.639895	7.71118	9.69872	10.7061	9.71392	8.91354	14.4815	13.6949	12.0467	14.966	18.3346
ENSMUSG00000026553.17	Copa	2.85638	0.0154674	0.157341	1.29214	0.369762	44.0468	50.131	47.5816	38.8818	51.5174	39.7694	30.1466	40.1505	36.8813	32.9689
ENSMUSG00000110235.1	Gm5086	-1.20825	0.252024	0.56396	-1.55789	-0.639589	0.180358	0.481643	0.414609	0.237832	0.204023	0.772798	0.431103	0.914953	0.309796	0.154618
ENSMUSG00000020105.8	Lrig3	-1.92129	0.0806949	0.34196	-1.55751	-0.639238	1.27282	1.96623	2.34673	2.92865	1.26618	4.39765	1.94196	3.03325	1.97576	4.2548
ENSMUSG00000037860.15	Aim2	-2.33464	0.0393157	0.243173	-1.55726	-0.639006	0.721863	0.833116	0.745105	1.04012	0.678127	1.80708	1.33051	1.39194	1.1792	0.717745
ENSMUSG00000055323.5	Gm9967	-1.56893	0.144668	0.440587	-1.55719	-0.638943	0.291942	0.342916	0.25651	0.281505	0.115825	0.253699	0.357003	0.285901	0.462715	0.692897
ENSMUSG00000005107.13	Slc2a9	-0.881136	0.396893	0.687227	-1.55688	-0.638655	1.66205	1.45015	1.89223	0.471793	0.50701	1.62424	0.618466	7.15777	2.44821	0.527159
ENSMUSG00000097047.1	1110020A21Rik	-2.26184	0.0447077	0.259206	-1.55674	-0.638527	2.78326	1.88618	1.39716	1.82788	1.34526	2.04251	2.77892	3.72806	3.23291	2.40261
ENSMUSG00000041556.8	Fbxo2	-1.43851	0.177841	0.482562	-1.55642	-0.638228	0.277869	0.925292	0.537773	0.537773	1.36834	0.946958	1.06073	1.77897	0.64221	0.806603
ENSMUSG00000094724.7	Rnaset2b	-1.82727	0.0946013	0.366222	-1.55626	-0.638087	0.900718	0.509302	0.405981	0.568094	0.257973	0.59014	0.660389	0.868572	0.660389	1.15594
ENSMUSG00000024908.14	Ppp6r3	-5.45273	0.000192632	0.0216307	-1.5562	-0.638026	15.2959	16.8134	16.202	13.91	15.8087	24.0191	20.1544	28.7652	24.4264	24.5321
ENSMUSG00000095651.1	Gm21817	-2.07296	0.0621877	0.302561	-1.55595	-0.637792	1.39722	1.33307	1.17828	0.652086	0.694283	1.30928	2.31004	1.18916	1.32887	1.82764
ENSMUSG00000097403.2	9230116N13Rik	-1.77345	0.103514	0.378957	-1.55589	-0.63774	0.0997199	0.20406	0.166096	0.135458	0.0788173	0.176071	0.148117	0.237614	0.20406	0.278507
ENSMUSG00000026632.17	Tatdn3	-0.360649	0.725121	0.887337	-1.07063	-0.0984653	4.4558	6.82824	7.15646	6.94436	4.30856	5.84654	4.21793	5.33924	6.79707	11.5392
ENSMUSG00000078684.8	5830417I10Rik	-1.11272	0.28931	0.599379	-1.55551	-0.637385	0.795024	5.20638	4.84185	2.42136	0.456605	2.40658	3.22232	2.88567	3.34641	2.81734
ENSMUSG00000013653.2	1810065E05Rik	-0.614996	0.550937	0.792751	-1.55547	-0.637351	0.0676742	0.468331	0.0755328	0.666673	0.0373821	0.571468	0.205199	0.212375	0.721631	0.0318249
ENSMUSG00000027366.12	Sppl2a	-3.01299	0.0116735	0.137375	-1.55499	-0.636905	27.9675	16.1859	16.7643	20.3161	16.9585	25.018	24.0186	43.6269	35.985	25.1815
ENSMUSG00000089768.2	Tmsb15b1	-1.82381	0.0951528	0.366734	-1.55452	-0.636465	1.7075	1.60465	1.50142	1.68777	1.57779	2.43222	1.78339	3.23879	1.59248	4.75686
ENSMUSG00000096971.1	4930556M19Rik	-1.80397	0.0983703	0.370913	-1.55442	-0.63638	0.399015	0.564272	0.619322	1.31782	0.582395	1.1742	0.658793	0.903809	0.913553	1.66474
ENSMUSG00000088185.1	Scarna2	-1.14466	0.276396	0.587455	-1.55439	-0.636347	1.12257	0.799845	0.57474	2.02345	1.13415	0.517479	3.1196	1.68864	1.52638	2.7847
ENSMUSG00000093080.1	Mir3060	-1.75325	0.107051	0.384962	-1.55419	-0.636161	6.40471	3.72361	9.80444	5.85734	5.30213	6.37566	9.75997	8.89613	8.05097	14.8949
ENSMUSG00000093661.1	Eif4e3	-1.46439	0.170784	0.474408	-1.55399	-0.635981	5.38495	4.01366	1.60419	3.72769	2.40804	8.94029	6.59599	6.53915	2.50437	2.717
ENSMUSG00000082585.3	Gm15387	-1.24702	0.238022	0.551159	-1.55368	-0.635692	1.09575	1.00448	0.717196	0.590017	0.820356	0.424841	2.35846	0.919934	1.72749	2.16382
ENSMUSG00000056648.5	Hoxb8	-1.10493	0.292528	0.602111	-1.55336	-0.635391	0.0771876	0.0624125	0.213482	0.175201	0.050421	0.328189	0.130019	0.189078	0.0624125	0.164582
ENSMUSG00000033478.4	Fam160b1	-3.90121	0.00242308	0.0666808	-1.55325	-0.635287	6.18024	4.27903	5.94145	4.75046	6.25697	7.50787	6.84908	8.17685	10.0124	9.97931
ENSMUSG00000026380.10	Tfcp2l1	-0.783826	0.449519	0.725059	-1.55253	-0.634621	0.475384	0.63608	0.3162	0.758619	0.582477	1.0834	0.224496	2.93578	0.202438	3.20675
ENSMUSG00000001604.14	Tcea3	-3.04427	0.011036	0.134337	-2.93199	-1.55188	0.42929	0.290401	0.664207	0.255639	0.470801	2.21982	1.30483	0.930534	0.425798	1.76473
ENSMUSG00000103793.1	Pcdhga6	-0.834773	0.421422	0.704117	-1.55236	-0.634462	0.105768	0.443573	0.823571	0.251801	0.139261	1.13461	0.799321	0.28372	0.0838308	0.540494
ENSMUSG00000008540.11	Mgst1	-2.91559	0.0139058	0.148759	-1.55174	-0.633883	133.352	144.548	167.127	172.53	139.809	224.568	310.595	134.557	317.649	234.767
ENSMUSG00000059994.10	Fcrl1	-1.21847	0.248269	0.56024	-1.55172	-0.633869	0.0571318	0.175601	0.149323	0.144102	0.185147	0.349154	0.12106	0.345868	0.285038	0.0861489
ENSMUSG00000024847.14	Aip	-4.45741	0.000942027	0.0446536	-1.55119	-0.633375	10.8277	7.04278	7.94825	8.61131	9.11835	13.8455	13.8059	13.8184	13.3015	11.8694
ENSMUSG00000024778.12	Fas	-1.61791	0.133678	0.423646	-1.55077	-0.632982	0.977162	1.53423	1.80438	1.98443	1.66017	5.26373	2.48407	2.31263	2.38972	1.06364
ENSMUSG00000019761.10	Krt10	-1.39968	0.188888	0.495866	-1.55056	-0.632791	1.25909	0.918939	0.650429	1.43846	0.690114	1.2287	1.8097	0.616248	1.39709	3.73366
ENSMUSG00000053062.15	Jam2	-1.40727	0.186685	0.492855	-1.55046	-0.632697	3.42618	0.899547	1.50172	2.92373	3.80538	3.86672	1.93625	5.68459	5.17725	2.10837
ENSMUSG00000025494.8	Sigirr	-2.63719	0.0229266	0.189448	-1.55041	-0.632651	5.01458	9.04626	10.0357	9.40184	4.82623	13.4352	13.3184	11.8672	10.3335	8.41446
ENSMUSG00000042333.14	Tnfrsf14	-0.962424	0.356303	0.654412	-1.55031	-0.632556	3.27955	1.00572	2.32181	2.04168	2.6109	11.6953	5.12629	4.04358	0.813303	1.65424
ENSMUSG00000078612.9	1700024P16Rik	-1.13793	0.27908	0.589901	-1.55021	-0.63246	0.524538	3.99255	1.84095	3.17419	0.497187	3.18635	1.90269	2.66357	1.92841	1.88577
ENSMUSG00000024797.12	Vps51	-4.12435	0.00165115	0.0574419	-1.55016	-0.632421	4.58524	4.55815	4.48169	5.43262	4.62032	8.2038	6.90484	6.91524	5.82083	9.52139
ENSMUSG00000036526.8	Card11	-1.28465	0.225035	0.537792	-1.55014	-0.632403	0.257891	0.355835	0.191099	0.346144	0.410568	0.880977	0.766246	0.57427	0.392645	0.136209
ENSMUSG00000073179.3	Gm10478	-0.418949	0.683233	0.865593	-1.55013	-0.632393	1.61674	1.97704	1.97704	0.0384955	1.50535	0.0384955	1.89291	2.44566	2.37829	7.08385
ENSMUSG00000050232.6	Cxcr3	-1.40656	0.186889	0.493025	-1.54981	-0.632095	0.268482	0.324972	0.287822	0.438806	0.711317	1.33958	0.598303	0.6674	0.386037	0.324972
ENSMUSG00000092286.1	Dtnbos	-0.925745	0.374237	0.670027	-1.54975	-0.632036	0.167029	0.244621	0.279629	0.165642	0.340079	0.128903	0.160563	0.53441	1.65925	0.338463
ENSMUSG00000038028.9	Tigar	-2.45321	0.0318519	0.220342	-1.54909	-0.631423	1.59151	1.72757	0.735008	1.53758	1.08923	1.84585	1.88084	2.11961	1.69312	2.53254
ENSMUSG00000078350.11	Smim1	-2.59723	0.0246277	0.195628	-1.54888	-0.631226	4.6372	4.64718	5.35922	4.26595	4.6852	8.53253	10.1871	9.60109	4.26123	5.50657
ENSMUSG00000071650.5	Ganab	-4.37602	0.00107907	0.046752	-1.54831	-0.630693	42.6154	47.9734	48.0239	38.4217	53.0583	86.7666	63.342	61.3442	63.4454	83.1668
ENSMUSG00000028015.3	Ctso	-3.14383	0.00923139	0.124943	-1.54817	-0.630564	3.54569	4.83362	3.59587	3.44641	2.78651	8.01102	4.39367	5.5632	5.61729	4.81215
ENSMUSG00000035517.17	Tdrd7	-1.57706	0.142793	0.438326	-1.5481	-0.630503	3.53979	10.3456	3.14408	5.74185	6.21765	10.56	12.8378	10.5711	7.00944	3.49339
ENSMUSG00000052783.16	Grk4	-2.03888	0.0659628	0.30956	-1.54785	-0.63027	0.348532	0.440485	0.562148	0.214467	0.351885	0.531501	0.399439	0.782855	0.49943	0.690115
ENSMUSG00000043770.10	Gm12481	-1.46398	0.170894	0.474408	-1.54774	-0.630162	18.1529	8.1718	8.68251	6.83926	6.03816	5.23204	13.6953	17.9063	16.6806	22.4034
ENSMUSG00000039853.18	Trim14	-2.29195	0.0423961	0.251723	-1.738	-0.797432	2.47046	4.95245	1.62463	3.36437	3.33698	7.4869	5.49393	7.84616	3.39196	3.18737
ENSMUSG00000097573.2	G730003C15Rik	-1.77144	0.103861	0.379403	-1.54754	-0.629972	0.340686	0.48957	0.387316	0.276122	0.414714	0.339068	0.763283	0.679756	0.398033	0.941065
ENSMUSG00000022696.17	Sidt1	-1.69463	0.11794	0.402948	-1.54752	-0.629959	36.8873	23.5787	36.6666	19.4196	14.8785	42.6176	21.3037	85.1875	26.8102	39.3828
ENSMUSG00000024878.8	Cbwd1	-2.3026	0.0416067	0.249502	-1.5471	-0.629568	5.33848	4.53822	3.59146	5.55047	3.56611	5.18077	4.58447	7.48098	10.9696	8.54598
ENSMUSG00000031639.12	Tlr3	-4.11515	0.00167727	0.0574419	-1.5469	-0.629375	15.2998	15.4268	13.1989	12.2512	12.0137	21.3814	23.4733	18.2744	26.992	16.4096
ENSMUSG00000085148.1	Mir22hg	-1.81099	0.0972209	0.369483	-1.54671	-0.629203	7.74828	7.43687	10.4116	13.3563	6.06373	11.4125	17.0067	7.6839	11.0468	28.342
ENSMUSG00000097016.2	Gm26708	-1.51857	0.156783	0.455711	-1.5457	-0.628261	0.264868	0.179701	0.390088	0.297019	0.126559	0.430882	0.214734	0.57562	0.297019	0.403626
ENSMUSG00000049164.6	Zfp518a	-2.56433	0.0261214	0.200814	-1.54546	-0.628032	2.51084	2.85548	2.69322	3.08027	2.09727	3.37276	2.63356	5.83511	5.7774	3.8825
ENSMUSG00000037358.6	4930578C19Rik	-1.05785	0.312566	0.618119	-1.5449	-0.627511	0.0793375	0.123943	0.340605	0.0688595	0.188374	0.605541	0.143069	0.276788	0.123943	0.114272
ENSMUSG00000028786.15	Tmem54	-3.73342	0.00324491	0.0771552	-1.88796	-0.916825	5.54781	8.7724	5.37004	9.27607	7.57297	12.5655	10.1682	20.0892	11.7392	15.7736
ENSMUSG00000024371.14	C2	-1.05221	0.315035	0.620481	-1.54472	-0.627348	0.575954	0.509699	0.665988	0.573463	0.488231	4.06133	1.25163	0.484034	0.493443	0.362127
ENSMUSG00000027957.13	Slc35a3	-3.15959	0.0089745	0.123969	-1.54432	-0.626973	7.88525	5.08691	7.35609	9.16041	6.53116	8.8573	8.75716	15.302	10.2983	12.6532
[truncated: 15,407 more rows]
