# Supplementary material for: SRSF3 is oncogenic in breast but tumor-suppressive in liver by differential regulation of gene expression
Source: bioRxiv. 2025 Mar 17:2025.03.14.643315. Preprint. [Version 1] doi: 10.1101/2025.03.14.643315 (PMC12190909; doi:10.1101/2025.03.14.643315)
Supplement: Supplement 2 [file media-2.xlsx]

## Sheet: KO vs WT
Table S2 RNA-seq analysis of Srsf3 KO/WT liver cancer tissues
Ensembl_id	Gene_symbol	t	P.Value	adj.P.Val	KO vs WT FC	KO vs WT logFC	KO-1 RPKM	KO-2 RPKM	KO-3 RPKM	KO-4 RPKM	WT-1 RPKM	WT-2 RPKM	WT-3 RPKM	WT-4 RPKM
ENSMUSG00000061462.16	Obscn	12.4216	4.22357e-08	0.000208817	1010.14	9.98034	8.71475	35.9092	8.84424	27.1095	0.0196027	0.00900863	0.0163877	0.0264514
ENSMUSG00000093765.7	Gm20658	7.33565	1.03251e-05	0.00234444	911.975	9.83285	11.6238	6.72951	13.6976	24.0544	0.0378929	0.010578	0.00965262	0.00965262
ENSMUSG00000061742.11	Slc22a12	3.22216	0.00753244	0.060754	391.751	8.61379	39.2125	7.83668	2.60116	2.40486	0.0466167	0.0130133	0.0118749	0.0118749
ENSMUSG00000006345.10	Ggt1	4.46198	0.000822222	0.0197443	299.187	8.2249	5.53578	30.3918	3.39874	11.3562	0.0307498	0.0763212	0.00783303	0.041959
ENSMUSG00000059149.17	Mfsd4a	6.32688	4.22261e-05	0.00450079	293.739	8.19839	8.07727	3.39585	3.5218	14.1561	0.00446462	0.051639	0.0139859	0.0658928
ENSMUSG00000027737.10	Slc7a11	11.5708	9.15191e-08	0.000296673	248.494	7.95707	270.545	194.398	120.906	75.2376	0.479027	0.346206	2.19699	0.350616
ENSMUSG00000078597.2	Cyp4a12b	2.83821	0.0152553	0.0902242	204.754	7.67775	9.62991	8.12067	13.3873	4.32227	0.0133976	0.0122255	0.0763175	0.260111
ENSMUSG00000030472.9	Ceacam18	4.19116	0.00131606	0.0245853	138.377	7.11246	2.93338	1.92013	0.426559	6.78611	0.0162879	0.014863	0.0135627	0.0135627
ENSMUSG00000103907.1	Gm37498	10.7491	2.02522e-07	0.000296673	136.312	7.09077	14.8336	9.13686	8.86046	5.98558	0.0539382	0.0251165	0.191003	0.0877737
ENSMUSG00000062342.2	Serpinb9e	4.11962	0.00149237	0.0259905	133.424	7.05988	10.1614	2.61895	3.45859	0.788028	0.0167208	0.0745816	0.0139231	0.0139231
ENSMUSG00000066071.6	Cyp4a12a	2.13728	0.0543808	0.184436	132.878	7.05396	49.0817	28.0227	191.772	100.347	0.272752	0.218176	0.624371	2.68699
ENSMUSG00000049653.4	Spatc1	2.60795	0.0232686	0.112301	123.331	6.94639	29.6215	4.30102	13.3595	0.679196	0.019992	0.194363	0.0818949	0.016647
ENSMUSG00000022947.7	Cbr3	9.97689	4.47932e-07	0.000472647	109.915	6.78025	163.914	206.423	299.043	206.979	1.02845	12.423	0.446092	2.47962
ENSMUSG00000073295.4	Nudt11	5.32155	0.000197006	0.00959919	105.634	6.72292	1.63514	0.431607	2.3177	2.17758	0.0105689	0.00964428	0.0331082	0.00880055
ENSMUSG00000022824.12	Muc13	2.5475	0.0259838	0.11939	95.8251	6.58233	5.99449	16.9015	0.346318	2.00182	0.111389	0.0471106	0.0145048	0.00879475
ENSMUSG00000074183.3	Gsta1	7.1808	1.27095e-05	0.00254932	91.0765	6.50901	239.33	56.7293	146.751	197.627	0.592552	19.2868	0.437918	1.06869
ENSMUSG00000027335.9	Adra1d	9.32773	9.08003e-07	0.000740353	90.7142	6.50326	1.99594	3.2025	2.18519	1.43164	0.0168969	0.0154187	0.0232046	0.0483005
ENSMUSG00000074179.11	Gm10639	4.46228	0.000821798	0.0197443	87.1935	6.44615	55.4177	7.97448	94.8994	118.142	0.200988	1.31798	0.485966	0.711726
ENSMUSG00000005980.15	Dnase1	3.01719	0.0109771	0.0750693	84.357	6.39844	0.468447	0.241064	7.41754	0.436851	0.0104078	0.00949725	0.00866639	0.00866639
ENSMUSG00000058743.6	Kcnj14	3.30885	0.00642587	0.0548631	83.3429	6.38099	2.43238	15.6527	3.04054	0.727974	0.0118098	0.0369954	0.0811296	0.0526765
ENSMUSG00000028664.14	Ephb2	2.00282	0.0688797	0.211932	82.9264	6.37376	1.45423	7.58962	0.770051	0.0370419	0.00254499	0.0206481	0.00797243	0.0171209
ENSMUSG00000035131.14	Brinp3	1.54875	0.14801	0.332612	82.098	6.35928	1.03934	0.00861371	2.84135	5.06412	0.0149775	0.00418107	0.00381529	0.0130976
ENSMUSG00000030945.17	Acsm2	1.81092	0.0958419	0.257064	81.3398	6.34589	0.679533	29.6324	0.359908	0.107884	0.037917	0.00394397	0.00359893	0.0290761
ENSMUSG00000079042.10	Apela	3.13253	0.00887971	0.0665904	76.2885	6.25339	3.16529	0.789174	16.7081	8.93241	0.0319594	0.471685	0.026612	0.026612
ENSMUSG00000049799.13	Lrrc19	3.76711	0.00279557	0.0351745	76.0928	6.24969	0.773196	3.61709	0.859637	0.146998	0.0112666	0.0102809	0.00938148	0.00938148
ENSMUSG00000040998.18	Npnt	5.66463	0.000114633	0.00780624	71.7767	6.16544	0.536661	0.981869	2.19811	1.00582	0.020869	0.00582571	0.0649487	0.00531605
ENSMUSG00000051029.7	Serpinb1b	1.74749	0.106675	0.27387	69.1039	6.1107	11.9145	18.2538	0.372927	0.0775008	0.0189193	0.0172642	0.0157538	0.0540818
ENSMUSG00000031209.14	Heph	8.82619	1.61006e-06	0.000962711	67.1676	6.06969	12.0538	5.49876	17.3679	28.1711	0.0804069	0.398585	0.123289	0.431606
ENSMUSG00000038135.4	Crygn	4.46545	0.00081734	0.0197443	66.4823	6.0549	3.74785	1.88557	5.9828	4.15613	0.040009	0.0365088	0.0549446	0.114367
ENSMUSG00000047298.3	Kcnv2	6.17803	5.25745e-05	0.00495699	66.2179	6.04915	0.660931	0.645869	0.149646	0.296051	0.00628175	0.00573219	0.00523071	0.00523071
ENSMUSG00000045802.13	Hsf3	6.14593	5.51411e-05	0.00507448	65.6543	6.03682	0.394704	0.402826	0.922666	1.55973	0.0286657	0.0080022	0.00730212	0.00730212
ENSMUSG00000051228.5	Nyx	5.41937	0.000168537	0.00902454	63.8817	5.99733	6.50728	1.07124	2.32841	4.03745	0.0416478	0.0193935	0.1007	0.0536676
ENSMUSG00000038327.8	Serpinb9f	2.52911	0.0268692	0.121958	63.7744	5.9949	13.4154	1.54343	0.649332	0.186294	0.0548576	0.0153138	0.0139741	0.0139741
ENSMUSG00000011171.11	Vipr2	7.19508	1.24667e-05	0.00254123	61.9743	5.9536	0.407722	1.19583	0.897761	0.680235	0.0071896	0.0225222	0.00598666	0.0205518
ENSMUSG00000020836.15	Coro6	8.47246	2.44813e-06	0.00118427	55.0609	5.78296	11.2013	6.18641	14.117	14.5816	0.237546	0.852109	0.0436537	0.157281
ENSMUSG00000075025.10	Gm10804	2.33776	0.0380068	0.149314	53.0156	5.72834	2.50465	4.87239	1.08223	0.0956031	0.0661541	0.0308049	0.00818831	0.00818831
ENSMUSG00000111709.1	Gm3776	5.86415	8.43042e-05	0.00654653	52.1535	5.70469	188.777	39.9468	54.0359	66.0731	0.755841	16.2181	0.373492	0.712776
ENSMUSG00000074852.3	Hpse2	2.37138	0.0357708	0.14429	51.1118	5.67558	2.89715	0.0339077	1.84699	2.18691	0.0180366	0.0164587	0.0150188	0.0150188
ENSMUSG00000057614.6	Gnai1	6.35569	4.04858e-05	0.0043749	49.763	5.637	37.3479	11.1818	10.821	6.96094	0.180695	0.310249	0.31378	0.303902
ENSMUSG00000073293.4	Nudt10	6.92107	1.81298e-05	0.0028216	48.1941	5.59078	0.616846	0.532194	1.63708	1.11431	0.0180773	0.0164958	0.0248257	0.0150527
ENSMUSG00000044734.15	Serpinb1a	5.22925	0.00022855	0.0102566	48.0865	5.58756	40.5363	15.4072	69.5133	13.022	1.53927	0.887811	0.26862	0.243732
ENSMUSG00000028532.14	Cachd1	7.19835	1.24117e-05	0.00254123	45.2929	5.50121	17.4	14.3898	11.4071	3.43435	0.102338	0.527368	0.086699	0.527898
ENSMUSG00000069873.4	4930438A08Rik	4.37525	0.000954964	0.0213209	41.9359	5.39011	2.61692	1.02883	0.30219	1.15036	0.0153307	0.124382	0.0127656	0.0127656
ENSMUSG00000086478.1	Gm14102	4.34668	0.00100343	0.021665	41.3086	5.36837	3.82975	1.35282	4.92224	9.11574	0.0691534	0.21663	0.0949689	0.0575829
ENSMUSG00000103012.1	Gm37548	5.31088	0.000200406	0.00959919	40.5755	5.34254	0.225798	0.16458	0.208656	1.10899	0.008413	0.00767699	0.00700537	0.00700537
ENSMUSG00000016200.14	Syt14	6.49347	3.31575e-05	0.00409009	39.824	5.31557	2.25985	1.68287	0.593856	0.760845	0.0138795	0.0167769	0.0741838	0.0452348
ENSMUSG00000074375.3	Sult2a3	1.15395	0.27151	0.482165	39.5206	5.30453	22.1773	88.9156	1.68739	0.616608	0.212044	0.140591	0.129117	0.212044
ENSMUSG00000021278.6	Amn	6.40742	3.75501e-05	0.00428348	38.9248	5.28262	12.8786	13.7424	6.72948	5.00064	0.39205	0.453646	0.0261517	0.525318
ENSMUSG00000024935.10	Slc1a1	4.28003	0.00112669	0.0229666	38.7389	5.27571	9.57197	1.03436	12.5891	10.9338	0.0456233	0.463865	0.390615	0.0767539
ENSMUSG00000090175.1	Ugt1a9	5.89285	8.0696e-05	0.00629358	38.5033	5.26691	275.241	87.5705	233.071	220.828	40.005	4.49791	1.90098	1.29417
ENSMUSG00000035852.10	Misp	7.00844	1.60726e-05	0.00270393	34.0645	5.0902	2.27372	3.42034	1.23865	3.67289	0.0421744	0.0404167	0.190419	0.0867956
ENSMUSG00000020712.11	Tcam1	1.71706	0.112251	0.281932	34.0584	5.08994	3.02777	3.42646	0.0147178	0.0487154	0.00855202	0.00780385	0.0117446	0.00712113
ENSMUSG00000021747.11	4930452B06Rik	3.64901	0.00345916	0.0396235	33.5209	5.06699	2.15545	4.00221	0.582714	1.06633	0.0119684	0.0533839	0.13843	0.0533839
ENSMUSG00000072769.6	Gm10419	2.25611	0.0440098	0.163143	31.8434	4.99292	0.265296	0.024145	1.02588	1.37444	0.00467812	0.00426885	0.129051	0.00389539
ENSMUSG00000033208.7	S100b	1.83799	0.091531	0.251091	30.903	4.94968	8.02889	0.0406481	4.9372	0.240023	0.0216221	0.0197305	0.0677334	0.0180044
ENSMUSG00000021403.2	Serpinb9b	2.59747	0.0237187	0.1132	30.664	4.93847	12.0135	0.798981	0.994867	0.273243	0.174141	0.0308996	0.00821348	0.0663574
ENSMUSG00000079262.3	Slco1a6	2.58649	0.0241994	0.114475	30.1754	4.9153	0.112818	0.101992	1.61369	1.74856	0.0566861	0.00768909	0.0115718	0.0070164
ENSMUSG00000019232.14	Etnppl	4.27174	0.00114311	0.0230602	30.018	4.90776	1.67185	1.97008	16.7529	14.1616	0.061511	0.450741	0.19505	0.188303
ENSMUSG00000021404.12	Serpinb9c	1.7692	0.102848	0.268045	29.6289	4.88893	14.6772	0.799526	0.123022	0.0192577	0.0160356	0.0146327	0.0133526	0.0133526
ENSMUSG00000035948.12	Acss3	3.82308	0.00252826	0.0338233	28.9375	4.85487	1.7909	1.2777	7.69575	7.23542	0.0230573	0.129282	1.48033	0.0474523
ENSMUSG00000012187.13	Mogat1	1.76269	0.103984	0.269619	28.8972	4.85286	0.367804	0.106297	6.70671	10.1389	0.0205951	0.167093	0.0645163	0.0171492
ENSMUSG00000027401.9	Tgm3	8.5081	2.34555e-06	0.00116873	28.6915	4.84255	0.342323	0.264789	0.26363	0.365714	0.0077599	0.0243087	0.0106567	0.00646154
ENSMUSG00000108449.1	Gm44507	3.92925	0.00209119	0.0308232	28.5746	4.83666	8.60359	5.05893	6.00627	3.41631	0.305795	0.0853645	0.128471	0.417266
ENSMUSG00000109227.1	Gm44762	7.01096	1.60171e-05	0.00270393	28.2319	4.81925	1.90529	3.72857	1.58241	0.926216	0.0709894	0.0647788	0.0591116	0.0591116
ENSMUSG00000047216.8	Cdh19	3.1073	0.00930117	0.0684349	28.0732	4.81112	0.470022	0.353324	2.94013	0.676664	0.0245065	0.0334398	0.00624263	0.110648
ENSMUSG00000046160.6	Olig1	2.47945	0.0294103	0.12841	27.5948	4.78632	0.288143	1.98033	0.592134	2.05891	0.0148414	0.066199	0.0123582	0.0998431
ENSMUSG00000099889.1	Mrgprb11-ps	2.87264	0.0143196	0.0868079	27.2312	4.76719	2.61477	0.29099	6.3277	1.85113	0.105521	0.20139	0.0268797	0.0268797
ENSMUSG00000050295.3	Foxc1	3.45533	0.00491712	0.0478512	27.1792	4.76443	2.79709	1.13076	1.86628	0.193371	0.00811717	0.0938856	0.0462384	0.0703666
ENSMUSG00000026650.15	Meig1	1.93076	0.0780587	0.228011	26.9999	4.75488	0.781481	0.0242454	3.43947	5.42819	0.0291172	0.0265699	0.0399869	0.0242454
ENSMUSG00000041782.14	Lad1	3.81114	0.00258299	0.0340188	26.766	4.74233	1.19808	8.75939	4.14303	7.97076	0.0308493	0.0588771	2.01662	0.224822
ENSMUSG00000084850.1	Gm12092	2.75561	0.0177544	0.0979332	26.3869	4.72175	4.84301	0.209939	4.84301	3.70662	0.0534787	0.0488001	0.367382	0.0445308
ENSMUSG00000107985.1	Gm44160	2.18896	0.049614	0.174198	25.9736	4.69897	6.59836	2.35407	0.0528033	5.54817	0.0634134	0.0578657	0.0528033	0.0528033
ENSMUSG00000047026.9	Acsm4	1.03299	0.322455	0.533008	25.9714	4.69885	26.0549	124.537	0.132178	0.0179065	0.182158	0.013606	0.151688	0.0426221
ENSMUSG00000035896.4	Rnase1	4.30911	0.00107109	0.0224893	25.8391	4.69149	3.98864	0.934628	1.20431	0.481469	0.0330796	0.0301856	0.188433	0.0275448
ENSMUSG00000046807.9	Lrrc75b	3.20906	0.00771568	0.0616773	25.7462	4.68628	0.904138	3.2757	0.228671	0.247441	0.00697396	0.0311067	0.0218466	0.090991
ENSMUSG00000019102.10	Aldh3a1	1.62679	0.130349	0.305807	25.4936	4.67206	8.44468	3.0445	2.78382	0.0284353	0.291699	0.0736983	0.0137582	0.0137582
ENSMUSG00000017723.11	Wfdc2	2.74541	0.0180896	0.0988399	25.481	4.67135	1.36755	53.6859	10.5545	7.58003	0.0920067	0.853185	0.160334	1.13152
ENSMUSG00000057933.10	Gsta2	7.79437	5.67493e-06	0.0017654	25.3306	4.66281	542.59	170.952	399.065	521.807	22.5142	15.6654	23.8372	5.15748
ENSMUSG00000074505.5	Fat3	2.54367	0.0261657	0.119918	25.2429	4.65781	0.0672419	0.508021	0.0217443	0.0145243	0.00149396	0.00136326	0.00124399	0.0100503
ENSMUSG00000052188.6	Gm14964	5.9586	7.30327e-05	0.00591814	25.1327	4.6515	0.753999	1.50634	1.53708	0.468677	0.04222	0.0385264	0.0351559	0.0351559
ENSMUSG00000050896.12	Rtn4rl2	8.56511	2.1909e-06	0.00114801	24.4551	4.61207	19.8297	14.1379	9.88895	14.3655	0.474934	2.47279	0.277988	0.314457
ENSMUSG00000029096.15	Htra3	14.0749	1.06369e-08	0.000190805	24.3723	4.60717	3.33409	4.43705	3.70872	4.16388	0.114486	0.18472	0.221604	0.140339
ENSMUSG00000025726.11	Slc28a1	4.68147	0.000565452	0.0161001	24.3124	4.60362	4.13646	14.8751	2.30027	5.52563	0.948046	0.145631	0.400838	0.0310924
ENSMUSG00000046532.8	Ar	3.85778	0.00237592	0.0326835	23.9229	4.58032	5.80635	12.5705	8.80819	8.34669	0.0390131	0.451651	15.3776	0.0687227
ENSMUSG00000030278.11	Cidec	4.21475	0.00126278	0.0242005	23.6052	4.56104	5.79232	14.9863	35.4581	38.5695	0.550465	0.468446	0.35891	4.659
ENSMUSG00000024471.12	Myot	2.80954	0.0160804	0.0929581	23.5242	4.55608	1.96192	0.214383	2.69637	4.26767	0.0977187	0.0132549	1.04334	0.0120953
ENSMUSG00000024186.15	Rgs11	4.7744	0.000483499	0.0147751	23.0028	4.52374	0.296029	0.970452	1.1408	1.95369	0.120828	0.0238983	0.0312509	0.0218076
ENSMUSG00000029816.10	Gpnmb	3.11757	0.00912723	0.0677106	22.456	4.48903	123.331	41.3111	8.02037	1.27637	2.6181	0.149314	0.423248	1.17446
ENSMUSG00000030483.14	Cyp2b10	2.71724	0.019049	0.101262	22.3938	4.48503	0.460526	1.24645	7.15455	2.90953	0.078414	0.203414	0.0622355	0.0434293
ENSMUSG00000074195.3	Clca4b	1.79305	0.0987895	0.261601	22.0982	4.46586	4.27881	0.00891507	0.0438576	0.936727	0.0107064	0.00976978	0.00891507	0.00891507
ENSMUSG00000109321.1	A330076H08Rik	2.80037	0.0163534	0.0938605	21.8914	4.45229	0.240797	0.631154	0.0124149	0.218667	0.00721385	0.00658274	0.00600685	0.00600685
ENSMUSG00000026825.17	Dnm1	2.25667	0.0439656	0.163046	21.3023	4.41294	0.243893	3.81488	0.136264	0.079758	0.0536285	0.0272666	0.0050902	0.0050902
ENSMUSG00000002808.6	Epdr1	4.12617	0.00147526	0.0258683	20.9609	4.38963	7.38359	2.45896	8.83978	8.74476	0.0134481	0.861187	0.593255	1.55306
ENSMUSG00000039878.12	Slc39a5	2.23335	0.0458384	0.166713	20.9577	4.38941	0.0853715	4.83126	0.597942	0.274686	0.131479	0.0136759	0.0124794	0.0124794
ENSMUSG00000032357.12	Tinag	5.18497	0.000245534	0.0105479	20.8155	4.37959	3.67934	6.22312	4.98178	5.01507	0.0184941	0.338965	0.409134	1.63356
ENSMUSG00000081182.2	Gm14935	4.5298	0.000731908	0.0185437	20.7903	4.37784	0.415602	0.251529	0.936681	1.17781	0.0187864	0.0837952	0.0257995	0.0156431
ENSMUSG00000042540.12	Acot5	4.65254	0.00059384	0.0163855	20.5767	4.36294	0.282825	1.55168	0.162059	0.34043	0.0211239	0.0192759	0.0175895	0.0175895
ENSMUSG00000050860.6	Phospho1	5.73624	0.000102595	0.00745081	20.3222	4.34498	2.83037	1.8643	2.58339	2.35359	0.537265	0.0705383	0.309368	0.0131683
ENSMUSG00000083190.1	Cyp4a30-ps	2.15396	0.0527974	0.180879	20.2076	4.33683	0.0473434	0.647652	3.37898	1.11615	0.031458	0.0287059	0.0261946	0.0261946
ENSMUSG00000047205.12	Dusp18	6.12841	5.65978e-05	0.00510177	20.1695	4.33411	2.03876	0.723057	0.594224	1.70467	0.0466021	0.0432172	0.0475883	0.102239
ENSMUSG00000047528.13	Als2cr12	5.50914	0.000146217	0.00848814	19.835	4.30998	0.753909	0.421645	1.20365	0.89396	0.0996468	0.091859	0.00786763	0.027009
ENSMUSG00000047746.14	Fbxo40	1.59243	0.137884	0.317225	19.6609	4.29726	0.0778705	0.0109338	4.99493	0.0758836	0.0190117	0.00530724	0.00484293	0.00484293
ENSMUSG00000073433.10	Arhgdig	5.76802	9.76888e-05	0.00715242	19.5876	4.29187	0.228537	0.0663778	0.154832	0.36033	0.00986691	0.0090037	0.00821601	0.00821601
ENSMUSG00000044748.8	Defb1	2.61456	0.0229892	0.111605	18.611	4.21808	4.70776	0.852296	9.17141	21.1402	0.0367972	1.97823	0.0505339	2.21896
ENSMUSG00000037953.7	A4gnt	2.51826	0.0274054	0.123424	18.2596	4.19058	1.66406	3.01509	4.17851	0.684978	0.845056	0.0106203	0.373788	0.033269
ENSMUSG00000052974.8	Cyp2f2	2.40823	0.0334653	0.13851	18.2104	4.18669	49.4236	3.30794	813.305	849.021	0.932585	59.1487	1.26274	15.3687
ENSMUSG00000081688.1	Gm12499	3.42533	0.00519363	0.0489117	18.0478	4.17375	4.68915	0.303316	1.92695	2.08512	0.0587678	0.262128	0.0807062	0.0489349
ENSMUSG00000072944.11	Nup62cl	2.9062	0.0134628	0.0841029	18.0462	4.17362	0.57305	0.550472	2.40034	3.72171	0.0143631	0.0131066	0.0986701	2.05592
ENSMUSG00000025037.6	Maoa	3.38073	0.00563428	0.0511945	18.037	4.17289	812.08	442.728	54.5661	23.1243	17.8926	2.14138	49.6912	2.18418
ENSMUSG00000054266.2	Serpinb9d	1.85672	0.0886499	0.245971	18.0004	4.16996	11.7941	0.567878	0.172689	0.0213748	0.0256698	0.023424	0.0213748	0.0213748
ENSMUSG00000075402.1	Krt76	2.33325	0.0383167	0.150071	17.6875	4.14466	1.25684	0.606798	0.0115564	0.25437	0.0138785	0.0126644	0.0115564	0.0115564
ENSMUSG00000021768.15	Dusp13	3.97323	0.00193375	0.0297492	17.6017	4.13765	1.5794	0.448161	3.40989	4.81988	0.0603536	0.156564	0.172584	0.0786664
ENSMUSG00000048368.8	Omd	1.60289	0.13555	0.313701	17.1258	4.0981	2.41423	0.0809534	5.30923	0.753081	0.0206216	0.0188175	0.141664	0.225752
ENSMUSG00000085400.1	Pard3bos3	1.5177	0.155593	0.343384	16.8301	4.07297	10.7064	0.0699789	28.8244	25.459	0.121679	0.166035	1.37178	0.32269
ENSMUSG00000099381.1	Gm18303	3.35874	0.00586536	0.0523736	16.8177	4.0719	1.45764	0.183555	2.34052	1.25335	0.140825	0.024898	0.0374707	0.0779955
ENSMUSG00000081207.4	Gm13775	2.08535	0.0596042	0.194538	16.7396	4.0652	1.25785	0.694977	5.94565	14.5595	0.139664	0.0389881	0.434664	0.467737
ENSMUSG00000024867.14	Pip5k1b	2.01322	0.0676419	0.20967	16.7195	4.06346	0.396494	5.42342	0.784163	0.0452987	0.0410434	0.117366	0.0249111	0.00662168
ENSMUSG00000032315.6	Cyp1a1	6.13344	5.61749e-05	0.00508922	16.6017	4.05326	35.9537	6.2017	28.7273	25.8836	3.15449	0.900912	0.663744	1.06845
ENSMUSG00000078496.9	Zfp982	2.38767	0.0347331	0.14163	16.5419	4.04805	0.609267	4.77541	2.4695	3.48528	0.021564	0.249415	0.692562	0.0961842
ENSMUSG00000045776.2	Lrtm1	1.61904	0.132017	0.308309	16.3962	4.03529	0.0480009	18.1167	0.355163	0.194592	0.0462422	0.0273548	0.0179614	0.0294972
ENSMUSG00000109170.1	Gm45086	2.72146	0.0189022	0.100955	16.2953	4.02638	5.54172	0.563488	11.7017	4.56124	0.358464	0.563488	0.0578322	0.198534
ENSMUSG00000091556.8	Gm14569	2.04246	0.0642685	0.203339	16.2906	4.02597	2.41399	0.0289427	0.0497112	0.219427	0.0183306	0.0175667	0.00770108	0.00466943
ENSMUSG00000084854.1	Gm12678	3.90418	0.00218682	0.0315351	16.274	4.0245	0.145255	2.1853	0.849861	0.849861	0.0463688	0.0423122	0.0386105	0.0386105
ENSMUSG00000018411.17	Mapt	6.38053	3.90469e-05	0.00434016	16.2178	4.01951	1.75416	2.78279	5.05938	3.97047	0.0449343	0.252728	0.483193	0.293438
ENSMUSG00000027171.10	Prrg4	4.99441	0.000335305	0.0121855	16.1957	4.01754	5.95798	6.99136	1.7412	2.9786	0.0682024	0.738398	0.103138	0.678844
ENSMUSG00000020435.17	Osbp2	4.23962	0.00120904	0.0236189	16.1688	4.01514	0.339279	1.04842	1.78261	1.16659	0.0164892	0.0490415	0.154646	0.0979352
ENSMUSG00000018126.15	Baiap2l2	1.75637	0.105095	0.271447	16.0996	4.00895	0.791113	15.9786	0.0791278	0.41733	0.225835	0.0107332	0.210058	0.00979416
ENSMUSG00000101693.1	Gm19461	3.70453	0.0031291	0.037671	16.095	4.00854	0.642188	0.138108	0.22292	0.729697	0.00935759	0.0293136	0.108233	0.00779191
ENSMUSG00000022900.14	Ildr1	2.00083	0.0691193	0.212376	15.6981	3.97251	3.0517	0.0502469	0.56989	0.0502469	0.00746909	0.00681565	0.0305962	0.0647484
ENSMUSG00000109305.1	1810010D01Rik	5.79753	9.33557e-05	0.00700676	15.6377	3.96696	1.25184	0.799423	1.91569	1.54766	0.168905	0.156637	0.0786513	0.0209065
ENSMUSG00000028370.7	Pappa	1.84689	0.0901508	0.248597	15.5483	3.95868	3.82971	0.698044	0.0693202	0.0282899	0.0306884	0.00911548	0.00911548	0.0379659
ENSMUSG00000024770.14	Lipn	1.81527	0.0951367	0.256125	15.5143	3.95553	15.2015	0.0879036	3.8698	3.05297	0.379644	0.632249	0.0141818	0.0759672
ENSMUSG00000039179.13	Tekt5	1.54728	0.148361	0.333204	15.5034	3.95451	13.6859	0.0916493	13.8785	60.648	0.0916493	3.43781	0.151806	0.457228
ENSMUSG00000029674.13	Limk1	5.92304	7.70762e-05	0.00609072	15.1477	3.92103	4.57736	3.41473	21.9303	16.6837	0.573187	0.85799	0.466179	0.461738
ENSMUSG00000087579.7	1500017E21Rik	2.62913	0.0223851	0.110287	15.0971	3.9162	0.626311	1.34196	17.7434	2.38278	0.55654	0.119078	0.355923	0.0230633
ENSMUSG00000102697.1	Pcdhac2	2.95414	0.0123267	0.0798832	14.982	3.90516	0.745891	0.0886426	0.121476	0.0366611	0.00544959	0.0170714	0.00453778	0.0155779
ENSMUSG00000061780.5	Cfd	1.66284	0.122833	0.296553	14.915	3.89869	0.108902	0.0653541	8.47257	1.23345	0.034764	0.0317227	0.0477417	0.0289474
ENSMUSG00000109814.1	RP23-478L20.2	3.06274	0.0100951	0.0712935	14.8487	3.89227	0.471693	0.029254	0.181661	0.653158	0.0155612	0.0141998	0.0129575	0.0129575
ENSMUSG00000093394.1	Gm20621	3.41131	0.00532822	0.0495221	14.7102	3.87875	0.0689413	0.294658	0.747675	0.486864	0.0220077	0.0200823	0.0183254	0.0183254
ENSMUSG00000022376.7	Adcy8	1.41802	0.182221	0.378057	14.6923	3.87698	0.586453	7.56135	0.010974	0.092811	0.0329114	0.00581877	0.0831975	0.00530971
ENSMUSG00000022995.16	Enah	2.22364	0.0466402	0.168466	14.4044	3.84844	0.333175	3.13448	0.0707387	0.0839227	0.00149577	0.0829746	0.0220759	0.0630227
ENSMUSG00000023120.9	Gm853	1.07258	0.305047	0.516422	14.2495	3.83284	0.0115464	103.144	0.161878	0.0115464	0.0138665	0.0126534	0.019043	0.0115464
ENSMUSG00000027134.4	Lpcat4	5.0306	0.000315912	0.0117621	14.1548	3.82322	7.12579	2.22969	1.58172	7.78281	0.405533	0.290461	0.235968	0.167755
ENSMUSG00000032849.13	Abcc4	6.00179	6.84214e-05	0.00574866	14.1456	3.82228	187.772	238.649	127.98	204.49	29.2035	12.821	17.5026	4.64078
ENSMUSG00000090090.1	Mup-ps16	1.66214	0.122976	0.296755	14.142	3.82192	0.720824	0.57842	5.97322	10.3103	0.175986	0.0491276	0.220539	0.362182
ENSMUSG00000109394.1	RP23-54G8.4	2.69443	0.0198626	0.103212	14.0885	3.81645	0.208639	0.430415	0.00946018	0.168875	0.00863255	0.00787733	0.00718818	0.00718818
ENSMUSG00000052861.13	Dnah6	5.70197	0.00010818	0.00760992	14.0745	3.81501	0.14931	0.0498683	0.0937211	0.0535856	0.00791784	0.00758786	0.00758786	0.00201694
ENSMUSG00000021848.15	Otx2	1.21323	0.248927	0.456196	14.0696	3.81451	0.141777	31.1806	0.00786531	0.0113437	0.00944574	0.00861938	0.0129719	0.00786531
ENSMUSG00000105867.1	Gm42517	3.61903	0.00365199	0.0405631	14.0575	3.81327	1.56464	0.265186	2.39679	2.74372	0.067552	0.211614	0.0927696	0.0562494
ENSMUSG00000030554.16	Synm	7.63634	6.95486e-06	0.00194406	14.0323	3.81068	1.56964	1.19414	1.1187	0.951634	0.0272105	0.115882	0.079126	0.243909
ENSMUSG00000030077.11	Chl1	2.98449	0.0116574	0.0777073	14.0172	3.80913	0.0931278	0.126556	0.0044921	0.0216254	0.0026102	0.00238185	0.00217347	0.00217347
ENSMUSG00000098433.1	Mir6391	6.82338	2.07674e-05	0.00312321	14.0101	3.8084	31.4919	42.566	33.9549	46.9201	5.92382	1.37617	4.55358	1.37617
ENSMUSG00000036856.4	Wnt4	1.41023	0.184455	0.381055	14.0052	3.80789	34.7285	17.5217	0.200363	0.0849296	0.121174	0.125995	0.272966	0.0663231
ENSMUSG00000063873.10	Slc24a3	4.27798	0.00113073	0.0229883	13.8137	3.78803	11.1345	6.50646	1.8638	3.5098	0.0741456	0.880519	0.137534	1.6992
ENSMUSG00000002944.15	Cd36	6.19617	5.11801e-05	0.00488335	13.7282	3.77907	302.61	47.0541	231.523	273.255	6.12461	32.6048	10.3186	11.9447
ENSMUSG00000002831.13	Plin4	4.6881	0.000559147	0.0160248	13.701	3.77621	14.8483	2.84027	21.264	6.69588	0.972639	0.329461	0.741681	0.710605
ENSMUSG00000047557.2	Lxn	2.60153	0.0235434	0.112726	13.5529	3.76053	24.6798	13.8191	1.43446	82.8112	1.43114	3.46961	0.470722	0.457908
ENSMUSG00000015653.13	Steap2	2.11832	0.0562362	0.188097	13.5087	3.75581	0.361644	28.7357	0.804896	0.357719	0.050731	0.187332	0.0389964	0.233385
ENSMUSG00000053219.15	Raet1e	2.34299	0.0376507	0.148467	13.4792	3.75266	3.62423	0.265419	7.5186	8.819	0.156739	1.244	0.0608807	0.162701
ENSMUSG00000024376.6	Epb41l4a	3.02136	0.0108931	0.0749207	13.4701	3.75169	0.212813	2.87071	2.13268	0.886053	0.0560241	0.167318	0.0114367	0.317077
ENSMUSG00000033122.13	Hsd17b3	2.53108	0.0267729	0.121644	13.4542	3.74999	5.38042	0.61612	7.07735	0.517992	0.263142	0.111292	0.0781621	0.167854
ENSMUSG00000015090.13	Ptgds	1.95293	0.0751217	0.222917	13.4041	3.7446	0.619565	3.13388	0.227159	0.619565	0.100431	0.157872	0.0267226	0.0162028
ENSMUSG00000042109.7	Csdc2	2.69598	0.0198063	0.103173	13.3332	3.73695	1.03237	0.0625663	0.090558	0.0395372	0.00694077	0.00633356	0.00953181	0.0198405
ENSMUSG00000053961.6	Ang5	1.74606	0.10693	0.274251	13.0707	3.70826	1.5128	0.606796	0.0377379	12.004	0.0453209	0.041356	0.0377379	0.20215
ENSMUSG00000111442.1	RP24-254O21.2	5.83639	8.79575e-05	0.0067716	12.821	3.68044	0.383076	0.609488	0.871337	0.85732	0.0412963	0.0376834	0.0343867	0.118047
ENSMUSG00000024109.18	Nrxn1	2.59174	0.0239685	0.113934	12.8199	3.68031	1.78912	0.16154	9.61009	2.6701	0.0632017	0.396976	0.027639	0.422371
ENSMUSG00000027559.5	Car3	4.05563	0.00167086	0.0275065	12.6137	3.65692	320.465	2239.26	1314.67	427.962	100.164	14.391	220.962	50.905
ENSMUSG00000032358.12	Fam83b	3.82748	0.00250843	0.0337526	12.6134	3.65689	0.695349	0.122086	0.250743	0.688108	0.00827203	0.025913	0.134552	0.023646
ENSMUSG00000027456.8	Sdcbp2	2.97966	0.0117614	0.0780815	12.538	3.64824	10.2294	1.0028	9.85168	21.2972	2.42656	0.222983	0.736621	0.198827
ENSMUSG00000044349.15	Snhg11	1.83783	0.0915546	0.251117	12.5348	3.64786	11.4895	0.37258	25.8349	24.7747	4.01827	0.0366099	10.3134	0.0633426
ENSMUSG00000078864.10	Gm14322	5.78399	9.53177e-05	0.00707511	12.4653	3.63985	4.36779	20.0176	5.05457	8.25505	0.362742	0.609565	0.983393	0.70587
ENSMUSG00000032487.8	Ptgs2	2.82606	0.0155997	0.0914059	12.419	3.63448	1.76432	0.33018	0.156168	1.35144	0.223071	0.00639302	0.173759	0.0200268
ENSMUSG00000027220.2	Syt13	2.73507	0.0184361	0.0999719	12.3815	3.63011	0.175646	0.033492	0.241965	0.945729	0.0278882	0.0380543	0.00710409	0.00710409
ENSMUSG00000021373.15	Cap2	3.49234	0.00459655	0.0460631	12.3689	3.62865	0.223721	0.251904	0.761429	1.00338	0.0315736	0.0430831	0.0132648	0.105741
ENSMUSG00000106361.1	Gm43742	2.39028	0.0345701	0.141243	12.2768	3.61786	0.232216	1.3143	0.0128826	0.225181	0.0154712	0.0141177	0.0128826	0.0128826
ENSMUSG00000100230.1	Gm28650	1.82225	0.0940159	0.254619	12.2671	3.61672	0.0650084	0.146768	8.592	6.83059	0.078071	0.071241	0.0650084	0.0650084
ENSMUSG00000089675.1	Ugt1a8	4.93662	0.000368899	0.0126839	12.2319	3.61257	10.3252	10.3798	9.62819	6.5152	6.8183	0.343239	0.377333	0.279733
ENSMUSG00000068547.6	Clca4a	2.52069	0.0272843	0.123157	12.196	3.60834	1.07618	0.0200805	0.034916	0.208957	0.0106815	0.00974702	0.0088943	0.0088943
ENSMUSG00000081189.1	Hspd1-ps4	4.22122	0.00124857	0.0240825	12.1133	3.59852	2.25213	0.589749	0.700349	2.04674	0.129413	0.156074	0.0264182	0.166762
ENSMUSG00000049109.14	Themis	2.732	0.0185404	0.10016	12.1098	3.59811	2.0584	0.26634	5.02396	7.22971	0.460984	0.0907951	0.305286	0.0689808
ENSMUSG00000014776.7	Nol3	5.47014	0.000155504	0.00861431	12.0566	3.59176	2.48616	2.2949	1.4188	1.68939	0.559511	0.240678	0.0863708	0.0450636
ENSMUSG00000087382.7	Ctcflos	1.98766	0.0707235	0.215206	12.0538	3.59141	0.0358533	0.0842706	1.51822	0.40411	0.00629407	0.0510654	0.00524097	0.0545624
ENSMUSG00000046607.6	Hrk	1.80207	0.0972918	0.258935	11.8673	3.56892	0.362894	0.869275	0.111412	0.00678786	0.0184759	0.00515766	0.00776212	0.0161569
ENSMUSG00000044364.5	Tmem74b	4.60743	0.000641122	0.0171905	11.7614	3.55599	0.135702	0.241742	0.0670961	0.408849	0.0163794	0.0149464	0.0136388	0.0136388
ENSMUSG00000019848.14	Popdc3	1.8451	0.0904273	0.249168	11.6967	3.54803	0.549601	0.0128269	1.79874	0.523336	0.0154043	0.0482556	0.0128269	0.0440339
ENSMUSG00000081998.1	Gm13245	2.48911	0.028898	0.127334	11.5729	3.53267	1.65235	0.484475	5.26601	3.08052	0.636963	0.112616	0.102763	0.102763
ENSMUSG00000022055.7	Nefl	2.48372	0.0291828	0.127879	11.4686	3.51962	0.169538	0.675715	0.0104034	0.0786512	0.00949325	0.00866273	0.00790487	0.00790487
ENSMUSG00000102882.1	Gm2065	1.11635	0.286639	0.49765	11.4428	3.51637	0.0364586	0.0218795	0.978331	6.42167	0.0116384	0.0519123	0.00969114	0.0519123
ENSMUSG00000062184.11	Hs6st2	2.0476	0.0636924	0.202286	11.4015	3.51116	0.184991	5.69912	0.121	0.119704	0.0650959	0.0183325	0.0536249	0.0117488
ENSMUSG00000090165.8	Ugt1a10	1.7236	0.11103	0.2802	11.363	3.50627	5.3065	92.8673	1.10078	0.450667	1.60727	0.284374	0.370675	0.0631328
ENSMUSG00000049420.8	Tmem200a	6.45714	3.49416e-05	0.00412357	11.2826	3.49602	0.0853634	0.0943833	0.142917	0.113493	0.00779762	0.0244268	0.00649294	0.00649294
ENSMUSG00000027356.8	Fermt1	5.4764	0.000153972	0.00861431	11.2812	3.49585	1.19622	2.38805	0.547382	1.15048	0.159079	0.0927221	0.139641	0.0488084
ENSMUSG00000020182.16	Ddc	6.49048	3.33008e-05	0.00409009	11.2084	3.48651	77.0727	54.9058	49.0739	52.0839	7.25374	3.79869	13.7653	1.73843
ENSMUSG00000007682.5	Dio2	1.01499	0.330606	0.540997	11.2068	3.4863	1.74572	7.59897	0.00604911	0.00459633	0.0371341	0.024621	0.00459633	0.00459633
ENSMUSG00000043811.5	Rtn4r	4.49184	0.000781104	0.0193165	11.1355	3.47709	0.0518661	0.244361	0.168438	0.366279	0.0165569	0.0151084	0.0137866	0.0137866
ENSMUSG00000070530.5	Wfdc16	3.45439	0.00492555	0.0478512	11.1275	3.47605	1.11568	0.259179	1.80259	2.4361	0.148396	0.179375	0.0239413	0.128246
ENSMUSG00000053626.5	Tll1	3.86098	0.00236233	0.0326217	10.8364	3.43782	0.254951	0.314886	0.0601991	0.146749	0.0278243	0.0402105	0.00344399	0.011823
ENSMUSG00000078868.3	Gm14412	4.1287	0.0014687	0.025829	10.8144	3.43488	0.646213	3.06501	2.80747	0.90071	0.0663426	0.126617	0.330125	0.136534
ENSMUSG00000079357.8	Gm11100	2.46875	0.0299875	0.129752	10.7942	3.43219	1.32894	0.348267	0.0615939	0.0471024	0.0491507	0.0137207	0.0125204	0.0125204
ENSMUSG00000075318.12	Scn2a	1.83495	0.092006	0.251882	10.6823	3.41716	1.24175	0.00989346	0.142921	0.0328817	0.00823811	0.0112411	0.00789479	0.00720411
ENSMUSG00000111774.1	RP23-13G1.8	1.20955	0.250284	0.457776	10.6353	3.41079	0.0826888	0.0457508	1.66546	11.8063	0.0549438	0.050137	0.0457508	0.0457508
ENSMUSG00000059343.4	Aldoart1	4.10896	0.00152069	0.0261097	10.6008	3.4061	0.321932	0.521962	0.119965	0.129552	0.0511148	0.014269	0.0214745	0.0130207
ENSMUSG00000040703.11	Cyp2s1	2.98858	0.0115701	0.0772976	10.4765	3.38909	1.34783	2.63939	0.323988	0.206898	0.24368	0.0289838	0.0446393	0.0563303
ENSMUSG00000034460.9	Six4	5.02899	0.000316748	0.0117636	10.4417	3.38429	0.0714426	0.0941191	0.161242	0.100425	0.00966261	0.00269738	0.0436271	0.00844981
ENSMUSG00000026831.16	1700007K13Rik	2.90319	0.0135376	0.0841138	10.3417	3.3704	0.978905	1.7053	0.136209	0.22369	0.033251	0.104162	0.0456638	0.0276875
ENSMUSG00000028715.2	Cyp4a14	2.34818	0.0373	0.147571	10.3121	3.36626	10.8032	39.1403	18.8177	8.59688	112.156	0.226107	1.24425	0.135052
ENSMUSG00000030701.17	Plekhb1	4.97535	0.000346014	0.0123067	10.28	3.36177	7.68356	12.5638	8.78671	18.2103	0.867914	0.20587	2.28378	3.86295
ENSMUSG00000008153.11	Clstn3	3.21779	0.00759304	0.061078	10.2489	3.35739	2.66387	1.45912	6.32626	6.68665	0.370696	0.129766	1.46153	0.219426
ENSMUSG00000041193.15	Pla2g5	1.81125	0.0957896	0.256996	10.166	3.34567	0.1218	7.61819	0.377985	0.277717	0.0748477	0.0101526	1.12216	0.00926438
ENSMUSG00000038677.13	Scube3	6.29086	4.45136e-05	0.00457367	10.0636	3.33108	0.317033	0.335275	0.660023	0.757111	0.0249262	0.0496087	0.0819686	0.054685
ENSMUSG00000047821.16	Trim16	3.31833	0.0063153	0.0544745	10.0516	3.32935	8.4164	15.6927	1.85366	1.0996	0.277041	0.271787	1.0664	0.340578
ENSMUSG00000040329.14	Il7	5.04038	0.000310879	0.0116909	9.99515	3.32123	1.25582	0.965268	1.02554	3.98595	0.240494	0.171722	0.148362	0.0739141
ENSMUSG00000082908.4	Gm13736	3.66993	0.00333076	0.0391945	9.98434	3.31967	36.8004	24.6652	25.0531	33.3047	28.6992	1.02898	1.87183	1.09944
ENSMUSG00000000948.16	Gm38393	3.28039	0.00676978	0.0569055	9.89869	3.30724	1.101	1.51381	1.57538	1.76935	0.00615169	0.260039	0.906111	0.476825
ENSMUSG00000040729.7	Cep126	2.82503	0.0156292	0.0915004	9.82858	3.29698	0.371358	0.0563976	0.400748	0.983142	0.0069513	0.043367	0.0477533	0.0760984
ENSMUSG00000025488.9	Cox8b	2.25376	0.0441954	0.163426	9.79728	3.29238	6.80068	0.460029	1.39865	0.074218	0.0891311	0.0813334	0.074218	0.074218
ENSMUSG00000032172.8	Olfm2	3.49897	0.00454139	0.0458352	9.73886	3.28375	0.902559	1.05342	2.96286	4.38837	0.0393575	0.286827	0.694129	0.20253
ENSMUSG00000035403.10	Crb2	4.16951	0.00136702	0.0249935	9.73537	3.28324	0.152533	0.038867	0.114123	0.126158	0.00479056	0.038867	0.00398902	0.013694
ENSMUSG00000020598.15	Nrcam	1.97552	0.0722332	0.217403	9.71223	3.2798	0.290471	1.15084	0.066418	0.0173383	0.0138356	0.00386229	0.0688468	0.012099
ENSMUSG00000025936.15	Gm4956	1.0783	0.302594	0.514012	9.69444	3.27716	3.72255	0.121326	24.5164	1.01894	0.0235071	0.387123	0.488013	0.395416
ENSMUSG00000028487.18	Bnc2	2.32765	0.0387052	0.151065	9.68165	3.27525	0.0325228	0.0202606	0.536668	0.148122	0.0128319	0.00358209	0.00326871	0.0429741
ENSMUSG00000059049.14	Frem1	5.34223	0.00019059	0.00951286	9.6586	3.27181	0.0915863	0.100366	0.141642	0.119446	0.0118479	0.0102391	0.00315249	0.0494009
ENSMUSG00000072812.4	Ahnak2	4.34198	0.00101164	0.0217066	9.61578	3.2654	6.99981	1.44825	0.694441	3.05388	0.247041	0.256324	0.201852	0.195342
ENSMUSG00000043518.7	Rai2	3.979	0.00191401	0.0295979	9.56646	3.25799	0.665772	2.10675	0.516656	0.629308	0.013353	0.197075	0.135844	0.17422
ENSMUSG00000109239.1	Gm45176	3.03645	0.0105949	0.0736489	9.55104	3.25566	0.104886	0.0404322	0.122928	0.126248	0.00783379	0.00714845	0.00652306	0.0223932
ENSMUSG00000059040.4	Eno1b	2.83775	0.015268	0.0902693	9.53829	3.25373	1.77549	38.2301	17.3691	24.4039	0.947442	0.581481	7.79275	0.807675
ENSMUSG00000050824.11	Sstr5	1.63096	0.12946	0.304638	9.50559	3.24878	2.14351	0.00977624	0.00977624	0.398869	0.0117406	0.0107135	0.00977624	0.00977624
ENSMUSG00000073497.6	AA792892	3.74924	0.0028869	0.035962	9.40829	3.23393	0.443754	0.141578	0.287863	0.0894666	0.0157059	0.0492004	0.0215691	0.0130781
ENSMUSG00000082837.1	Gm15373	4.53212	0.000729015	0.0184966	9.39739	3.23226	50.8836	33.0246	38.9272	29.1362	28.9749	3.57193	2.67775	0.668795
ENSMUSG00000023088.16	Abcc1	12.5297	3.84097e-08	0.000208817	9.30455	3.21794	6.2639	4.64159	3.29292	3.45229	0.407961	0.544558	0.565697	0.34778
ENSMUSG00000022215.5	Fitm1	2.69669	0.0197802	0.10311	9.28525	3.21494	7.11543	22.5525	27.6065	28.5029	9.77618	0.147701	3.98016	2.85514
ENSMUSG00000093610.7	Cyp2c53-ps	0.849403	0.412672	0.617184	9.28292	3.21458	0.0149683	8.49509	0.354332	0.32947	0.017976	0.0164034	0.0736366	0.0801805
ENSMUSG00000023918.12	Adgrf4	1.69686	0.116096	0.287423	9.2576	3.21064	0.281435	1.91734	0.00873152	0.012593	0.010486	0.00956864	0.00873152	0.00873152
ENSMUSG00000062209.15	Erbb4	1.50108	0.159788	0.34878	9.19879	3.20144	0.86138	0.0174715	3.55007	6.74354	0.00848949	0.0879499	0.261943	0.383782
ENSMUSG00000027555.8	Car13	3.61207	0.00369836	0.0407501	9.14581	3.19311	4.67618	4.35645	1.46848	0.783084	0.0456232	0.568275	0.308764	0.500838
ENSMUSG00000026479.13	Lamc2	6.17538	5.2781e-05	0.00495699	9.14086	3.19233	0.358302	0.274494	0.145314	0.306895	0.0206009	0.0731563	0.0227367	0.0178035
ENSMUSG00000024027.7	Glp1r	3.02277	0.0108649	0.074787	9.14008	3.19221	0.201115	1.33305	1.2295	1.33642	0.228649	0.135258	0.0888117	0.018053
ENSMUSG00000004105.8	Angptl2	7.36107	9.9817e-06	0.00232535	9.03766	3.17595	10.7765	5.06605	7.2569	8.70826	0.475789	1.61436	0.413472	1.69879
ENSMUSG00000053279.6	Aldh1a1	5.0507	0.000305656	0.0115945	8.9025	3.15421	2524.68	1099.62	1682.34	1124.26	100.94	100.017	570.639	138.975
ENSMUSG00000055114.7	Anxa13	1.12055	0.284917	0.496456	8.86806	3.14862	0.0292005	4.03482	32.9924	25.5936	0.035068	1.06298	0.143652	3.33939
ENSMUSG00000044646.14	Zbtb7c	2.67172	0.0207062	0.105453	8.77912	3.13408	0.16399	0.697631	0.527692	1.1346	0.0715586	0.0423308	0.177695	0.0193958
ENSMUSG00000033581.16	Igf2bp2	4.07974	0.00160115	0.0267925	8.7132	3.1232	0.429201	2.3568	1.05601	0.350881	0.135024	0.0664103	0.0880251	0.0756896
ENSMUSG00000026879.14	Gsn	6.20011	5.08824e-05	0.00488335	8.71302	3.12317	6.67652	19.2206	30.5589	11.1871	1.72726	2.00693	1.39033	1.56135
ENSMUSG00000078867.9	Gm14418	5.4263	0.00016669	0.00901483	8.69364	3.11996	2.5767	10.9992	4.20253	6.45014	0.270629	0.637345	0.843978	0.96456
ENSMUSG00000020334.6	Slc22a4	4.20436	0.00128597	0.0243723	8.62423	3.1084	1.99032	2.56942	1.91683	5.75943	0.355107	0.0560604	1.59338	0.346714
ENSMUSG00000029161.7	Cgref1	5.03466	0.000313811	0.0117478	8.50462	3.08825	18.7133	23.8704	6.90116	8.40371	1.31869	1.70991	0.523588	4.34711
ENSMUSG00000034219.15	Sept14	3.0892	0.00961573	0.0696073	8.49636	3.08684	0.17126	0.223468	0.268714	0.934478	0.124201	0.016847	0.0153731	0.0527749
ENSMUSG00000021974.14	Fgf9	2.75159	0.0178859	0.0982879	8.48914	3.08562	0.0308114	0.122346	0.167663	0.471565	0.00752161	0.00686358	0.0235622	0.0506003
ENSMUSG00000068270.15	Shroom4	9.8674	5.0331e-07	0.000501577	8.4631	3.08119	4.93547	4.9416	3.62677	3.14453	0.249252	0.782472	0.416112	0.699977
ENSMUSG00000064193.8	Gm4735	3.56893	0.00399925	0.0426001	8.44794	3.0786	4.64713	48.8449	21.0633	31.7882	1.65757	1.1949	9.92142	1.53516
ENSMUSG00000033453.8	Adamts15	4.89859	0.000392923	0.0131238	8.41906	3.07366	0.728487	1.58901	3.58457	1.58388	0.0690196	0.450186	0.128698	0.343534
ENSMUSG00000024245.4	Tmem178	1.78486	0.100167	0.263614	8.36693	3.0647	0.675012	17.1244	0.318244	0.304901	0.0189193	0.73203	0.192472	0.0843881
ENSMUSG00000021294.7	Kif26a	6.97196	1.68995e-05	0.00270393	8.33556	3.05928	2.02873	5.39278	1.86058	2.35626	0.165484	0.524764	0.398531	0.288924
ENSMUSG00000015852.13	Fcrls	2.14864	0.0532979	0.182071	8.33542	3.05926	0.57704	0.792568	0.0236595	0.416723	0.0137477	0.0613205	0.0188799	0.0613205
ENSMUSG00000032899.14	Styk1	1.53569	0.151159	0.336987	8.32793	3.05796	0.212293	0.0587789	5.4256	10.3715	0.105043	0.324518	0.107026	0.0368049
ENSMUSG00000040322.10	Slc25a24	4.54946	0.000707712	0.0181356	8.30295	3.05362	30.2081	22.0002	3.70021	8.20982	2.01364	1.29543	1.48607	1.05913
ENSMUSG00000042808.7	Gpx2	3.63228	0.00356547	0.0400986	8.29066	3.05149	14.7606	16.1988	47.0579	60.9585	3.55498	1.45807	29.002	0.95751
ENSMUSG00000049086.8	Bmyc	3.47374	0.00475491	0.0471236	8.27363	3.04852	1.89076	3.84808	4.66356	5.19581	0.106702	1.53501	0.185941	1.37534
ENSMUSG00000068794.7	Col28a1	1.88221	0.0848643	0.239355	8.24842	3.04412	0.317905	0.177291	0.00717037	0.29038	0.00654307	0.00597064	0.127999	0.0054483
ENSMUSG00000044103.4	Il1f9	1.63623	0.128343	0.303242	8.23275	3.04137	27.2219	0.175512	1.76323	20.1939	0.276019	1.85313	0.133756	0.619941
ENSMUSG00000094156.2	Sult2a7	0.990428	0.341973	0.552031	8.23198	3.04124	0.232903	0.0209065	1.61201	1.21734	0.129586	0.0229108	0.0344801	0.0209065
ENSMUSG00000056258.8	Kcnq3	1.75638	0.105092	0.271447	8.22582	3.04016	0.0151057	1.08268	0.0172266	0.0411549	0.0115892	0.00204899	0.00919814	0.0100155
ENSMUSG00000018339.11	Gpx3	3.6416	0.00350582	0.0397358	8.21807	3.0388	154.639	25.0858	11.4801	11.8705	5.58417	3.33305	1.64876	3.58957
ENSMUSG00000031400.10	G6pdx	5.49512	0.000149486	0.00850003	8.20889	3.03719	30.3529	39.19	20.1463	25.6179	2.35743	15.6952	1.47542	2.36315
ENSMUSG00000033590.8	Myo5c	2.90413	0.0135141	0.0841029	8.16873	3.03011	0.34431	0.982268	1.57987	0.289509	0.0170785	0.571874	0.0135548	0.285308
ENSMUSG00000057726.2	Serpinb9g	1.52035	0.154934	0.342436	8.16111	3.02877	2.27463	1.16317	0.0684234	0.0139086	0.112369	0.0152421	0.0229389	0.0139086
ENSMUSG00000027805.16	Pfn2	6.30003	4.39192e-05	0.00457367	8.15247	3.02724	4.02612	11.6215	6.25994	3.97318	0.580286	0.537503	1.71746	0.490943
ENSMUSG00000074923.10	Pak6	3.30762	0.00644041	0.0549088	8.14087	3.02518	0.491322	1.17705	1.73684	4.95231	0.0540196	0.965993	0.161259	0.132513
ENSMUSG00000042961.13	Egflam	1.82151	0.0941345	0.254678	8.1222	3.02187	3.36568	4.59446	0.0881788	0.205123	0.0171357	0.0960797	0.0936185	0.540265
ENSMUSG00000026535.9	Ifi202b	2.19615	0.048983	0.172943	8.10756	3.01927	3.42503	1.38893	5.6114	2.32457	3.48887	3.14389	0.0157445	0.0540499
ENSMUSG00000050737.13	Ptges	3.18567	0.00805414	0.0631724	8.07291	3.01309	1.41955	3.88109	13.3594	9.8054	3.09406	0.194453	1.02231	0.242364
ENSMUSG00000031647.10	Mfap3l	2.34238	0.0376919	0.148568	8.06944	3.01247	0.957973	2.0653	0.149431	0.0918103	0.0242227	0.069266	0.0974313	0.0406844
ENSMUSG00000028996.9	Rbp7	2.65223	0.0214585	0.10755	8.04491	3.00808	3.35003	0.300642	0.237214	0.988646	0.300642	0.04078	0.0372123	0.127748
ENSMUSG00000041559.7	Fmod	3.23551	0.00735022	0.0598494	8.02271	3.00409	0.248025	0.0652936	0.285736	0.329737	0.00970574	0.0304042	0.00808181	0.188435
ENSMUSG00000031111.16	Igsf1	1.79485	0.0984888	0.261229	8.01103	3.00199	0.0374238	0.010458	0.124003	0.819121	0.00556297	0.0248131	0.00463219	0.015902
ENSMUSG00000004038.9	Gstm3	2.7353	0.0184283	0.0999719	8.00271	3.00049	1103.98	446.249	1844.91	2064.38	131.638	300.626	734.865	16.3573
ENSMUSG00000110894.1	RP24-254O21.3	4.46069	0.000824045	0.0197524	7.99902	2.99982	0.281046	0.281046	0.550593	0.54058	0.00841963	0.0683105	0.0856553	0.141627
ENSMUSG00000024598.8	Fbn2	3.71926	0.00304708	0.0372531	7.96528	2.99373	0.0594433	0.0829614	0.0234893	0.104018	0.0100084	0.0027939	0.00420473	0.0265419
ENSMUSG00000025738.7	Fbxl16	3.42327	0.00521315	0.0489117	7.94204	2.98951	0.204097	1.23102	0.327336	0.191529	0.0620646	0.106708	0.0126698	0.0411507
ENSMUSG00000020303.2	Stc2	5.30505	0.00020229	0.00959967	7.93075	2.98746	0.127653	0.18254	0.0972975	0.180585	0.00620042	0.0386825	0.0253993	0.0177242
ENSMUSG00000038768.8	9130409I23Rik	4.37282	0.000958985	0.0213209	7.9215	2.98577	5.6391	5.62441	11.2591	11.5285	0.538284	0.654122	3.85833	0.819683
ENSMUSG00000053965.10	Pde5a	3.6433	0.00349503	0.0396769	7.91077	2.98382	4.04886	7.63015	1.57375	0.661977	0.169327	0.672817	0.239753	0.302895
ENSMUSG00000029094.12	Afap1	8.31275	2.97075e-06	0.00123929	7.88692	2.97946	1.0948	2.91469	1.38981	1.5957	0.157994	0.2414	0.22969	0.208086
ENSMUSG00000070323.11	Mmp27	2.29244	0.0412348	0.157109	7.87558	2.97739	15.1814	0.666942	13.7447	1.05129	0.205828	1.21529	0.214286	0.840225
ENSMUSG00000070810.10	Sult2a6	1.24731	0.236634	0.442945	7.87376	2.97705	0.274346	6.32984	0.0275732	1.29573	0.0331137	0.321933	0.0454753	0.0275732
ENSMUSG00000097368.2	Gm10390	2.56984	0.024946	0.116592	7.87153	2.97664	0.0162816	0.0920602	0.10409	0.20118	0.0205141	0.0177285	0.00545839	0.00330961
ENSMUSG00000047281.3	Sfn	2.33651	0.0380925	0.149519	7.8402	2.97089	4.46114	32.4556	0.84883	1.5145	0.243028	0.769698	0.764523	0.33462
ENSMUSG00000023044.1	Csad	4.21806	0.00125548	0.0241359	7.8191	2.967	53.5983	158.788	111.941	58.1745	7.19674	4.7165	51.6358	8.8472
ENSMUSG00000029334.14	Prkg2	1.35366	0.201376	0.401084	7.79807	2.96312	0.946412	13.0845	0.133218	0.0663428	0.0847232	0.00545354	2.4511	0.0266571
ENSMUSG00000022367.7	Has2	2.06369	0.0619185	0.198871	7.7514	2.95446	0.258415	0.270196	0.00829915	0.167536	0.0247552	0.00691056	0.0237235	0.00630599
ENSMUSG00000063632.6	Sox11	3.56162	0.00405263	0.0429392	7.74775	2.95378	0.162052	0.0467317	0.170748	0.0919738	0.0126203	0.00352305	0.0755272	0.0110363
ENSMUSG00000030218.2	Mgp	4.83912	0.000433846	0.0138475	7.72435	2.94941	3.80012	4.67755	1.53299	2.84125	0.181854	0.262808	0.439703	1.19552
ENSMUSG00000026220.6	Slc16a14	2.13538	0.0545648	0.184913	7.69249	2.94345	0.211769	0.0179958	0.175449	1.03007	0.0312911	0.029987	0.0079709	0.0273636
ENSMUSG00000036745.15	Ttll7	4.8928	0.000396728	0.0131544	7.64831	2.93514	3.4706	0.987239	3.74462	3.13737	0.123598	0.29099	0.398158	0.947667
ENSMUSG00000102483.1	Gm7068	3.62134	0.00363678	0.0404758	7.63038	2.93175	0.119115	0.0731979	0.141963	0.286539	0.114751	0.0099288	0.00906018	0.00906018
ENSMUSG00000028278.14	Rragd	5.34735	0.000189037	0.00949843	7.59139	2.92436	31.9553	4.93623	9.82802	12.5847	3.01555	1.47892	1.53486	0.779596
ENSMUSG00000081137.3	BC022960	3.15627	0.00850081	0.0650355	7.54739	2.91598	0.289281	0.315724	0.277419	0.100705	0.0577893	0.0161323	0.0553809	0.0147209
ENSMUSG00000020676.2	Ccl11	2.79332	0.0165667	0.0944606	7.52811	2.91229	0.686878	1.63284	0.157412	0.168928	0.153059	0.027061	0.0246936	0.0847715
ENSMUSG00000036111.8	Lmo1	3.20234	0.00781146	0.0620833	7.52118	2.91096	0.369226	0.478867	0.158613	0.0647657	0.0206747	0.018866	0.0846916	0.0172155
ENSMUSG00000055937.1	Krt28	2.88821	0.0139157	0.0854275	7.52097	2.91092	0.2163	0.037144	0.38946	0.318419	0.0197581	0.0180296	0.0164523	0.0564795
ENSMUSG00000039131.15	Gipc2	5.11953	0.000273108	0.011009	7.51909	2.91056	23.2047	15.71	10.1635	10.827	2.43728	0.86825	8.23628	0.702594
ENSMUSG00000029309.7	Sparcl1	4.14915	0.0014168	0.0253968	7.50834	2.90849	13.069	25.1355	2.66264	10.3822	1.51332	0.948704	1.81435	1.08204
ENSMUSG00000021259.4	Cyp46a1	2.29434	0.0410941	0.156835	7.45299	2.89782	1.63986	0.202742	1.17766	0.244036	0.0151426	0.304236	0.0620299	0.131269
ENSMUSG00000026331.13	Slco6c1	1.69191	0.117055	0.28902	7.44112	2.89552	0.00940129	0.00940129	0.342235	1.06822	0.0112904	0.0103026	0.00940129	0.00940129
ENSMUSG00000024747.3	Aldh1a7	5.54725	0.000137707	0.00836155	7.43692	2.89471	160.228	69.6413	217.867	232.642	7.00482	21.961	35.2114	33.8496
ENSMUSG00000049100.15	Pcdh10	1.3005	0.218421	0.422066	7.3957	2.88669	0.588918	0.00379669	0.00221321	0.148351	0.00660169	0.0018429	0.0138739	0.00168168
ENSMUSG00000104140.1	Gm37140	5.15783	0.000256596	0.0107292	7.39536	2.88662	0.778123	1.59394	0.737247	0.875262	0.0983434	0.382824	0.0780531	0.0849894
ENSMUSG00000014158.12	Trpv4	4.94982	0.000360925	0.0125758	7.39239	2.88604	1.9197	3.83612	1.26932	2.62306	0.111599	1.14457	0.195244	0.331689
ENSMUSG00000057074.6	Ces1g	4.39055	0.000930005	0.0209842	7.36799	2.88127	415.796	194.502	341.934	527.406	42.1265	80.0887	122.16	12.2071
ENSMUSG00000022129.3	Dct	1.51958	0.155124	0.342729	7.34092	2.87596	0.0118171	0.0954713	0.549104	0.451863	0.0141916	0.0444566	0.0118171	0.0118171
ENSMUSG00000051225.9	Fam83a	2.07132	0.0610937	0.197353	7.32504	2.87284	25.7321	35.217	1.35575	2.26926	0.22556	0.391524	6.74537	1.94084
ENSMUSG00000004552.16	Ctse	1.72641	0.11051	0.279547	7.31689	2.87123	0.180769	7.68305	5.3146	0.449218	0.24464	0.135524	0.180769	0.170266
ENSMUSG00000029843.4	Slc13a4	1.90703	0.0813192	0.23359	7.2721	2.86237	0.137581	1.40945	0.092458	0.0403667	0.0621678	0.00646644	0.092458	0.00590072
ENSMUSG00000040978.4	Gm11992	3.30358	0.0064882	0.0552112	7.26873	2.8617	0.774424	0.29577	0.194594	0.648233	0.0133697	0.179005	0.0547672	0.089942
ENSMUSG00000097157.1	Gm26512	1.93869	0.0769962	0.226276	7.25043	2.85807	0.158322	0.896077	0.018153	0.00878319	0.0105481	0.00962526	0.00878319	0.00878319
ENSMUSG00000014329.14	Bicc1	3.94036	0.00205023	0.0306219	7.24409	2.85681	12.3179	17.1851	4.43376	6.25655	0.238813	2.50402	0.888921	4.70309
ENSMUSG00000016349.10	Eef1a2	1.51237	0.156928	0.345014	7.21957	2.85191	1.03558	0.0128208	0.0168731	1.22699	0.05033	0.0140499	0.0128208	0.0128208
ENSMUSG00000070639.5	Lrrc8b	4.36483	0.000972345	0.0213749	7.20422	2.84884	23.3408	16.4851	4.64387	3.59542	0.768328	1.2097	3.11981	0.843184
ENSMUSG00000057897.14	Camk2b	1.87534	0.0858704	0.241159	7.20406	2.84881	0.163283	0.398233	0.146159	0.882016	0.0181491	0.0110155	1.65346	0.0100518
ENSMUSG00000031274.16	Col4a5	2.03597	0.0650028	0.204529	7.18765	2.84552	4.20776	0.444955	15.2904	13.2754	0.106468	0.177308	1.66827	6.08311
ENSMUSG00000092390.1	Gm20541	1.30484	0.216989	0.420567	7.17984	2.84395	1.98667	0.0190032	0.0250096	2.82935	0.0228216	0.142377	0.0190032	0.0190032
ENSMUSG00000052396.7	Mogat2	2.35598	0.0367788	0.146456	7.17264	2.8425	33.1553	54.3968	6.04258	2.75492	6.1332	0.351322	7.85445	0.627481
ENSMUSG00000079164.8	Tlr5	2.3618	0.0363946	0.145627	7.14033	2.83599	1.90114	0.223604	5.14802	3.42016	0.239002	0.0543489	1.91224	0.130056
ENSMUSG00000028780.13	Sema3c	2.34364	0.037606	0.148324	7.10261	2.82835	2.69417	5.53176	0.207983	0.530854	0.25793	0.0823675	0.569734	0.0491975
ENSMUSG00000024827.9	Gldc	1.58041	0.140609	0.321335	7.09573	2.82695	34.937	1.40958	112.445	126.646	0.272153	45.0416	0.588674	43.5427
ENSMUSG00000040594.19	Ranbp17	2.18552	0.049919	0.174755	7.09447	2.8267	0.15396	0.0141643	0.15396	0.0147803	0.0186225	0.0113029	0.00300444	0.00300444
ENSMUSG00000087158.1	Gm14093	3.55888	0.00407285	0.0430517	7.07925	2.8236	5.10609	6.80867	1.15014	2.32144	0.288153	0.393193	0.361103	0.965029
ENSMUSG00000036030.9	Prtg	1.96052	0.0741387	0.22126	7.04541	2.81668	0.0199585	0.722261	0.0642175	0.0922695	0.00350373	0.0405252	0.0029175	0.0834673
ENSMUSG00000076431.4	Sox4	5.49794	0.000148822	0.00850003	7.03389	2.81432	16.6965	20.022	4.84018	9.31988	0.602987	2.01198	2.13557	2.6078
ENSMUSG00000028613.14	Lrp8	3.80457	0.00261364	0.0342216	7.02869	2.81326	1.69318	1.08888	0.224178	1.37106	0.210516	0.0727025	0.079924	0.190106
ENSMUSG00000027386.9	Fbln7	3.10042	0.00941938	0.069078	6.99726	2.80679	0.292641	0.354653	0.48397	0.160196	0.00994027	0.146708	0.013651	0.192988
ENSMUSG00000085317.1	Gssos2	4.06076	0.00165575	0.027374	6.96561	2.80025	1.84103	1.04326	1.79776	1.11925	0.651875	0.164698	0.427077	0.0307462
ENSMUSG00000074489.9	Bglap3	2.11269	0.0567981	0.189271	6.95756	2.79858	0.282694	0.251276	0.177644	4.25088	0.128718	0.0111373	0.124166	0.133614
ENSMUSG00000042436.12	Mfap4	2.12164	0.0559075	0.187452	6.9432	2.7956	0.324124	0.0139014	0.305985	0.397708	0.0166947	0.0152342	0.0139014	0.0744652
ENSMUSG00000102252.5	Snrpn	3.15825	0.00846999	0.0648739	6.92769	2.79237	4.09013	5.63124	5.00213	5.16031	0.0485816	0.97189	3.74274	1.86793
ENSMUSG00000085995.2	Gm2788	2.62304	0.0226358	0.110819	6.8811	2.78264	0.703769	4.07167	0.965832	0.752313	0.0284551	0.0849823	1.67219	0.271573
ENSMUSG00000036872.16	Abcc12	1.6634	0.12272	0.2965	6.87682	2.78174	13.3249	0.111743	10.1841	12.8081	0.213364	0.342048	2.27727	0.617225
ENSMUSG00000007030.8	Vwa7	2.92638	0.0129723	0.0823121	6.83996	2.77399	0.225512	0.219022	0.75036	1.10722	0.00743965	0.149473	0.164583	0.125143
ENSMUSG00000029377.5	Ereg	2.7836	0.0168652	0.0953143	6.82605	2.77105	0.28526	2.19061	0.424003	0.185173	0.110194	0.07557	0.0243499	0.101417
ENSMUSG00000005125.12	Ndrg1	3.59901	0.0037869	0.0415269	6.79627	2.76474	44.7986	111.209	8.63945	18.3581	2.50701	7.11579	10.2887	2.03787
ENSMUSG00000087514.1	Gm16076	2.31875	0.0393298	0.152408	6.7919	2.76382	0.209409	0.0556635	1.04899	2.12846	0.0668483	0.0610001	0.0556635	0.0556635
ENSMUSG00000063171.4	Rps4l	2.31258	0.0397693	0.153599	6.79026	2.76347	0.556782	0.665649	3.16989	0.28191	0.0340267	0.0310499	0.233753	0.810598
ENSMUSG00000036902.11	Neto2	2.9837	0.0116743	0.0777788	6.74552	2.75393	2.66213	1.04128	1.1764	0.392838	0.0171133	0.194348	0.672242	0.37118
ENSMUSG00000090486.2	BC035947	1.46784	0.168468	0.360488	6.74143	2.75305	0.0803145	0.00807204	0.678619	1.00701	0.00969402	0.0942456	0.0303675	0.00807204
ENSMUSG00000075268.2	Gm10819	3.27631	0.00682058	0.0572253	6.73786	2.75229	10.7094	2.33576	7.0491	1.18741	0.60321	0.356831	1.02146	0.495827
ENSMUSG00000041301.15	Cftr	2.92287	0.0130564	0.0827291	6.70017	2.7442	0.0676169	0.0443964	0.0984409	0.249186	0.00413228	0.0477952	0.0056749	0.0358221
ENSMUSG00000084143.1	Gm13400	2.13474	0.0546259	0.185057	6.69626	2.74336	1.95579	1.24624	11.1308	12.9073	6.13111	0.0770527	0.859033	0.376637
ENSMUSG00000038400.15	Pmepa1	5.58754	0.000129277	0.00822332	6.69518	2.74312	1.20698	4.57821	1.50161	1.63818	0.171994	0.276076	0.357184	0.406834
ENSMUSG00000028359.4	Orm3	2.91998	0.0131258	0.0829637	6.67748	2.7393	16.3132	2.70354	34.6063	14.4574	4.01156	3.60459	1.1451	0.612641
ENSMUSG00000097882.2	0610038B21Rik	6.2549	4.69299e-05	0.00462826	6.67656	2.7391	0.316715	0.231146	0.28639	0.354969	0.0341542	0.0847709	0.0428008	0.0298674
ENSMUSG00000052727.5	Map1b	3.92775	0.00209679	0.030855	6.6625	2.73606	1.26322	2.67577	5.3891	0.651082	0.163424	0.241482	0.500328	0.319461
ENSMUSG00000081143.2	Gm15823	2.82858	0.0155277	0.0911304	6.62689	2.72833	2.38784	0.706824	0.487212	0.994235	0.24718	0.0437015	0.994235	0.0398783
ENSMUSG00000029314.14	Agpat9	6.28923	4.462e-05	0.00457367	6.6097	2.72459	11.6136	10.6531	16.7753	9.29575	1.17223	1.7103	2.89095	1.81386
ENSMUSG00000027827.16	Kcnab1	3.42433	0.00520309	0.0489117	6.58181	2.71849	0.0666867	0.0607387	0.109932	0.077521	0.0591416	0.00340743	0.0256522	0.00310933
ENSMUSG00000028558.14	Calr4	3.33138	0.00616631	0.0539041	6.56779	2.71541	1.5209	0.359472	0.374561	0.4051	0.0656663	0.170345	0.0174725	0.247013
ENSMUSG00000032492.14	Pth1r	2.4373	0.0317486	0.134381	6.54239	2.70982	1.46857	13.9751	1.25628	0.835174	0.0962379	1.57023	0.111601	0.704325
ENSMUSG00000022122.14	Ednrb	4.06187	0.00165251	0.0273709	6.54136	2.70959	14.2825	5.04116	10.1858	4.78454	0.563528	5.16563	0.350633	1.92102
ENSMUSG00000022474.14	Pmm1	3.67911	0.00327598	0.0388141	6.5357	2.70834	15.5798	3.39484	3.64194	2.62194	1.26039	0.275358	2.21359	0.368034
ENSMUSG00000004951.10	Hspb1	3.38079	0.00563368	0.0511945	6.52396	2.70575	149.325	49.9887	11.7053	27.8295	7.81783	2.20656	6.30873	12.9667
ENSMUSG00000028173.10	Wls	4.21006	0.00127318	0.0242273	6.49565	2.69947	6.68868	10.6804	5.62121	1.25499	0.378461	0.733396	1.12543	0.969107
ENSMUSG00000039697.16	Ncoa7	11.116	1.41188e-07	0.000296673	6.43558	2.68607	2.02581	1.8728	2.71618	3.16647	0.259868	0.463196	0.385036	0.420693
ENSMUSG00000008658.15	Rbfox1	2.79116	0.0166326	0.0946558	6.40002	2.67808	0.031665	0.355081	0.0593032	0.112509	0.025268	0.034479	0.00643663	0.00643663
ENSMUSG00000090564.8	A430057M04Rik	3.9028	0.00219223	0.0315351	6.38785	2.67533	0.303981	0.217522	0.111743	0.168888	0.00609675	0.0494645	0.0705168	0.0410148
ENSMUSG00000073830.11	Mup14	0.594103	0.563736	0.738425	6.36724	2.67067	0.0727326	0.156194	8.82963	0.788791	0.156194	0.0211867	0.0727326	0.201273
ENSMUSG00000037148.8	Arhgap10	12.3113	4.65643e-08	0.000208817	6.3576	2.66848	7.39651	8.91478	9.95437	10.7413	1.48927	1.78444	1.59607	0.990774
ENSMUSG00000090120.1	A730090N16Rik	3.32028	0.00629289	0.0544561	6.35559	2.66803	0.768128	0.461314	0.392612	0.937964	0.0511757	0.0466986	0.07028	0.56024
ENSMUSG00000026604.17	Ptpn14	3.86509	0.00234506	0.0325334	6.34359	2.6653	4.14569	6.51738	2.40809	0.785016	0.156439	0.528939	0.55368	0.756877
ENSMUSG00000096852.1	Cyp2d12	1.93867	0.076999	0.226276	6.3369	2.66378	2.93618	0.213593	1.14613	0.113247	0.0198805	0.229944	0.0814383	0.172341
ENSMUSG00000021196.13	Pfkp	4.59657	0.00065308	0.0173042	6.32314	2.66064	5.49128	20.4545	3.64265	2.56773	0.995926	0.955562	1.13277	0.597259
ENSMUSG00000026249.10	Serpine2	2.08848	0.0592767	0.193821	6.29947	2.65523	0.477199	1.41541	0.113991	0.317666	0.0473035	0.0121294	0.517037	0.0571464
ENSMUSG00000046240.8	Hepacam	2.34446	0.0375509	0.14827	6.27081	2.64865	1.39273	0.0777805	0.228382	0.139535	0.101106	0.00874814	0.0658587	0.0427613
ENSMUSG00000110935.1	RP23-361K13.1	2.87755	0.0141911	0.0864827	6.22457	2.63797	11.6969	3.74114	15.7073	32.4168	2.02623	3.15039	8.44218	0.253314
ENSMUSG00000023484.13	Prph	3.37151	0.00573001	0.0516767	6.21601	2.63599	0.439662	0.587079	0.175031	0.115743	0.0172049	0.0538962	0.0538962	0.0767411
ENSMUSG00000007655.16	Cav1	3.4988	0.00454284	0.0458352	6.19878	2.63198	4.72862	3.86269	12.0185	25.0493	0.642672	1.8526	4.23397	0.764372
ENSMUSG00000046697.16	Enpp7	1.70833	0.113898	0.284318	6.1985	2.63192	0.383817	1.68174	0.0178958	0.0178958	0.0214918	0.0196115	0.0178958	0.0178958
ENSMUSG00000085936.7	2610307P16Rik	4.65431	0.00059206	0.0163855	6.19499	2.6311	1.73038	0.715763	1.16766	2.00764	0.0655514	0.160469	0.532902	0.43094
ENSMUSG00000072949.5	Acot1	2.6067	0.0233222	0.112301	6.17304	2.62598	6.45914	41.5042	7.48343	3.5004	4.51111	0.796359	3.3148	0.346211
ENSMUSG00000019899.15	Lama2	5.57547	0.000131743	0.00829197	6.16961	2.62518	3.15392	0.86427	2.42654	2.20591	0.210602	0.667262	0.198084	0.367731
ENSMUSG00000026587.15	Astn1	3.0136	0.0110497	0.0753257	6.16053	2.62305	0.063316	0.0264591	0.0511754	0.182977	0.00326122	0.0203458	0.00447866	0.04255
ENSMUSG00000038801.6	Scgb1c1	1.64337	0.126844	0.301938	6.15321	2.62134	4.34705	0.0587219	1.39007	3.23943	0.743737	0.0643517	0.0587219	0.314554
ENSMUSG00000057286.6	St6galnac2	3.95913	0.00198283	0.0301168	6.14807	2.62013	1.26479	0.291073	0.394459	0.917592	0.0486176	0.336812	0.0640984	0.0932197
ENSMUSG00000021950.15	Anxa8	1.41323	0.183595	0.37994	6.14385	2.61914	1.86371	2.10348	0.173634	0.0204972	0.149732	0.0534662	0.0234391	0.0487887
ENSMUSG00000006800.13	Sulf2	3.75857	0.00283886	0.0355859	6.14287	2.61891	10.3146	29.0977	3.18534	5.0412	1.18749	1.06774	3.20884	0.838996
ENSMUSG00000026335.16	Pam	5.51834	0.000144113	0.00842054	6.1217	2.61393	4.58622	11.1383	7.67447	6.5195	0.605626	2.68932	0.532999	2.1979
ENSMUSG00000074039.10	4930520O04Rik	3.51422	0.00441718	0.045115	6.07529	2.60295	0.485892	0.24208	0.252241	0.323298	0.0442217	0.0832985	0.252241	0.00713444
ENSMUSG00000032802.8	Srxn1	4.74263	0.000510018	0.0151972	6.06696	2.60097	1078.81	126.693	187.666	471.074	35.5461	109.483	43.875	50.5814
ENSMUSG00000074527.11	Gm14296	2.61916	0.0227968	0.111148	6.03525	2.59341	0.0531961	0.461513	0.0546851	0.0719198	0.046087	0.00296657	0.0223332	0.0218704
ENSMUSG00000062542.11	Syt9	2.49554	0.0285624	0.126535	6.02762	2.59159	0.0459362	0.495832	0.17015	0.138988	0.00806413	0.132803	0.00671487	0.05425
ENSMUSG00000045136.5	Tubb2b	1.55746	0.145942	0.329627	6.01199	2.58784	6.95558	46.4586	0.567175	0.346586	0.626062	0.135448	0.567175	1.03995
ENSMUSG00000102160.1	Gm36944	1.72996	0.109856	0.278456	5.9669	2.57698	0.0364322	0.00968411	0.41264	0.0963541	0.01163	0.0106126	0.00968411	0.00968411
ENSMUSG00000038496.16	Slc19a3	1.20755	0.251024	0.458681	5.96358	2.57618	0.0428846	5.37258	0.23336	0.00871728	0.0342211	0.00955303	0.0327949	0.0299258
ENSMUSG00000070605.4	Zfp992	2.07985	0.0601838	0.195611	5.96124	2.57561	1.60947	0.415052	4.7418	4.71361	0.37753	0.320621	0.540815	0.181585
ENSMUSG00000039200.15	Atf7ip2	2.04047	0.0644926	0.203459	5.94036	2.57055	0.483772	0.0131449	0.0470387	0.101771	0.0360885	0.00638048	0.00582228	0.0199875
ENSMUSG00000089706.7	B230216N24Rik	5.59181	0.000128416	0.00819759	5.93746	2.56984	0.513545	1.20071	0.775361	1.53223	0.105258	0.157063	0.151232	0.242454
ENSMUSG00000027397.14	Slc20a1	4.66998	0.000576558	0.0162156	5.86908	2.55313	207.71	57.4386	55.3959	61.9302	10.2864	22.94	6.10394	23.3093
ENSMUSG00000033676.13	Gabrb3	1.03999	0.319323	0.529685	5.86855	2.553	6.01186	11.0534	0.203867	0.0329961	1.28573	0.0153648	3.57225	0.00408414
ENSMUSG00000029378.5	Areg	1.64377	0.126761	0.301819	5.84938	2.54828	5.43932	43.1386	0.777485	0.425607	0.374386	0.674873	0.225772	1.16797
ENSMUSG00000023828.2	Slc22a3	1.37985	0.19339	0.390944	5.82059	2.54117	15.1859	49.8423	3.45859	3.22733	74.1263	0.0408804	15.6698	0.11958
ENSMUSG00000022525.13	Hrasls	2.03531	0.0650787	0.204704	5.80314	2.53683	0.275894	0.0880231	0.522752	0.016805	0.00976482	0.0609197	0.008131	0.0435551
ENSMUSG00000087357.1	Gm12498	3.59147	0.003839	0.04166	5.79181	2.53401	4.92617	0.802652	2.70018	5.67786	0.465753	1.0215	0.443495	0.253444
ENSMUSG00000061815.11	Rufy4	1.68796	0.117825	0.289964	5.76291	2.5268	0.0207343	0.2241	0.950348	0.904805	0.0711079	0.0614522	0.0114721	0.0614522
ENSMUSG00000027408.7	Cpxm1	3.56707	0.00401275	0.0427186	5.76103	2.52633	0.912842	0.726453	0.814091	0.448236	0.520363	0.107044	0.0181191	0.194725
ENSMUSG00000085010.1	Gssos1	3.2152	0.00762925	0.0612869	5.7472	2.52286	1.03799	0.301481	1.27099	0.876685	0.0448145	0.435689	0.140386	0.128104
ENSMUSG00000017969.13	Ptgis	3.51871	0.00438126	0.0449605	5.74674	2.52274	0.471661	0.397999	0.953738	0.424663	0.0645151	0.205852	0.0171662	0.321858
ENSMUSG00000042215.8	Bag2	4.28589	0.00111526	0.022815	5.70336	2.51181	2.28953	8.74492	2.48505	5.98742	0.276235	1.33626	0.72242	1.08106
ENSMUSG00000097960.1	A330074K22Rik	3.7915	0.00267568	0.0346044	5.69347	2.50931	0.230229	0.349311	0.272008	1.02734	0.0421405	0.0804267	0.11021	0.0575019
ENSMUSG00000046415.11	B430212C06Rik	1.10669	0.290628	0.501663	5.67896	2.50563	0.00718238	0.0445189	0.670822	0.125544	0.0580271	0.00787098	0.00718238	0.00718238
ENSMUSG00000097122.1	Gm26624	2.10581	0.0574921	0.190592	5.67679	2.50508	0.197188	0.379917	0.689595	0.768406	0.0897852	0.140203	0.111077	0.0243361
ENSMUSG00000090124.7	Ugt1a7c	6.61824	2.77332e-05	0.00376878	5.6657	2.50226	8.78088	7.61806	7.52207	6.34929	4.08744	0.952522	0.937318	0.769691
ENSMUSG00000073176.4	Zfp449	3.85009	0.00240885	0.0329344	5.65892	2.50053	0.9929	0.718084	0.459541	0.704253	0.0443045	0.126691	0.356794	0.126691
ENSMUSG00000050671.12	Ism2	3.65202	0.00344037	0.0395092	5.65127	2.49857	1.66688	1.76896	1.18481	0.518004	0.984722	0.165235	0.0847804	0.106984
ENSMUSG00000025202.7	Scd3	2.15988	0.052246	0.17975	5.63883	2.49539	0.898999	0.24116	0.0378794	0.38813	0.0811227	0.106954	0.012699	0.0264331
ENSMUSG00000052485.7	Tmem171	3.5859	0.003878	0.0419563	5.63715	2.49497	0.417312	0.299161	0.264466	0.349358	0.0202699	0.164454	0.206211	0.0168784
ENSMUSG00000079018.10	Ly6c1	4.48887	0.000785096	0.0193344	5.62881	2.49283	6.24871	2.28259	9.45862	2.29285	0.878915	0.844071	0.844071	0.492672
ENSMUSG00000052415.5	Tchh	1.40032	0.187332	0.384876	5.62448	2.49172	0.579776	0.274747	0.472685	0.00661767	0.0370704	0.0343778	0.0813278	0.00458844
ENSMUSG00000070287.3	Slc35g2	2.80696	0.0161568	0.0931901	5.62279	2.49129	1.61024	2.04435	0.263302	0.325228	0.135761	0.233415	0.0632179	0.135761
ENSMUSG00000062515.3	Fabp4	4.39346	0.000925352	0.0209842	5.61693	2.48978	9.32366	4.43659	6.3515	33.6279	1.22821	2.04087	2.12486	1.70427
ENSMUSG00000038776.13	Ephx1	7.09392	1.42994e-05	0.00259093	5.61656	2.48969	681.245	557.113	728.753	797.97	79.9457	117.61	220.497	105.042
ENSMUSG00000028961.15	Pgd	8.95419	1.38785e-06	0.000859123	5.60866	2.48766	89.9537	45.2487	49.5792	62.3782	8.42825	17.4868	8.12766	10.5073
ENSMUSG00000061959.13	Ces1e	3.99283	0.00186756	0.029156	5.60698	2.48722	10.2551	15.4777	31.3089	32.9321	0.784725	6.8647	7.08813	4.87829
ENSMUSG00000086868.1	Gm15883	2.48616	0.0290537	0.127611	5.60647	2.48709	1.11745	2.59382	0.810156	0.552974	0.127728	1.64872	0.0158097	0.368619
ENSMUSG00000035606.8	Ky	1.95492	0.0748629	0.222406	5.60348	2.48632	0.00821403	0.160681	0.00939298	0.173782	0.00545793	0.00498045	0.00454473	0.0156018
ENSMUSG00000048807.2	Slc35e4	5.28614	0.000208529	0.00971584	5.60265	2.48611	1.77673	1.05144	0.484818	0.742723	0.184943	0.15461	0.13668	0.176214
ENSMUSG00000029814.10	Igf2bp3	2.47913	0.0294271	0.128434	5.59138	2.4832	1.83499	0.755959	0.111537	0.159734	0.0622875	0.0454872	0.126306	0.0763532
ENSMUSG00000040808.4	S100g	1.43414	0.177672	0.37241	5.57511	2.479	4.43204	11.0241	0.0732572	0.872187	0.0668483	0.298171	0.209409	0.872187
ENSMUSG00000006218.4	Fam131c	4.19679	0.00130314	0.0244737	5.57366	2.47862	1.19622	4.7809	2.02778	3.64925	0.354643	0.678738	0.191426	0.94345
ENSMUSG00000039252.11	Lgi2	4.09223	0.00156622	0.0264049	5.56434	2.47621	0.156505	0.37965	0.117095	0.129443	0.0518383	0.0477869	0.0153977	0.0219243
ENSMUSG00000030545.9	Pex11a	8.14268	3.6615e-06	0.00136833	5.56218	2.47565	23.5094	25.6432	45.7834	45.8337	5.32215	5.34222	5.73286	8.28689
ENSMUSG00000033152.13	Podxl2	1.81471	0.0952276	0.256255	5.56191	2.47558	0.129275	0.880591	0.0228633	0.0375475	0.0489643	0.0452829	0.00766491	0.0046475
ENSMUSG00000031253.15	Srpx2	3.0688	0.00998317	0.0708846	5.5288	2.46697	0.349645	0.310263	0.609162	0.705048	0.0358958	0.371876	0.0150806	0.2616
ENSMUSG00000056035.8	Cyp3a11	4.15216	0.00140933	0.0253594	5.52042	2.46478	531.397	801.183	1181.71	712.123	315.087	149.936	103.386	82.8824
ENSMUSG00000022949.9	Clic6	1.1746	0.263468	0.473461	5.49803	2.45891	0.00682638	2.60837	0.0141087	0.215893	0.00819806	0.0365667	0.00682638	0.0234345
ENSMUSG00000028655.11	Mfsd2a	1.60871	0.134268	0.311457	5.48559	2.45565	0.432281	10.3355	10.2938	5.16043	2.85575	0.580651	0.044674	2.99289
ENSMUSG00000086175.2	Gm15802	2.2044	0.048268	0.171611	5.48377	2.45517	2.16276	5.69387	0.859215	0.412566	0.401836	0.0258658	0.834491	0.610005
ENSMUSG00000006205.13	Htra1	3.49296	0.00459138	0.0460606	5.47637	2.45322	1.80474	11.0866	1.4198	2.66169	0.596653	0.677367	0.474332	0.39994
ENSMUSG00000044367.7	Slc16a13	2.46173	0.0303723	0.130714	5.47427	2.45267	1.24293	15.8802	1.04525	2.11876	0.939209	0.293885	0.419112	0.366295
ENSMUSG00000067276.5	Capn6	2.33133	0.0384498	0.150426	5.45185	2.44675	0.0673567	0.0161595	0.320136	0.0910645	0.0134558	0.0183608	0.00565306	0.0276922
ENSMUSG00000037419.9	Endod1	3.41543	0.0052883	0.0493556	5.44512	2.44496	10.3611	19.1413	2.05006	4.07848	0.784432	0.766424	2.79317	1.17573
ENSMUSG00000079105.3	C7	4.86439	0.000415936	0.0135224	5.44442	2.44478	0.3179	0.66785	0.377137	0.513422	0.103911	0.0528321	0.0813692	0.10268
ENSMUSG00000041959.14	S100a10	7.26915	1.12845e-05	0.00244868	5.44226	2.44421	294.78	159.196	93.2389	96.5373	21.9882	30.0614	37.4453	19.2063
ENSMUSG00000086575.1	Gm14104	2.52261	0.027189	0.12285	5.41386	2.43666	3.59605	4.49396	1.31187	1.17598	1.27775	0.282349	0.916945	0.0750519
ENSMUSG00000024411.9	Aqp4	1.28046	0.225147	0.430104	5.39871	2.43262	0.0771358	0.146242	1.24723	0.597381	0.0325876	0.0197789	0.0197789	0.947784
ENSMUSG00000102284.1	Gm37002	1.74607	0.106929	0.274251	5.39378	2.4313	3.67068	0.161721	0.0716313	2.14728	0.0860246	0.0784988	0.0716313	0.245905
ENSMUSG00000020695.14	Mrc2	5.37905	0.000179705	0.00918668	5.37654	2.42668	0.796053	1.03433	1.06913	1.52516	0.0989819	0.332161	0.119241	0.434695
ENSMUSG00000036446.4	Lum	3.92048	0.00212414	0.0310536	5.36772	2.42431	4.29675	5.05511	10.4979	7.51624	0.963266	2.88649	0.228227	3.28382
ENSMUSG00000022324.14	Matn2	4.98545	0.000340292	0.0123067	5.35757	2.42158	2.18384	3.3932	3.72153	1.17011	0.285142	0.634932	0.263646	0.85279
ENSMUSG00000046179.17	E2f8	2.89488	0.013746	0.084794	5.29307	2.4041	1.56195	7.41276	0.696362	0.798116	0.200277	0.295468	0.717827	0.187702
ENSMUSG00000059146.12	Ntrk3	4.19885	0.00129844	0.0244737	5.28128	2.40089	0.0322384	0.0848617	0.0453816	0.0309754	0.00548924	0.0175149	0.00435669	0.011643
ENSMUSG00000027961.7	Lrrc39	4.51562	0.000749903	0.0188664	5.27464	2.39907	1.35417	0.676487	0.716402	1.64044	0.184103	0.0821437	0.618796	0.157975
ENSMUSG00000024664.4	Fads3	6.54346	3.08596e-05	0.00399964	5.26431	2.39625	14.3983	15.3238	6.48177	12.3404	2.44646	1.22933	4.2866	1.79827
ENSMUSG00000087612.1	A230005M16Rik	1.68697	0.118019	0.290202	5.2637	2.39608	0.0150273	0.266351	0.0957928	0.149517	0.0180468	0.016468	0.0150273	0.0150273
ENSMUSG00000090173.8	Fbxw10	4.04051	0.00171616	0.0277839	5.26365	2.39606	0.241648	0.266103	0.298954	0.1374	0.0840747	0.0646786	0.010948	0.05363
ENSMUSG00000079429.9	Mroh2a	6.68821	2.51122e-05	0.00351309	5.25551	2.39383	3.15374	2.45398	1.53394	1.34356	0.506436	0.261051	0.301112	0.531175
ENSMUSG00000047146.15	Tet1	2.97012	0.0119695	0.0787842	5.24367	2.39058	0.0527199	0.120104	0.0486234	0.0212069	0.00218132	0.0176976	0.00893551	0.0284602
ENSMUSG00000039611.2	Tmem246	2.95043	0.012411	0.0801398	5.23979	2.38951	0.605021	1.56749	0.252728	0.267326	0.0649205	0.229893	0.0302305	0.187358
ENSMUSG00000034853.16	Acot11	6.09421	5.95609e-05	0.00531544	5.22557	2.38559	4.65783	3.52296	4.06293	7.27416	0.477431	0.819729	2.46525	0.710148
ENSMUSG00000025212.16	Sfxn3	3.89217	0.00223422	0.0316568	5.22347	2.38501	6.75993	5.10228	1.35088	8.79703	1.31942	0.828468	0.794675	0.606983
ENSMUSG00000021957.6	Tkt	10.6502	2.23596e-07	0.000296673	5.21324	2.38218	149.028	100.899	67.079	78.314	16.7069	18.6558	18.1962	18.6812
ENSMUSG00000006586.15	Runx1t1	2.95619	0.0122803	0.0797555	5.2067	2.38037	0.122205	0.0487985	0.110504	0.122205	0.00403156	0.0891881	0.0126293	0.0271216
ENSMUSG00000003849.8	Nqo1	5.63988	0.000119133	0.00782787	5.19145	2.37614	152.114	184.397	109.605	75.9392	37.3857	38.828	20.0291	10.913
ENSMUSG00000096105.1	Bhmt-ps1	2.81551	0.015905	0.092418	5.18132	2.37332	0.14933	0.212689	0.794633	0.763502	0.135303	0.0239216	0.107387	0.0749369
ENSMUSG00000005686.17	Ampd3	2.05009	0.0634148	0.201869	5.16151	2.36779	19.3722	5.72701	0.59236	0.780488	0.674101	0.69388	0.444665	0.343866
ENSMUSG00000029452.18	Tmem116	3.62894	0.00358704	0.0402307	5.15619	2.36631	1.17084	0.190206	0.562248	0.394947	0.105039	0.0835887	0.0590646	0.144625
ENSMUSG00000029188.14	Slc34a2	1.78308	0.100468	0.264185	5.13074	2.35917	0.35448	2.57581	0.273123	2.85692	0.113002	0.0285502	2.08348	0.164814
ENSMUSG00000022790.14	Igsf11	4.83419	0.000437433	0.0139372	5.12265	2.35689	34.2354	37.5293	12.8234	11.8799	4.83114	1.83185	8.94707	3.63635
ENSMUSG00000050957.4	Insl6	2.49174	0.0287606	0.126946	5.11171	2.35381	1.61698	1.54647	0.65964	0.65964	0.933058	0.910559	0.0377379	0.0377379
ENSMUSG00000042428.6	Mgat3	1.62587	0.130546	0.30607	5.10537	2.35202	2.77482	4.70972	0.135581	0.190538	0.153323	0.0429115	1.29535	0.0596268
ENSMUSG00000049265.7	Kcnk3	3.35477	0.0059081	0.0524911	5.10258	2.35123	0.0668614	0.119108	0.0619134	0.0459709	0.0263802	0.0252808	0.00671994	0.00671994
ENSMUSG00000028031.6	Dkk2	1.40372	0.186341	0.383412	5.09015	2.34771	0.979843	5.51463	0.0459702	0.112996	0.105804	0.0540303	0.265506	0.0247565
ENSMUSG00000048583.16	Igf2	1.10693	0.290525	0.501584	5.08155	2.34527	3.10014	234.777	0.146832	1.10754	0.593178	0.359041	1.93747	0.397512
ENSMUSG00000019278.5	Dpep1	2.63712	0.0220603	0.109256	5.0812	2.34517	0.379985	0.0868305	0.217113	0.0528726	0.0129072	0.040433	0.110343	0.0107476
ENSMUSG00000032649.14	Colgalt2	3.59522	0.003813	0.041579	5.0694	2.34182	0.376879	0.397012	0.207186	0.335459	0.0247085	0.151867	0.0309638	0.146753
ENSMUSG00000021226.7	Acot2	4.33247	0.00102847	0.0219889	5.05653	2.33815	12.9201	21.0954	7.60744	5.45764	4.33321	0.888041	1.52039	2.89259
ENSMUSG00000015766.14	Eps8	4.68551	0.000561603	0.0160415	5.05629	2.33808	0.483037	0.83721	1.16763	1.61433	0.274768	0.371746	0.0796197	0.130433
ENSMUSG00000100826.6	Snhg14	3.41004	0.00534061	0.0495484	5.05231	2.33694	0.249343	0.34862	0.289667	0.262562	0.00827274	0.064124	0.206027	0.111185
ENSMUSG00000026840.14	Lamc3	1.32446	0.210597	0.412807	5.0509	2.33654	0.127321	0.179757	2.05905	21.1758	0.0462151	0.745064	0.0777494	0.621614
ENSMUSG00000049404.7	Rarres1	5.79357	9.39245e-05	0.00702007	5.04616	2.33519	64.6674	114.147	207.159	172.679	16.3485	31.3842	38.6515	20.8034
ENSMUSG00000066705.7	Fxyd6	2.85918	0.0146785	0.0879437	5.03729	2.33265	0.379597	0.248761	0.113714	0.172839	0.00781281	0.0348483	0.115308	0.115308
ENSMUSG00000034810.7	Scn7a	3.66827	0.00334078	0.0391945	5.025	2.32912	0.380657	0.218023	1.15922	0.703077	0.0771981	0.0967359	0.0505764	0.310025
ENSMUSG00000024087.3	Cyp1b1	8.76321	1.73316e-06	0.00100288	5.0206	2.32786	1.08819	0.786438	0.979517	0.739137	0.139479	0.159901	0.184213	0.251547
ENSMUSG00000029673.17	Auts2	1.9573	0.0745537	0.221855	5.0166	2.32671	0.0171256	0.433456	0.0333942	0.020403	0.00458225	0.0136284	0.00798516	0.015346
ENSMUSG00000027656.7	Wisp2	1.39935	0.187615	0.385238	4.9809	2.31641	126.955	13.6044	2.91645	3.19383	4.5382	0.223291	73.6524	0.358901
ENSMUSG00000034205.16	Loxl2	3.46593	0.00482303	0.047371	4.97084	2.31349	4.06797	14.6992	1.47964	2.53499	0.615621	0.95611	0.695014	0.891145
ENSMUSG00000021390.5	Ogn	2.24884	0.044586	0.164132	4.96214	2.31096	0.154332	0.205483	1.32915	0.183868	0.0126328	0.0788119	0.0517486	0.300942
ENSMUSG00000109297.1	Gm45190	2.56604	0.0251198	0.117039	4.95332	2.3084	9.33456	2.42763	14.3577	23.4997	0.283282	3.45472	3.61816	4.43049
ENSMUSG00000051483.8	Cbr1	5.61301	0.000124232	0.00810353	4.94995	2.30741	241.865	200.553	308.941	273.277	63.5744	97.5227	21.1582	52.4183
ENSMUSG00000103320.1	Gm37403	1.94513	0.0761425	0.22467	4.94804	2.30686	0.111333	0.201604	0.648656	0.631631	0.00911309	0.37105	0.0373307	0.134499
ENSMUSG00000087528.1	9830144P21Rik	2.04155	0.0643706	0.203353	4.93897	2.30421	0.332199	0.344716	0.0268851	0.037386	0.00656314	0.0532484	0.0205597	0.0292743
ENSMUSG00000041488.16	Stx3	2.55205	0.025769	0.118768	4.93553	2.30321	6.61743	10.2203	1.0248	0.740624	0.367415	0.460952	0.777701	0.683675
ENSMUSG00000043020.13	Wdr63	1.37907	0.193624	0.390953	4.92378	2.29977	0.0303583	0.533595	0.065195	0.0116384	0.00969109	0.0303583	0.00806961	0.00806961
ENSMUSG00000022754.5	Tmem45a	4.14898	0.00141722	0.0253968	4.91408	2.29692	0.440711	0.334314	0.309111	0.546341	0.0343219	0.172913	0.106817	0.070635
ENSMUSG00000029641.8	Rasl11a	3.46153	0.00486188	0.047579	4.91302	2.29661	0.591048	0.723926	0.526631	0.388863	0.137894	0.259744	0.0222468	0.179734
ENSMUSG00000079450.11	Cldn34c1	2.50716	0.0279646	0.124694	4.9077	2.29505	0.0603143	0.196569	0.0718835	0.131249	0.0180096	0.00502748	0.0378484	0.0603143
ENSMUSG00000021236.16	Entpd5	8.1668	3.55386e-06	0.00135637	4.90681	2.29479	284.694	224.523	316.725	195.655	55.8443	40.4099	79.1082	38.242
ENSMUSG00000071724.4	Smpd5	3.09719	0.00947562	0.0691231	4.89659	2.29178	1.13776	1.16593	0.457898	0.202932	0.0802764	0.285072	0.132968	0.0693757
ENSMUSG00000021760.3	Gpx8	2.84567	0.0150476	0.089527	4.89224	2.2905	1.94676	1.78071	1.46161	1.03555	0.0315819	1.5829	0.412057	0.531242
ENSMUSG00000073077.6	Gm7173	2.56833	0.025015	0.116776	4.86432	2.28224	0.288237	0.121065	0.502458	1.00435	0.016832	0.0377203	0.183634	0.36183
ENSMUSG00000038754.4	Elovl3	0.8488	0.412995	0.617461	4.86149	2.2814	0.19923	0.0843129	3.7995	1.47394	0.262385	0.0672801	0.147543	0.0613941
ENSMUSG00000041842.15	Fhdc1	2.63505	0.0221439	0.109487	4.8499	2.27796	0.144592	0.780489	0.353008	1.16085	0.0810532	0.113213	0.0209635	0.441248
ENSMUSG00000060002.14	Chpt1	4.83204	0.000439006	0.0139626	4.84088	2.27527	13.3043	11.2552	61.8287	38.2652	5.17808	4.82974	4.86404	5.29492
ENSMUSG00000037005.16	Xpnpep2	1.64781	0.125919	0.301135	4.84029	2.27509	0.152358	0.23469	0.00547734	0.00547734	0.00657794	0.00600247	0.00903353	0.00547734
ENSMUSG00000054598.13	9130230L23Rik	3.63429	0.0035525	0.0400281	4.83696	2.2741	0.237371	0.433558	0.341246	1.23121	0.167351	0.0604817	0.157494	0.0448621
ENSMUSG00000107092.1	Gm7993	1.6415	0.127235	0.30219	4.8162	2.2679	8.47817	0.280627	5.6218	4.05437	2.59415	0.188101	1.84758	0.103412
ENSMUSG00000085702.8	Mecomos	2.17473	0.050886	0.176967	4.81186	2.26659	0.0770216	0.00964686	0.168258	0.0292308	0.00513149	0.0160749	0.0210205	0.0042729
ENSMUSG00000028541.14	B4galt2	2.16005	0.0522302	0.17975	4.80393	2.26421	0.627913	2.95933	0.203074	0.203074	0.112598	0.215985	0.0363308	0.151937
ENSMUSG00000027890.17	Gstm4	3.99604	0.00185695	0.0291426	4.79348	2.26107	204.968	34.6903	203.349	271.289	18.2909	55.2756	38.6118	18.4972
ENSMUSG00000072244.11	Trim6	3.40966	0.00534428	0.0495484	4.76182	2.25151	1.78934	0.984192	2.04464	2.22499	0.11575	0.208758	1.32904	0.56531
ENSMUSG00000026166.14	Ccl20	1.90837	0.0811325	0.233379	4.75767	2.25025	0.151908	0.0424503	0.263607	1.60096	0.116545	0.0707364	0.0310103	0.0188026
ENSMUSG00000058135.12	Gstm1	5.28814	0.00020786	0.00971584	4.7542	2.2492	4355.38	2909.58	5809.95	6571.89	718.809	1394.41	1785.76	529.579
ENSMUSG00000020325.10	Fstl3	2.74385	0.0181416	0.0989732	4.74974	2.24785	0.397804	1.02693	0.325486	0.533034	0.0131236	0.290326	0.112194	0.389666
ENSMUSG00000075520.5	Malrd1	1.26569	0.230208	0.435771	4.74708	2.24704	0.115095	0.338961	0.0195075	0.00396534	0.00476212	0.00434551	0.0149178	0.021241
ENSMUSG00000107066.2	Gm4482	4.28153	0.00112377	0.0229331	4.74347	2.24594	1.16064	1.00162	0.678591	0.89776	0.379375	0.135467	0.135467	0.192887
ENSMUSG00000027765.6	P2ry1	2.66402	0.0210005	0.106375	4.73632	2.24377	1.65764	1.31781	4.23375	4.81817	0.0788629	1.74425	0.375554	2.00096
ENSMUSG00000035186.6	Ubd	2.85007	0.0149262	0.0891002	4.72453	2.24017	47.8388	44.5799	43.6134	14.4167	11.0573	2.44357	46.527	2.07834
ENSMUSG00000050359.7	Sprr1a	2.13383	0.0547141	0.185112	4.7222	2.23946	14.2884	1.47786	2.4031	18.0017	7.34568	0.460459	1.09822	0.435819
ENSMUSG00000090066.2	1110002E22Rik	2.31064	0.0399081	0.153885	4.69956	2.23253	0.102187	0.0522032	0.0677164	0.34535	0.160017	0.0143151	0.00440744	0.0215904
ENSMUSG00000089607.1	Gm22500	2.423	0.032582	0.136396	4.69647	2.23158	9.82456	23.4682	4.71742	5.94044	2.18041	0.295758	5.272	4.22879
ENSMUSG00000032418.15	Me1	5.00923	0.000327212	0.0120152	4.67256	2.22421	57.8215	96.9263	78.7318	122.566	27.277	6.94521	29.6177	20.3565
ENSMUSG00000087638.1	Gm11773	1.934	0.0776227	0.22731	4.66516	2.22193	0.202246	0.781463	0.572329	3.89322	0.211042	0.0589136	0.202246	0.287972
ENSMUSG00000085682.1	Gm14267	2.07926	0.0602469	0.195699	4.66429	2.22166	0.86928	0.357385	0.620175	0.0442359	0.0531245	0.0484769	0.166418	0.0442359
ENSMUSG00000042734.5	Ttc9	1.61087	0.133794	0.310759	4.6588	2.21996	0.462607	0.885997	0.0172201	0.347624	0.0157136	0.0492245	0.159859	0.0449181
ENSMUSG00000045312.11	Lhfpl2	2.35352	0.0369425	0.146772	4.63985	2.21408	2.5355	22.3022	1.70206	0.879471	0.361383	0.799234	0.503039	1.30493
ENSMUSG00000018623.9	Mmp7	3.01469	0.0110276	0.0753113	4.63943	2.21395	0.402258	0.536553	0.985126	0.910703	0.0300442	0.603629	0.123072	0.202117
ENSMUSG00000043418.3	Lrit2	1.54519	0.148862	0.333828	4.62543	2.20959	0.126311	0.0452943	0.807706	1.89525	0.0377158	0.0105286	0.391985	0.150539
ENSMUSG00000108446.1	Gm44997	2.28954	0.0414495	0.157468	4.62197	2.20851	0.0759893	0.133247	0.29065	0.29065	0.0422799	0.0365387	0.160252	0.00682116
ENSMUSG00000028036.6	Ptgfr	1.2363	0.240552	0.447047	4.61408	2.20604	0.0193924	0.00889965	0.230489	1.35264	0.0154747	0.0384083	0.00394194	0.0518251
ENSMUSG00000104887.1	Gm43158	1.54671	0.148498	0.333387	4.60485	2.20315	0.309721	0.276277	0.0845282	0.200613	0.0674519	0.0188296	0.028338	0.09204
ENSMUSG00000064585.1	Gm25129	2.10328	0.0577491	0.19102	4.59262	2.19932	3.62117	0.453548	4.42183	5.00855	0.788629	0.220151	2.45438	0.200891
ENSMUSG00000026971.15	Itgb6	3.03259	0.0106705	0.0739311	4.5765	2.19425	0.160993	0.160993	0.0526769	0.099824	0.0232893	0.0141353	0.0733973	0.0128987
ENSMUSG00000046491.10	C1qtnf2	2.95087	0.012401	0.0801332	4.56216	2.18972	0.542697	0.165031	0.642447	0.27232	0.0245315	0.19903	0.0768474	0.109421
ENSMUSG00000051379.12	Flrt3	6.04127	6.44755e-05	0.00550743	4.55967	2.18893	0.235318	0.302968	0.311919	0.224072	0.0578614	0.0411474	0.0453092	0.110944
ENSMUSG00000043542.12	Zc2hc1a	4.85753	0.000420717	0.0136224	4.54738	2.18504	2.21795	0.887809	2.27978	3.35455	0.360753	0.476964	0.351532	0.612469
ENSMUSG00000063245.11	Zfp993	2.7573	0.0176993	0.097776	4.54554	2.18445	1.3123	0.492319	0.916221	2.53557	0.398591	0.157006	0.172886	0.328353
ENSMUSG00000079494.2	Nat8f5	1.05507	0.31266	0.523652	4.53532	2.1812	27.2633	10.7283	6.50199	0.185376	1.16107	0.101944	9.77724	0.837941
ENSMUSG00000028347.14	Tmeff1	2.50341	0.0281565	0.125203	4.53429	2.18088	0.611614	0.113474	0.556723	0.0717067	0.0411486	0.0785336	0.0394337	0.0561483
ENSMUSG00000022951.15	Rcan1	5.72235	0.000104822	0.00747416	4.52706	2.17857	20.7135	23.8893	18.2031	19.4914	3.15085	4.63229	5.06194	5.87845
ENSMUSG00000078915.1	Hsp25-ps1	2.38003	0.0352159	0.143049	4.52049	2.17648	5.11092	2.00532	0.549549	0.931033	0.659939	0.240946	0.16922	0.468281
ENSMUSG00000052957.7	Gas1	2.75063	0.0179174	0.0982879	4.51862	2.17588	0.328481	0.651256	1.52182	0.258154	0.0950678	0.34504	0.0617292	0.0939409
ENSMUSG00000023467.18	Tulp2	1.79403	0.0986246	0.261435	4.51056	2.17331	0.308772	0.0191498	0.748256	0.175566	0.0525747	0.03191	0.0417274	0.0291183
ENSMUSG00000025665.16	Rps6ka6	1.87398	0.0860706	0.241381	4.4881	2.1661	0.141601	0.0120331	0.117316	0.0110156	0.0064008	0.00584082	0.00879026	0.018297
ENSMUSG00000025875.14	Tspan17	4.44561	0.000845725	0.0199089	4.48382	2.16473	4.83091	2.46332	5.71896	6.45239	0.726186	3.21978	0.657882	0.694886
ENSMUSG00000032350.9	Gclc	7.22212	1.20206e-05	0.00253677	4.48178	2.16407	834.631	477.859	834.631	1299.01	130.104	250.636	194.689	166.923
ENSMUSG00000039578.16	Ccser1	2.26855	0.0430398	0.161143	4.46218	2.15775	0.133506	0.171615	0.0797157	1.09807	0.0529986	0.0208762	0.199005	0.0225113
ENSMUSG00000075014.1	Gm10800	3.8719	0.00231666	0.0323395	4.45482	2.15537	4.55421	10.1046	4.29166	5.97696	1.17502	0.717533	2.21939	1.65168
ENSMUSG00000024556.3	Me2	2.57281	0.0248114	0.116266	4.44943	2.15362	6.52422	28.823	2.50302	1.81319	0.879086	1.56624	0.98171	1.59041
ENSMUSG00000059173.19	Pde1a	5.0336	0.000314358	0.0117478	4.44872	2.15339	0.75587	0.880165	1.01401	0.518884	0.169937	0.19813	0.0696357	0.391632
ENSMUSG00000031342.17	Gpm6b	3.63948	0.00351932	0.0398281	4.44717	2.15289	0.233993	0.479321	0.244493	0.542123	0.0295733	0.155256	0.0489846	0.18244
ENSMUSG00000035373.2	Ccl7	3.14321	0.00870727	0.0659553	4.44692	2.15281	1.86012	3.09408	1.66504	1.3135	0.634461	1.35658	0.275192	0.11451
ENSMUSG00000066072.13	Cyp4a10	1.58345	0.139916	0.320169	4.44561	2.15238	10.4255	33.2114	27.4241	16.3835	156.596	0.278854	8.35822	0.853632
ENSMUSG00000029596.13	Sdsl	2.4888	0.0289142	0.127342	4.44228	2.1513	2.15955	4.3593	4.28254	5.73115	0.30386	4.64151	0.122098	3.60966
ENSMUSG00000036186.5	Fam69b	4.10734	0.00152503	0.026117	4.44155	2.15106	0.212054	0.38152	0.188621	0.20885	0.0423617	0.080849	0.0405963	0.0578038
ENSMUSG00000078592.2	Gm4609	3.03403	0.0106424	0.0737645	4.43472	2.14884	0.621723	0.571895	0.325781	0.799336	0.21543	0.0292216	0.417814	0.0915396
ENSMUSG00000006360.11	Crip1	2.49439	0.028622	0.126646	4.43376	2.14853	15.7334	7.71162	1.38776	1.29186	1.12293	1.17798	0.642456	0.65349
ENSMUSG00000016758.3	Bik	3.00685	0.0111878	0.0758421	4.42981	2.14725	1.21402	2.42197	3.93208	3.57642	0.175621	2.35084	0.290894	0.938665
ENSMUSG00000111225.1	RP23-268C22.3	2.48254	0.0292453	0.127983	4.42741	2.14646	0.982466	0.151183	0.938811	1.04925	0.080419	0.0733835	0.329427	0.229881
ENSMUSG00000026688.5	Mgst3	4.1689	0.00136848	0.0249935	4.42486	2.14563	47.3893	15.2013	96.4703	89.5731	9.67947	11.9997	15.189	9.17939
ENSMUSG00000047330.8	Kcne4	2.27802	0.0423152	0.15933	4.40717	2.13985	0.279715	0.653072	0.039476	0.351723	0.0812423	0.0378308	0.0378308	0.0538661
ENSMUSG00000043943.14	Naalad2	5.36737	0.000183085	0.00930363	4.40509	2.13917	0.588178	0.415438	0.532631	0.601985	0.0825445	0.172662	0.132177	0.113654
ENSMUSG00000002835.8	Chaf1a	5.52638	0.000142301	0.00842054	4.40497	2.13913	3.15872	6.86704	6.43925	2.69521	0.889595	0.9916	0.833445	1.36358
ENSMUSG00000041889.7	Shisa4	3.46674	0.0048159	0.047371	4.40005	2.13752	0.867787	0.765035	0.173139	0.450831	0.0684906	0.129013	0.113446	0.145273
ENSMUSG00000028427.13	Aqp7	2.37581	0.0354859	0.143755	4.39594	2.13617	3.6639	6.05183	6.3995	1.98418	2.5675	0.092055	5.54193	0.569838
ENSMUSG00000032925.16	Itgbl1	1.89245	0.0833858	0.237023	4.3956	2.13606	0.156208	0.0391606	0.446556	0.241585	0.024802	0.0615586	0.00631792	0.209308
ENSMUSG00000064247.14	Plcxd1	2.26776	0.0431008	0.16124	4.39547	2.13602	0.671812	1.27152	0.141627	0.135689	0.161658	0.0263753	0.174793	0.0566415
ENSMUSG00000027187.10	Cat	6.28984	4.45802e-05	0.00457367	4.38148	2.13142	2303.28	1098.7	1872.2	786.059	242.272	397.131	231.01	443.56
ENSMUSG00000010095.13	Slc3a2	5.82233	8.98711e-05	0.00683097	4.37623	2.12969	83.4369	48.2709	36.9618	24.446	8.27079	6.2898	17.1945	11.0545
ENSMUSG00000074482.5	Gm16589	3.3603	0.00584862	0.0522749	4.37135	2.12808	1.65304	0.947098	0.991318	0.508742	0.61708	0.109495	0.298816	0.0999158
ENSMUSG00000069308.7	Hist1h2bp	3.36644	0.00578337	0.0519284	4.36672	2.12655	0.682176	0.739275	0.348679	0.376545	0.234575	0.0414731	0.142375	0.129919
ENSMUSG00000085982.1	9530051G07Rik	2.30858	0.0400562	0.15429	4.35417	2.1224	0.0489036	0.168374	0.0739539	0.160817	0.00726941	0.00663345	0.0621462	0.107289
ENSMUSG00000031972.5	Acta1	1.40973	0.1846	0.381228	4.3486	2.12055	0.173074	2.72949	0.0359514	0.173074	0.62686	0.0190625	0.0286885	0.0173948
ENSMUSG00000027611.12	Procr	2.75224	0.0178643	0.0982879	4.34454	2.1192	5.67035	1.1843	0.592462	2.47315	0.92983	0.503034	0.233172	0.233172
ENSMUSG00000040562.12	Gstm2	2.86881	0.0144209	0.0871402	4.34357	2.11888	315.198	249.932	230.31	339.673	154.219	24.9567	220.589	20.9566
ENSMUSG00000031584.16	Gsr	6.1901	5.16421e-05	0.00490136	4.31809	2.11039	277.278	95.6255	131.009	140.566	27.7238	39.6742	55.6372	22.5804
ENSMUSG00000025243.15	Slc6a20b	2.41085	0.0333068	0.138088	4.29914	2.10405	0.0117728	0.06113	0.0252823	0.0647732	0.00375816	0.0117728	0.00312936	0.0252823
ENSMUSG00000060487.5	Samd5	2.9603	0.0121878	0.079364	4.29627	2.10309	0.409484	0.915398	0.900292	0.436918	0.0663769	0.30637	0.0402871	0.568772
ENSMUSG00000066632.2	Pgk1-rs7	3.26436	0.00697154	0.0579766	4.29517	2.10272	0.248187	0.41008	0.124703	0.339748	0.0185368	0.0580684	0.105592	0.124703
ENSMUSG00000032294.17	Pkm	3.77285	0.00276685	0.0351745	4.29165	2.10153	31.2604	176.926	17.0494	21.7417	13.383	6.93057	8.49637	7.87871
ENSMUSG00000036411.10	9530077C05Rik	2.26054	0.043662	0.162593	4.2862	2.0997	0.488732	0.097523	0.0506935	0.174012	0.0579687	0.0536103	0.0672225	0.00550216
ENSMUSG00000025092.6	Hspa12a	4.40521	0.000906752	0.0206675	4.28543	2.09944	2.08819	1.53001	0.844297	0.737782	0.158135	0.419557	0.206257	0.459183
ENSMUSG00000062470.10	Fbxl12os	3.83752	0.00246369	0.0334294	4.28223	2.09836	0.118909	0.126094	0.18031	0.217308	0.0537308	0.0191862	0.0191862	0.0903936
ENSMUSG00000071537.6	Klrg2	1.86263	0.0877598	0.244408	4.28047	2.09777	0.251663	0.26493	0.0384107	0.0161372	0.00937674	0.0293736	0.00780785	0.0630803
ENSMUSG00000054423.13	Cadps	0.912181	0.380055	0.586748	4.27233	2.09502	0.245678	2.34907	0.00479427	0.00479427	0.00575762	0.00525391	0.281192	0.00479427
ENSMUSG00000027489.15	Necab3	2.47685	0.0295496	0.128662	4.27091	2.09454	0.27859	0.113518	0.147012	0.202948	0.0847177	0.0561704	0.0515861	0.0104861
ENSMUSG00000030790.15	Adm	3.23033	0.00742038	0.0602293	4.27086	2.09453	2.48949	10.5711	1.5122	2.08311	0.408033	0.993348	0.491547	1.27248
ENSMUSG00000107369.1	Gstm2-ps1	4.81497	0.000451715	0.0142405	4.26989	2.0942	88.6551	50.0902	140.573	163.15	17.6044	35.8509	41.3646	11.4906
ENSMUSG00000029822.15	Osbpl3	2.5974	0.0237217	0.1132	4.26952	2.09408	9.30694	11.7156	16.6347	20.7112	1.10951	6.95897	1.50136	10.1169
ENSMUSG00000085255.1	Taco1os	3.43237	0.00512737	0.0487334	4.26533	2.09266	1.02578	0.810447	0.725194	0.553097	0.162869	0.156081	0.28382	0.142427
ENSMUSG00000039629.14	Strip2	1.79492	0.0984763	0.261229	4.26371	2.09211	0.113416	2.30592	0.116776	0.0706092	0.0793138	0.0374538	0.0264653	0.0747948
ENSMUSG00000073716.6	Gm13241	1.5036	0.159144	0.348138	4.25664	2.08971	1.24696	0.212321	4.80357	2.64122	0.651543	0.550784	0.734665	0.0342544
ENSMUSG00000052133.16	Sema5b	1.92722	0.0785369	0.228812	4.25403	2.08883	0.154647	0.173694	0.958447	0.800287	0.395019	0.0440612	0.0524194	0.0591313
ENSMUSG00000098488.7	Pla2g4b	2.85841	0.0146991	0.0880187	4.25401	2.08882	0.127457	0.149106	0.144113	0.0610864	0.00550286	0.121737	0.0225418	0.0370195
ENSMUSG00000063455.16	D630045J12Rik	6.13832	5.57687e-05	0.00507806	4.25163	2.08802	5.15476	4.35396	6.40997	8.85781	2.11263	1.58927	0.644393	1.76046
ENSMUSG00000048503.7	Tmem136	2.44206	0.0314759	0.1337	4.25024	2.08754	0.715561	2.77301	0.672253	0.722532	0.426925	0.0280929	1.16354	0.213637
ENSMUSG00000052572.16	Dlg2	2.69204	0.0199498	0.103457	4.24726	2.08653	0.0942327	0.0395011	0.178385	0.199235	0.0213045	0.0236096	0.0166827	0.0522611
ENSMUSG00000074865.10	Zfp934	6.48011	3.38019e-05	0.00409009	4.24198	2.08474	1.28236	1.0657	1.28236	1.33086	0.320563	0.333736	0.333736	0.196025
ENSMUSG00000029778.12	Adcyap1r1	4.42298	0.000879351	0.0203796	4.23033	2.08077	0.322282	0.262871	0.188081	0.177518	0.0327012	0.124219	0.0415564	0.0532147
ENSMUSG00000034848.17	Ttc21b	4.79469	0.000467321	0.0144781	4.22735	2.07975	0.986554	0.807117	0.516936	1.23588	0.110069	0.245094	0.132857	0.478843
ENSMUSG00000068699.12	Flnc	2.47184	0.0298195	0.129328	4.22635	2.07941	1.93696	0.554338	0.20086	0.394379	0.436627	0.0394735	0.256339	0.0574072
ENSMUSG00000031841.19	Cdh13	4.25908	0.00116863	0.0232681	4.21555	2.07572	0.44911	0.933799	0.296734	0.512045	0.0588093	0.153567	0.0917416	0.258271
ENSMUSG00000026726.10	Cubn	1.01298	0.331526	0.541791	4.20274	2.07133	0.0322475	2.08381	0.00369745	0.0208874	0.00702294	0.0019605	0.120976	0.009583
ENSMUSG00000071984.10	Fndc1	2.00195	0.0689846	0.212073	4.18684	2.06586	0.0750481	0.829769	0.0471599	0.140448	0.0915469	0.0202143	0.0633855	0.00926211
ENSMUSG00000033420.12	Antxr1	4.11104	0.00151512	0.0261097	4.18034	2.06362	2.35381	0.898038	0.649634	0.481055	0.160169	0.292162	0.168974	0.290094
ENSMUSG00000096956.2	Snhg18	1.79338	0.0987338	0.261569	4.17751	2.06264	1.22454	14.3282	0.591859	0.814773	0.0705839	0.687526	0.422414	1.58445
ENSMUSG00000042842.10	Serpinb6b	4.80311	0.000460776	0.014353	4.17275	2.061	15.0573	9.32344	4.37244	5.46811	1.33763	1.77476	1.94759	2.51833
ENSMUSG00000006342.14	Susd2	3.23309	0.00738289	0.0599793	4.17212	2.06078	1.25146	8.839	1.81027	2.27978	0.435971	1.48076	0.450015	0.47796
ENSMUSG00000031633.4	Slc25a4	5.55632	0.000135759	0.0083399	4.16967	2.05993	9.34439	18.6491	5.90765	6.62822	2.14401	2.64009	1.52584	2.57984
ENSMUSG00000038879.7	Nipal2	1.6727	0.120846	0.294489	4.16601	2.05867	0.669353	0.0329316	0.0743653	0.135193	0.00838881	0.0815563	0.00698522	0.199842
ENSMUSG00000029651.16	Mtus2	1.61927	0.131967	0.308233	4.1613	2.05703	0.544016	0.0167672	0.0884321	0.0167672	0.0167672	0.00780771	0.0102098	0.041925
ENSMUSG00000020814.13	Mxra7	3.92506	0.00210687	0.0309365	4.15938	2.05637	3.75929	3.85986	1.55079	1.13705	0.236922	0.796025	0.571143	0.861627
ENSMUSG00000003070.6	Efna2	1.68902	0.117618	0.289867	4.15003	2.05312	0.226005	0.443287	0.133481	0.012538	0.0150573	0.0471687	0.012538	0.067162
ENSMUSG00000056666.13	Retsat	4.31009	0.00106926	0.0224857	4.14729	2.05217	13.6365	20.9961	57.3973	37.6231	8.69479	2.74841	9.03947	9.91816
ENSMUSG00000055150.15	Zfp78	3.61329	0.0036902	0.0407102	4.14648	2.05189	0.818088	0.345798	0.579077	0.904381	0.0430173	0.173263	0.272141	0.296922
ENSMUSG00000030409.15	Dmpk	4.04485	0.00170304	0.0276904	4.14598	2.05171	35.271	8.10701	32.4004	35.3614	9.05269	9.17756	3.79829	3.3125
ENSMUSG00000031562.15	Dctd	1.88583	0.0843382	0.238584	4.14502	2.05138	0.718171	0.691407	0.147702	0.104487	0.00941249	0.38324	0.0804674	0.103042
ENSMUSG00000094942.7	Gm3604	2.29887	0.0407611	0.156008	4.13909	2.04931	0.269682	0.495593	0.705179	0.50727	0.0716928	0.205009	0.868077	0.0115664
ENSMUSG00000068220.5	Lgals1	5.43792	0.000163646	0.00892244	4.13834	2.04905	104.706	159.213	68.9591	64.1347	26.6751	14.5887	30.315	21.4396
ENSMUSG00000056214.8	Pard6g	2.94503	0.012535	0.08065	4.13394	2.04752	0.496024	0.150675	0.227569	0.175957	0.0333718	0.168127	0.0418203	0.0455368
ENSMUSG00000027510.17	Rbm38	4.07311	0.00162001	0.0269321	4.13035	2.04627	3.90571	9.27082	1.86907	2.32085	0.974812	0.731373	0.872127	0.842369
ENSMUSG00000068600.10	Gml2	1.63552	0.128493	0.303356	4.12888	2.04575	0.345989	0.678623	0.0191943	0.0191943	0.0230511	0.0210345	0.0316563	0.0191943
ENSMUSG00000028369.15	Svep1	3.28494	0.00671347	0.0565647	4.12376	2.04396	0.4278	0.225469	0.74655	0.720418	0.120177	0.289463	0.0259757	0.19718
ENSMUSG00000037686.5	Aspg	1.15987	0.269185	0.479698	4.11518	2.04096	12.9631	2.19778	84.3	75.5969	0.261805	112.594	0.609317	41.3542
ENSMUSG00000022853.6	Ehhadh	4.99824	0.000333192	0.0121727	4.11458	2.04075	242.942	164.335	198.294	217.354	75.5612	19.6943	85.1528	47.0219
ENSMUSG00000033900.13	Map9	2.45821	0.0305671	0.131301	4.09279	2.03308	0.568175	0.125442	0.499657	0.968517	0.0323581	0.0643998	0.383308	0.193364
ENSMUSG00000032334.10	Loxl1	3.85784	0.00237567	0.0326835	4.07784	2.02781	0.788318	0.814134	0.430417	0.55809	0.154141	0.231845	0.0668575	0.231845
ENSMUSG00000082035.1	Rpl17-ps8	4.12377	0.00148152	0.025902	4.07311	2.02613	0.691806	0.691806	0.674154	1.23091	0.168901	0.23047	0.161862	0.23047
ENSMUSG00000101975.1	Scgb1b34-ps	1.26927	0.228972	0.434496	4.07043	2.02518	6.07763	0.182241	6.07763	0.0807204	0.0969402	0.303675	0.303675	0.277108
ENSMUSG00000032251.12	Irak1bp1	3.52282	0.00434859	0.0447898	4.06094	2.02181	0.985811	1.11461	0.634459	0.354214	0.100028	0.298738	0.127115	0.250112
ENSMUSG00000027797.15	Dclk1	1.43102	0.178544	0.373495	4.05174	2.01854	0.092541	0.247298	0.00361018	0.0203944	0.0256279	0.0130872	0.00859318	0.00174676
ENSMUSG00000030621.17	Me3	3.90034	0.00220189	0.0316302	4.0511	2.01831	0.0896034	0.0429231	0.0319355	0.0378169	0.0192489	0.00687339	0.00898806	0.0147607
ENSMUSG00000026748.13	Plxdc2	3.59463	0.00381709	0.0415894	4.04741	2.017	0.905388	1.81966	0.339284	0.545602	0.182168	0.140007	0.217681	0.204273
ENSMUSG00000028977.16	Casz1	3.57456	0.00395855	0.0423173	4.04529	2.01624	0.264467	1.42518	0.354923	0.716971	0.11609	0.123439	0.225543	0.105524
ENSMUSG00000062061.3	Obp2a	0.975357	0.349086	0.559203	4.04113	2.01476	0.0649063	0.0810777	0.228924	6.16643	0.140978	0.135103	0.0359119	0.0359119
ENSMUSG00000039838.11	Slc45a1	0.867846	0.402899	0.608607	4.03696	2.01327	0.00607929	0.00607929	1.08272	2.22404	0.00730084	0.09775	0.0742736	0.00607929
ENSMUSG00000027624.17	Epb41l1	6.57408	2.95365e-05	0.00393994	4.01757	2.00632	4.84889	2.78022	4.1166	6.08501	1.63576	0.753865	1.47458	0.687583
ENSMUSG00000020865.16	Abcc3	1.89752	0.0826609	0.235922	4.01279	2.00461	35.6291	22.4883	209.158	195.347	7.62089	91.0794	3.38982	52.4555
ENSMUSG00000042804.13	Gpr153	3.93804	0.00205872	0.0306351	4.01102	2.00397	0.563331	0.7647	0.241659	0.460555	0.130009	0.261362	0.0701749	0.0711586
ENSMUSG00000103532.1	Gm4430	2.55059	0.0258374	0.118961	4.00562	2.00203	0.713931	0.412691	0.402161	0.175581	0.100757	0.299667	0.0965576	0.0256662
ENSMUSG00000017631.18	Abr	7.52001	8.09319e-06	0.00204473	3.99923	1.99972	17.1758	6.93013	6.33909	9.18804	2.54666	2.53519	1.98512	2.06856
ENSMUSG00000027556.15	Car1	2.16631	0.0516529	0.178285	3.9986	1.9995	2.59042	6.16773	4.20008	1.97686	4.17829	0.208599	2.87685	0.172965
ENSMUSG00000054074.9	Skida1	1.84936	0.0897719	0.24801	3.99465	1.99807	0.197408	0.025566	0.355243	0.0266778	0.0212883	0.0406296	0.00542287	0.0438118
ENSMUSG00000004098.7	Col5a3	2.34181	0.0377303	0.148618	3.99285	1.99742	1.17562	2.705	3.97818	7.541	0.448751	1.62025	1.18202	0.426077
ENSMUSG00000099596.1	Zbed4-ps3	0.819028	0.429111	0.632749	3.9873	1.99541	0.0665415	0.454359	0.0108395	0.0170226	0.00989124	0.0309853	0.00823627	0.00823627
ENSMUSG00000027562.12	Car2	1.80647	0.0965688	0.25816	3.98666	1.99518	45.8416	145.129	9.7629	4.71079	21.6574	1.15043	14.6357	3.15873
ENSMUSG00000019966.17	Kitl	1.91876	0.0796928	0.230723	3.98538	1.99472	38.0389	17.5879	1.60086	1.67222	2.95825	0.896405	3.15328	0.809242
ENSMUSG00000026185.8	Igfbp5	1.42739	0.179564	0.374887	3.97979	1.99269	2.42613	58.2551	0.730391	0.816645	0.964554	0.848937	1.76312	0.203413
ENSMUSG00000040219.4	Ttc12	3.47412	0.00475165	0.0471172	3.97939	1.99255	1.45407	0.545293	0.593456	2.3167	0.170629	0.214	0.453278	0.283813
ENSMUSG00000000386.14	Mx1	1.70944	0.113688	0.283951	3.97749	1.99186	13.938	0.579744	24.1032	26.8564	1.74808	4.23912	3.37107	0.81672
ENSMUSG00000072235.5	Tuba1a	2.70379	0.0195245	0.102497	3.97677	1.9916	47.7052	24.8191	4.64508	5.85328	2.5914	3.94918	2.92646	4.46241
ENSMUSG00000047409.13	Ctdspl	2.94891	0.0124457	0.0802877	3.96711	1.98809	3.88403	13.3855	3.86062	3.34381	0.252478	3.11546	1.54042	2.49898
ENSMUSG00000024924.14	Vldlr	1.3929	0.189508	0.387003	3.96313	1.98664	4.56543	18.5263	0.668852	0.37647	0.641125	0.13472	5.94112	0.166189
ENSMUSG00000036040.14	Adamtsl2	2.83191	0.0154329	0.0909075	3.96293	1.98657	0.664689	0.279552	1.69549	1.21676	0.0826479	0.257074	0.128929	0.648609
ENSMUSG00000027004.3	Frzb	3.01148	0.011093	0.075459	3.96074	1.98577	1.02161	0.71775	1.44124	2.24853	0.204079	1.06385	0.0680967	0.663745
ENSMUSG00000022231.9	Sema5a	1.70031	0.115431	0.286588	3.95477	1.9836	1.00324	11.8622	0.355732	0.453767	0.0524082	0.415988	0.548606	0.717471
ENSMUSG00000005413.8	Hmox1	7.24306	1.16867e-05	0.00249567	3.94341	1.97944	61.5331	25.4811	27.54	31.6971	11.2693	6.49082	9.51588	7.99204
ENSMUSG00000014846.12	Tppp3	2.27882	0.0422551	0.159171	3.93942	1.97798	0.905405	2.64809	0.153922	0.552848	0.152325	0.200828	0.176641	0.150519
ENSMUSG00000094786.1	Gm14403	5.71945	0.000105292	0.00747416	3.93142	1.97505	18.4002	28.4404	28.1106	27.201	9.90702	6.82108	3.12064	7.67629
ENSMUSG00000029201.14	Ugdh	4.97336	0.000347151	0.0123067	3.92913	1.97421	266.531	108.202	149.606	195.107	59.5605	38.5827	56.5115	27.3653
ENSMUSG00000023885.8	Thbs2	5.59491	0.000127795	0.00819759	3.92768	1.97368	1.53773	1.43641	1.61572	1.02694	0.248892	0.741609	0.230598	0.362807
ENSMUSG00000027907.4	S100a11	4.87566	0.000408201	0.0133619	3.922	1.97159	180.737	215.905	66.7301	68.7432	35.1584	32.9039	16.5943	39.0612
ENSMUSG00000111158.1	RP23-442M18.5	1.4606	0.170409	0.363255	3.92074	1.97112	0.0660731	2.8116	0.207233	0.109028	0.00982161	0.0796852	0.128145	0.190684
ENSMUSG00000011884.13	Gltp	4.52326	0.000740148	0.0187261	3.91834	1.97024	37.4999	8.90639	10.9225	14.46	4.41434	4.71675	2.89371	3.69347
ENSMUSG00000010760.5	Phlda2	4.03405	0.00173591	0.0279158	3.89896	1.96309	6.49287	2.59008	1.90707	1.98392	0.691802	0.911385	0.465591	0.972444
ENSMUSG00000022707.16	Gbe1	7.62448	7.0626e-06	0.00194406	3.89794	1.96271	99.9911	122.566	99.9911	113.226	18.2957	27.0018	35.4237	33.7526
ENSMUSG00000067017.5	Gm3608	1.54981	0.147757	0.332306	3.88873	1.9593	5.44081	0.357475	0.307734	0.219631	0.177818	0.129856	0.219631	0.122908
ENSMUSG00000004655.5	Aqp1	2.64925	0.0215758	0.107867	3.88661	1.95851	44.0772	187.916	34.4034	18.5937	4.06657	27.5124	8.1422	26.5261
ENSMUSG00000031740.8	Mmp2	5.15015	0.00025982	0.0107885	3.87783	1.95525	1.101	0.861311	1.09007	1.01274	0.323379	0.419907	0.0968355	0.341568
ENSMUSG00000037613.16	Tnfrsf23	3.62426	0.00361758	0.0403558	3.8664	1.95099	4.37021	6.96657	1.67517	3.04221	2.12299	0.677889	0.481641	0.935287
ENSMUSG00000059895.12	Ptp4a3	3.40518	0.00538815	0.049821	3.86382	1.95003	8.78532	20.5485	3.81502	3.10062	1.10697	2.01254	2.67016	1.6563
ENSMUSG00000094242.2	Gm5456	2.35795	0.0366481	0.146152	3.86361	1.94995	1.07416	0.782707	0.2018	0.314978	0.255759	0.169576	0.155736	0.0316569
ENSMUSG00000107603.1	Gm43921	3.31822	0.00631658	0.0544745	3.85872	1.94812	0.597693	0.799054	0.182161	0.496015	0.157085	0.145274	0.153077	0.0511846
ENSMUSG00000032374.14	Plod2	3.77104	0.0027759	0.0351745	3.85851	1.94804	0.557451	1.02299	0.454052	0.633153	0.212318	0.26252	0.0408808	0.310309
ENSMUSG00000026039.9	Sgol2a	7.44184	8.96914e-06	0.00223456	3.8458	1.94329	2.79818	1.86004	1.60617	1.47736	0.648536	0.461374	0.550417	0.33602
ENSMUSG00000043999.6	Gpr75	1.81042	0.0959246	0.257114	3.83998	1.9411	0.164599	0.27079	0.0120176	0.0449219	0.0109662	0.0100068	0.0343528	0.0313475
ENSMUSG00000071531.2	Gprin2	1.46943	0.168043	0.360283	3.83975	1.94101	0.884139	1.2323	0.23397	0.0344918	0.103442	0.0182886	0.171339	0.134829
ENSMUSG00000022018.7	Rgcc	2.04097	0.0644359	0.203364	3.83734	1.94011	1.1927	0.568549	0.143182	0.683776	0.114257	0.575625	0.0291051	0.155906
ENSMUSG00000078495.10	Zfp984	5.96427	7.2409e-05	0.00591814	3.83686	1.93993	7.93063	6.21207	4.25558	4.02872	1.50249	1.57724	2.17666	0.737824
ENSMUSG00000020427.11	Igfbp3	2.6416	0.02188	0.10876	3.8341	1.93889	57.2908	65.1967	7.39968	5.99368	5.333	3.56048	7.57852	5.39371
ENSMUSG00000000628.10	Hk2	2.445	0.0313085	0.133336	3.82877	1.93688	2.03683	22.4989	3.39886	8.2111	6.61247	0.913018	0.993447	0.868543
ENSMUSG00000090671.1	Gm5067	1.48739	0.163314	0.353723	3.81924	1.93329	0.520362	1.01255	0.0348498	0.462859	0.450821	0.0996198	0.0264801	0.0264801
ENSMUSG00000003282.9	Plag1	2.18028	0.0503863	0.175842	3.80981	1.92972	0.0461887	0.0340808	0.0593278	0.0493284	0.00378075	0.0306741	0.0614973	0.00314816
ENSMUSG00000060923.5	Acyp2	3.49268	0.00459374	0.0460606	3.80979	1.92971	4.58232	10.4784	3.24071	3.56679	1.05051	0.548751	4.28166	1.10398
ENSMUSG00000045394.8	Epcam	1.79439	0.0985656	0.261356	3.80766	1.92891	0.130314	1.39905	0.572638	0.660202	0.015729	0.232143	0.134467	0.789952
ENSMUSG00000107374.1	Gm43172	2.28268	0.0419634	0.158672	3.8036	1.92737	0.245693	0.770059	0.357695	0.25879	0.183437	0.0669734	0.460319	0.0125028
ENSMUSG00000029156.11	Sgcb	5.22133	0.000231496	0.0103042	3.79877	1.92553	1.51885	1.08182	1.44438	0.736138	0.20854	0.593613	0.207384	0.333653
ENSMUSG00000000037.16	Scml2	1.42326	0.180733	0.375901	3.7985	1.92543	0.281985	0.00439521	0.111372	0.0355092	0.027243	0.00481659	0.0451248	0.00439521
ENSMUSG00000026676.7	Ccdc3	3.21443	0.00764002	0.0613459	3.79784	1.92518	1.22665	5.09718	2.99531	0.985954	0.247418	0.830279	0.479473	0.931505
ENSMUSG00000103642.1	Gm37769	1.40665	0.185491	0.382497	3.79607	1.92451	0.382688	0.0531716	1.01533	2.34371	0.0135446	0.27213	0.241891	0.348759
ENSMUSG00000010751.15	Tnfrsf22	3.82694	0.00251082	0.0337526	3.78753	1.92126	1.80265	2.89475	0.829699	2.11424	0.497584	0.752848	0.19927	0.573099
ENSMUSG00000052516.17	Robo2	1.77823	0.101294	0.265451	3.78289	1.91949	0.191271	0.0429794	0.893762	0.414812	0.0275417	0.130671	0.0133464	0.363768
ENSMUSG00000042759.12	Apobr	2.65022	0.0215375	0.107735	3.78071	1.91866	3.46216	3.10385	0.869489	0.58271	0.950068	0.555255	0.400166	0.110783
ENSMUSG00000036109.17	Mbnl3	1.81589	0.0950375	0.255935	3.77563	1.91672	1.49102	0.0811905	1.29694	2.00964	0.110129	0.415226	0.146425	0.260204
ENSMUSG00000025912.16	Mybl1	3.54668	0.00416412	0.0437587	3.77401	1.9161	8.72013	3.56649	2.24931	2.48463	1.3975	0.487319	2.01809	0.62496
ENSMUSG00000027375.14	Mal	1.86118	0.0879766	0.244826	3.77241	1.91549	5.74398	10.4781	0.712696	2.16921	0.346601	0.232065	7.50014	0.847549
ENSMUSG00000030217.2	Art4	2.79566	0.0164956	0.0944057	3.77115	1.91501	1.15447	0.295273	1.36931	0.731037	0.0657967	0.638947	0.129691	0.351673
ENSMUSG00000018341.12	Il12rb2	1.91435	0.0803007	0.231917	3.76517	1.91272	0.509998	1.2329	0.142262	0.0938837	0.119894	0.0527628	0.0860391	0.0733155
ENSMUSG00000019929.15	Dcn	2.57185	0.0248549	0.11635	3.76228	1.91161	24.2518	15.3411	81.9632	37.9008	5.01631	24.5213	1.92835	24.9142
ENSMUSG00000054493.2	Gm9947	2.21009	0.0477809	0.170702	3.75929	1.91046	0.0281874	0.0730038	0.0915402	0.0745488	0.00899809	0.0401352	0.00749256	0.0257215
ENSMUSG00000104034.1	2900092N22Rik	3.11004	0.00925434	0.0682703	3.75496	1.9088	0.188674	0.244669	0.357356	0.129723	0.022773	0.0713388	0.0713388	0.101577
ENSMUSG00000050010.8	Shisa3	1.82975	0.0928242	0.253206	3.74457	1.9048	0.0384477	0.0903684	0.0880626	0.0211435	0.0454061	0.00615903	0.00562021	0.0192938
ENSMUSG00000022262.7	Dnah5	1.06273	0.309312	0.520687	3.73977	1.90295	0.0422652	3.2252	0.0697447	0.0353828	0.00205292	0.0128076	0.490276	0.185615
ENSMUSG00000086013.1	Gm15706	2.93402	0.0127914	0.0816555	3.7395	1.90285	1.05077	1.27344	0.934729	0.396212	0.184216	0.347	0.245194	0.159201
ENSMUSG00000029186.12	Pi4k2b	6.96624	1.70334e-05	0.00270393	3.73356	1.90055	38.3948	47.3152	18.5154	21.0239	5.96452	8.19111	9.05851	8.30002
ENSMUSG00000046818.7	Ddit4l	3.30243	0.00650192	0.0553017	3.7312	1.89964	5.27639	1.92048	2.23179	1.41295	0.174281	1.35615	0.876902	0.902777
ENSMUSG00000109873.1	Gm45407	3.99452	0.00186197	0.0291502	3.72524	1.89733	0.466319	0.730196	0.790481	1.32745	0.167595	0.311431	0.155887	0.224758
ENSMUSG00000078532.9	Nkain1	0.963016	0.354989	0.564371	3.72261	1.89632	1.09327	11.005	0.151375	0.0270229	0.635757	0.020533	0.260259	0.0643217
ENSMUSG00000002020.15	Ltbp2	4.19187	0.00131443	0.0245853	3.72168	1.89595	0.277977	0.75365	0.435	0.434615	0.230753	0.0578656	0.0813951	0.182057
ENSMUSG00000055235.11	Wdr86	1.59654	0.136964	0.315872	3.71759	1.89437	0.619692	0.35096	0.134491	0.0261107	0.0778713	0.151846	0.0544922	0.0053076
ENSMUSG00000078879.10	Gm14306	2.49827	0.0284207	0.126097	3.70913	1.89108	0.144704	0.422599	0.233475	0.0981325	0.0118447	0.0738952	0.174814	0.0528321
ENSMUSG00000029260.15	Ugt2b34	6.9901	1.64828e-05	0.00270393	3.70583	1.8898	560.917	406.514	360.863	327.332	111.465	78.0977	175.874	92.4404
ENSMUSG00000091183.5	Gm5141	3.663	0.00337275	0.0393789	3.70502	1.88948	0.689137	0.411896	0.522599	0.355476	0.18088	0.108964	0.320056	0.0420206
ENSMUSG00000037196.6	Pacrg	2.60601	0.0233516	0.112301	3.70268	1.88857	0.493327	0.364529	0.534555	0.351803	0.10535	0.336147	0.0169965	0.301254
ENSMUSG00000032324.11	Tspan3	5.26405	0.000216076	0.00998961	3.68416	1.88134	2.14253	3.7744	1.57557	1.80548	0.663539	0.376282	0.551476	0.913539
ENSMUSG00000092592.1	Gm20449	2.62495	0.0225567	0.110704	3.66662	1.87445	0.101899	0.0561114	0.108825	0.163168	0.00834083	0.0520359	0.0261285	0.0561114
ENSMUSG00000055421.8	Pcdh9	1.6527	0.124907	0.299464	3.66235	1.87277	0.0633365	0.00889309	0.209212	0.265415	0.0154633	0.03838	0.0148189	0.0211001
ENSMUSG00000020272.8	Stk10	5.23602	0.000226067	0.010235	3.65828	1.87117	7.06843	4.74738	7.42705	12.7213	1.46554	4.06052	1.37693	2.16302
ENSMUSG00000039745.8	Htatip2	5.31056	0.00020051	0.00959919	3.6572	1.87074	84.1315	49.0185	49.3748	53.8108	25.0984	12.0879	24.1677	8.16761
ENSMUSG00000086332.1	4930480G23Rik	1.35162	0.202007	0.401552	3.65132	1.86842	1.29354	0.0595477	2.25461	2.77134	0.163485	0.256991	0.2176	0.346763
ENSMUSG00000039787.13	Cercam	4.37208	0.000960213	0.0213209	3.64889	1.86746	0.448563	0.323648	0.248395	0.209828	0.0638075	0.126991	0.0651579	0.0822226
ENSMUSG00000030470.15	Csrp3	2.16791	0.0515058	0.177983	3.64747	1.86689	0.998275	1.16602	1.10484	3.03431	0.0808164	0.138948	2.07108	1.21577
ENSMUSG00000004791.6	Pgf	1.05058	0.314631	0.525683	3.64501	1.86592	1.40331	4.86557	0.0222272	0.349579	0.24779	0.0185082	1.07671	0.057979
ENSMUSG00000055555.1	4930502E18Rik	1.50473	0.158857	0.347679	3.64247	1.86492	1.95743	0.365752	0.0386975	0.128087	0.116055	0.070439	0.128087	0.0187235
ENSMUSG00000031821.11	Gins2	3.38803	0.00555963	0.0507932	3.64129	1.86445	1.83847	0.876326	0.491017	0.567087	0.501536	0.10486	0.279429	0.168544
ENSMUSG00000022899.8	Slc15a2	1.66964	0.12146	0.295189	3.64071	1.86422	2.73317	0.100979	1.61647	0.320246	0.207546	0.205015	0.108127	0.192811
ENSMUSG00000021499.12	Catsper3	2.57852	0.0245539	0.115391	3.63535	1.86209	0.0738548	0.212523	0.275228	0.343148	0.0235762	0.0738548	0.0323773	0.158604
ENSMUSG00000044337.5	Ackr3	3.49491	0.0045751	0.0459508	3.62909	1.85961	2.33713	1.11231	0.615338	0.615338	0.151793	0.450691	0.422792	0.20625
ENSMUSG00000039542.16	Ncam1	2.13854	0.0542597	0.184235	3.62725	1.85887	0.132135	0.109031	0.101512	0.0819308	0.00370351	0.0495858	0.025442	0.19312
ENSMUSG00000026043.18	Col3a1	5.09564	0.000283969	0.0112447	3.61688	1.85474	23.1847	27.5359	19.7819	18.369	4.60757	13.9164	3.82457	5.54934
ENSMUSG00000018217.12	Pmp22	3.61451	0.00368201	0.0406699	3.61389	1.85355	2.24048	4.58671	1.25362	0.966423	0.648911	0.756147	0.30155	0.463088
ENSMUSG00000071551.12	Akr1c19	4.20404	0.00128669	0.0243723	3.61089	1.85236	62.916	53.8149	164.474	90.9693	39.1502	22.5895	15.9151	21.0507
ENSMUSG00000029126.7	Nsg1	2.42233	0.0326217	0.136467	3.61047	1.85219	0.149803	0.107228	0.0884751	0.172017	0.00998046	0.133627	0.0137062	0.0865191
ENSMUSG00000035811.10	Ugt2b35	4.32064	0.00104982	0.0223389	3.61006	1.85202	521.848	180.983	365.022	247.445	100.075	83.8138	134.414	44.6273
ENSMUSG00000027377.2	Mall	1.61157	0.133641	0.310608	3.60542	1.85017	0.470909	0.129776	0.0175292	0.257783	0.0159956	0.0501079	0.162728	0.0133193
ENSMUSG00000045827.10	Serpinb9	5.7289	0.000103765	0.00747139	3.59939	1.84775	26.3494	15.8509	12.462	7.3728	3.83167	3.36076	4.82464	3.69111
ENSMUSG00000078190.6	Dnm3os	5.05944	0.000301306	0.0115446	3.59509	1.84603	0.327836	0.508685	0.420435	0.414455	0.0573762	0.171085	0.0895368	0.211048
ENSMUSG00000045672.15	Col27a1	1.70219	0.11507	0.285969	3.59494	1.84597	0.226619	1.72729	4.96074	3.65461	0.136462	0.451431	0.412829	1.86916
ENSMUSG00000002550.16	Uck1	9.07699	1.20538e-06	0.000831618	3.59285	1.84513	17.8831	20.5368	19.4599	18.3726	7.22565	4.74159	3.81726	5.93897
ENSMUSG00000030499.9	Kctd15	5.52273	0.00014312	0.00842054	3.58974	1.84388	1.74078	2.17766	1.53561	1.435	0.227196	0.536801	0.948251	0.456567
ENSMUSG00000092335.1	Zfp977	3.58329	0.0038964	0.0420539	3.58434	1.84171	0.826353	0.768353	0.898381	1.63043	0.237474	0.260442	0.467465	0.195199
ENSMUSG00000104068.1	Gm37199	2.62055	0.0227392	0.111074	3.58333	1.8413	0.105685	0.128396	0.041899	0.188043	0.0531023	0.0492453	0.0323349	0.00657281
ENSMUSG00000028167.15	Bdh2	1.90589	0.0814796	0.233778	3.58106	1.84039	0.68372	0.366061	2.51672	0.619411	0.0662343	0.824829	0.0430071	1.17342
ENSMUSG00000022816.11	Fstl1	9.34862	8.87057e-07	0.000740353	3.56721	1.8348	4.46595	4.75723	4.39055	3.44045	0.847201	1.60684	1.11259	1.33427
ENSMUSG00000045932.12	Ifit2	2.86836	0.0144327	0.0871402	3.56546	1.83409	36.0854	48.1488	7.44416	4.57498	4.04717	4.03068	5.3674	4.20964
ENSMUSG00000020458.16	Rtn4	4.36508	0.000971924	0.0213749	3.56225	1.83279	108.478	41.0485	93.8312	81.1187	13.4711	23.7742	41.4074	15.4611
ENSMUSG00000037225.13	Fgf2	2.56452	0.0251895	0.117242	3.56193	1.83266	0.157928	0.116828	0.167867	0.143414	0.0318285	0.120904	0.00649743	0.112709
ENSMUSG00000030208.15	Emp1	4.84891	0.000426811	0.0137691	3.55468	1.82972	4.92277	4.03027	1.51701	2.79892	0.62476	0.943839	1.02469	0.897853
ENSMUSG00000046191.7	Pcdhb20	2.47085	0.0298732	0.129499	3.55467	1.82971	0.208823	0.276398	0.141476	0.295621	0.00901579	0.148475	0.133063	0.0986992
ENSMUSG00000061186.15	Sfmbt2	1.78245	0.100576	0.264264	3.55466	1.82971	0.111926	0.235905	0.0591304	0.0341754	0.0308387	0.0219306	0.0200241	0.0236482
ENSMUSG00000101389.1	Ms4a4a	3.64717	0.00347067	0.0396769	3.54998	1.82781	3.52994	1.9137	2.40633	3.19279	1.01077	2.20781	0.500777	0.258207
ENSMUSG00000029059.9	Fam213b	2.91459	0.0132568	0.0833159	3.54443	1.82555	16.2188	8.39972	12.2529	6.52248	0.599881	4.0466	9.28774	3.53834
ENSMUSG00000054626.11	Xlr	2.50682	0.0279819	0.124705	3.54033	1.82388	0.469311	0.166475	0.16056	0.179447	0.14505	0.0125504	0.0563401	0.150566
ENSMUSG00000010651.4	Acaa1b	3.16632	0.00834542	0.0644149	3.53981	1.82367	149.556	101.366	684.827	389.206	145.266	32.8808	63.5752	85.0546
ENSMUSG00000000247.11	Lhx2	1.80251	0.0972197	0.258858	3.53226	1.82059	0.0416072	0.421091	0.391023	0.142888	0.0770318	0.107801	0.00608205	0.107801
ENSMUSG00000055312.2	Them7	2.77791	0.0170421	0.0959514	3.53177	1.82039	12.5831	2.3354	13.3992	14.6485	1.28456	1.61365	3.09761	6.70946
ENSMUSG00000095105.1	Edaradd	2.66921	0.0208016	0.105735	3.52979	1.81958	0.145323	0.0321278	0.0725785	0.0876031	0.0266396	0.0384985	0.0162213	0.0113196
ENSMUSG00000037032.16	Apbb1	2.07853	0.0603243	0.195807	3.52417	1.81728	0.659212	1.56605	0.180539	0.125461	0.0889301	0.19724	0.13	0.0631032
ENSMUSG00000028633.7	Ctps	7.39353	9.56075e-06	0.00225659	3.52393	1.81718	11.4751	11.2507	12.8373	16.9751	4.56109	4.25413	2.95807	3.08608
ENSMUSG00000035863.13	Palm	3.38295	0.00561142	0.0511212	3.523	1.8168	3.01955	9.00813	1.84597	2.02395	0.627935	1.75982	0.570436	1.01745
ENSMUSG00000021318.15	Gli3	4.68853	0.000558742	0.0160248	3.52292	1.81677	0.185317	0.28427	0.196943	0.157704	0.0474376	0.11332	0.0340424	0.0562876
ENSMUSG00000024597.10	Slc12a2	5.67356	0.000113053	0.00779978	3.52086	1.81593	4.22353	3.77679	3.25917	3.0962	0.63852	0.772054	2.40377	0.931036
ENSMUSG00000037606.18	Osbpl5	2.50624	0.0280115	0.124807	3.52071	1.81587	0.51394	0.45462	2.32237	3.40738	0.184453	0.554601	0.307676	0.393679
ENSMUSG00000027684.16	Mecom	4.31064	0.00106824	0.0224857	3.51906	1.81519	1.42468	0.672856	2.07205	0.961991	0.183066	0.527608	0.53691	0.251028
ENSMUSG00000028124.15	Gclm	8.06146	4.05045e-06	0.00148279	3.51586	1.81388	155.935	122.248	123.998	164.951	49.4138	33.3691	52.9693	29.4328
ENSMUSG00000020684.14	Rasl10b	2.14944	0.0532223	0.181917	3.51273	1.81259	3.99425	10.4583	1.6793	2.72673	1.78069	0.177019	6.19197	0.637667
ENSMUSG00000026603.13	Smyd2	3.10769	0.00929448	0.0684138	3.51125	1.81198	7.28069	14.3574	10.2208	9.46489	1.02935	7.86739	1.06949	8.27127
ENSMUSG00000032332.17	Col12a1	2.90289	0.0135451	0.0841314	3.511	1.81188	2.38803	11.1477	0.889944	2.63469	0.6371	0.746351	1.23831	0.709193
ENSMUSG00000001334.9	Fndc5	1.12708	0.282256	0.493785	3.50401	1.80901	0.0174775	0.507751	0.801072	1.01606	0.164632	0.0517995	0.00967009	0.513603
ENSMUSG00000035683.13	Melk	4.10152	0.00154078	0.0262361	3.50112	1.80782	1.55081	0.861466	0.676883	1.04964	0.538308	0.177801	0.346747	0.181609
ENSMUSG00000031934.14	Panx1	6.98269	1.66518e-05	0.00270393	3.49879	1.80686	4.58186	2.42231	3.21737	4.39349	0.74728	1.36493	0.824031	1.28609
ENSMUSG00000063628.2	Gm7665	1.88523	0.0844249	0.238613	3.49847	1.80673	4.07661	3.05249	0.442563	0.726804	0.726804	0.098586	0.338439	1.18273
ENSMUSG00000036502.14	Tmem255a	1.63179	0.129283	0.30446	3.49833	1.80667	0.356314	3.08247	0.0727021	0.208135	0.062694	0.158095	0.170244	0.0619508
ENSMUSG00000053414.7	Hunk	1.92324	0.0790787	0.22957	3.49042	1.8034	2.74008	15.464	1.1002	3.0504	0.154823	2.15985	2.2778	1.37649
ENSMUSG00000005958.14	Ephb3	2.94325	0.012576	0.0808072	3.4894	1.80298	0.0558547	0.125987	0.0800628	0.049603	0.0263333	0.0413947	0.00700677	0.0227575
ENSMUSG00000050335.16	Lgals3	2.24509	0.0448859	0.164528	3.48631	1.8017	69.1956	62.4317	10.4677	5.3185	13.6618	3.85128	7.58143	3.85128
ENSMUSG00000111771.1	RP24-63K13.5	1.85767	0.0885074	0.245804	3.48596	1.80155	1.45922	0.469671	1.32511	1.39191	0.839343	0.136943	0.249019	0.294088
ENSMUSG00000058927.5	Gm10053	3.38342	0.00560663	0.0511036	3.48357	1.80057	1.7114	0.834911	1.0249	2.03892	0.535515	0.150814	0.289055	0.932731
ENSMUSG00000103809.1	Gm37061	1.30428	0.217171	0.420828	3.48199	1.79991	0.066562	0.00823881	0.351056	0.567382	0.00989429	0.0309949	0.100658	0.0282833
ENSMUSG00000021696.8	Elovl7	4.4117	0.000896647	0.0205686	3.48123	1.7996	17.2336	15.2083	7.16085	35.0054	4.7459	3.54484	8.0623	3.2943
ENSMUSG00000012042.8	4930579F01Rik	3.36593	0.00578876	0.0519284	3.4751	1.79706	0.464707	0.415402	0.280986	0.200024	0.0791258	0.0683813	0.0873293	0.167831
ENSMUSG00000038668.14	Lpar1	4.34814	0.00100089	0.021665	3.47217	1.79584	0.26692	0.605988	0.589757	0.292739	0.0913975	0.137119	0.12169	0.125843
ENSMUSG00000023039.16	Krt7	2.09383	0.0587205	0.192855	3.47092	1.79532	0.0186309	0.0889733	0.0462696	0.0889733	0.0234742	0.0671257	0.00624601	0.00378717
ENSMUSG00000045680.7	Tcf21	2.44131	0.0315187	0.133755	3.46655	1.7935	0.795283	0.513252	3.27613	1.02662	0.176501	0.710904	0.180236	0.441326
ENSMUSG00000045667.14	Smtnl2	2.86195	0.0146038	0.0878482	3.4664	1.79344	0.214933	0.703591	0.267802	0.135547	0.102753	0.0817701	0.0577796	0.0729119
ENSMUSG00000084350.1	Znf41-ps	2.76997	0.0172923	0.0966324	3.46494	1.79283	4.54694	1.63885	3.02143	4.77268	1.7253	0.625327	1.01977	0.667842
ENSMUSG00000025503.5	Taldo1	10.788	1.94827e-07	0.000296673	3.46322	1.79211	114.272	96.4577	72.3469	109.392	24.5551	33.6316	28.4262	25.7714
ENSMUSG00000018774.13	Cd68	2.89631	0.0137097	0.0847461	3.46158	1.79143	98.1271	23.8769	14.8818	10.5217	8.86326	8.0731	7.76163	4.464
ENSMUSG00000071047.5	Ces1a	2.2832	0.0419238	0.158623	3.46157	1.79143	0.894882	0.153353	0.569481	0.356288	0.484924	0.191108	0.0447137	0.0408019
ENSMUSG00000039824.3	Myl6b	2.47434	0.0296842	0.12913	3.45626	1.78921	1.06716	0.724368	1.47903	0.304048	0.274362	0.139495	0.461571	0.139495
ENSMUSG00000033917.15	Gde1	5.10415	0.00028005	0.0111757	3.45398	1.78826	17.9269	60.3017	36.7933	35.6256	9.18075	9.97926	11.8796	9.25855
ENSMUSG00000020926.16	Adam11	3.26279	0.00699169	0.0580097	3.45068	1.78688	3.29546	4.86202	5.21733	2.88985	0.401298	3.50997	1.8159	0.678269
ENSMUSG00000022034.9	Esco2	3.50423	0.00449813	0.0456251	3.44988	1.78655	5.07053	2.13581	3.72245	3.79608	0.609198	0.733196	3.84429	0.672633
ENSMUSG00000041112.15	Elmo1	7.28974	1.09777e-05	0.00243109	3.44619	1.785	4.42197	3.55183	3.12746	4.39916	1.29593	1.34006	1.18268	0.719718
ENSMUSG00000034520.14	Gjc1	2.48759	0.028978	0.127466	3.44362	1.78393	0.386754	0.96275	0.135325	0.1689	0.0676395	0.105621	0.188815	0.0431463
ENSMUSG00000020911.14	Krt19	1.07298	0.304877	0.516371	3.44193	1.78322	0.143311	25.0683	0.175974	0.550762	0.182426	0.168169	0.58766	0.116367
ENSMUSG00000050445.4	Cyp8b1	0.839527	0.41797	0.622152	3.44029	1.78253	2.82869	0.199173	168.869	0.214692	0.201028	0.420498	0.293866	8.20939
ENSMUSG00000102531.1	1110002O04Rik	1.43445	0.177585	0.372399	3.43508	1.78034	0.927642	1.25415	0.0621263	0.0472058	0.0566912	0.0517315	0.177591	0.0472058
ENSMUSG00000049580.12	Tsku	2.7833	0.0168743	0.0953359	3.43409	1.77993	56.2012	72.9498	86.2556	94.0886	37.2768	10.7262	48.3398	12.5519
ENSMUSG00000051343.11	Rab11fip5	2.12548	0.0555285	0.18667	3.42877	1.77769	13.7263	9.23972	1.01899	1.53027	1.57419	1.68099	0.795447	0.637568
ENSMUSG00000049723.14	Mmp12	3.21123	0.00768503	0.0615265	3.42595	1.7765	5.50769	6.03177	2.19181	1.27524	1.30898	0.385014	1.08297	1.25763
ENSMUSG00000019789.9	Hey2	2.25579	0.0440348	0.163163	3.4255	1.77631	0.168846	0.103107	0.0911495	0.0218847	0.0228364	0.05668	0.00959407	0.0199701
ENSMUSG00000029093.14	Sorcs2	1.44155	0.175613	0.369672	3.42539	1.77627	0.358899	6.01648	0.245758	0.430618	0.573148	0.0354412	1.30741	0.0538028
ENSMUSG00000001333.9	Sync	1.64661	0.126168	0.301279	3.42316	1.77533	0.136969	1.2697	0.188589	0.0928865	0.0112115	0.0699448	0.413162	0.075423
ENSMUSG00000085651.1	Gm11695	1.97704	0.0720421	0.217082	3.42304	1.77528	22.2717	3.93084	22.3623	20.7029	10.0864	4.23837	9.22985	0.683437
ENSMUSG00000027496.15	Aurka	3.07754	0.00982413	0.0704169	3.42006	1.77402	6.65103	4.82306	1.54547	1.71637	1.35947	0.852689	1.35947	0.376426
ENSMUSG00000016918.15	Sulf1	3.58034	0.00391726	0.0421019	3.40949	1.76955	0.276211	0.53164	0.198887	0.171324	0.112053	0.0520722	0.0836412	0.0731548
ENSMUSG00000063434.5	Sorcs3	1.55329	0.146928	0.331229	3.40017	1.76561	0.052831	0.655283	0.082894	0.017841	0.0186169	0.0355311	0.0324424	0.0162802
ENSMUSG00000091476.6	Gm16432	2.4305	0.0321426	0.135346	3.39817	1.76476	0.398994	0.61239	0.58576	2.0526	0.90112	0.122585	0.0620712	0.283316
ENSMUSG00000027315.13	Spint1	2.2967	0.0409201	0.156375	3.39769	1.76455	1.24352	0.724704	0.195064	0.586962	0.0379066	0.314216	0.493532	0.151301
ENSMUSG00000026107.11	Nabp1	5.40494	0.000172446	0.00904485	3.39039	1.76145	22.2803	7.12435	16.1876	19.4831	4.10327	4.70681	3.61891	5.34262
ENSMUSG00000109946.1	D2Bwg1423e	2.81385	0.0159535	0.0925477	3.38933	1.761	0.408593	0.670252	0.419291	0.164359	0.113731	0.0754068	0.0692526	0.249511
ENSMUSG00000070469.12	Adamtsl3	1.57748	0.14128	0.322271	3.3889	1.76082	0.0453603	0.0162659	0.060308	0.109117	0.00414349	0.0336172	0.00569029	0.0540612
ENSMUSG00000105558.1	Gm5855	2.59136	0.0239847	0.113934	3.38666	1.75986	0.16541	1.03748	0.450654	0.543945	0.126904	0.153396	0.210202	0.0702856
ENSMUSG00000032808.2	Cyp2c38	1.13357	0.279632	0.491094	3.38656	1.75982	44.3636	2.76746	28.4543	30.1675	253.468	0.752233	4.38249	0.718073
ENSMUSG00000005087.17	Cd44	2.71472	0.0191372	0.101353	3.3797	1.7569	48.9575	92.2214	11.7699	6.60314	11.5176	6.87222	7.35347	4.65978
ENSMUSG00000022099.16	Dmtn	2.89981	0.013622	0.084463	3.37714	1.7558	0.177138	0.381666	0.070519	0.119472	0.0466323	0.067391	0.0283952	0.0466323
ENSMUSG00000078160.2	Gm16503	1.57463	0.141936	0.323231	3.37285	1.75397	0.080975	0.018374	0.0749825	0.179136	0.00977374	0.0306172	0.0671426	0.00813843
ENSMUSG00000022021.13	Diaph3	2.48663	0.0290287	0.127554	3.372	1.7536	6.90628	1.66782	0.937842	7.69279	1.2365	0.805381	1.18187	0.542565
ENSMUSG00000024529.13	Lox	4.08026	0.00159968	0.0267925	3.37113	1.75323	0.54035	1.13665	0.444454	0.472965	0.0945694	0.313703	0.214248	0.158918
ENSMUSG00000026494.12	Kif26b	1.25135	0.235208	0.441289	3.36864	1.75217	3.71589	6.23053	0.573359	0.613497	3.46429	0.0400179	5.76017	0.0695198
ENSMUSG00000054630.7	Ugt2b5	4.12443	0.00147978	0.025897	3.36859	1.75214	1002.87	243.001	1164.48	358.113	146.2	137.82	186.35	202.481
ENSMUSG00000104913.1	Gm6560	2.39274	0.0344163	0.14095	3.36437	1.75034	1.11691	5.32215	0.480449	0.950488	0.71956	0.270026	0.32805	0.297657
ENSMUSG00000026854.16	Usp20	6.57135	2.96517e-05	0.00393994	3.36433	1.75032	6.18314	6.61473	8.39245	8.52772	3.91037	2.13665	1.28768	2.05471
ENSMUSG00000093880.2	Tmem181c-ps	3.53936	0.00421982	0.0441204	3.36251	1.74954	0.940025	0.85008	1.06301	1.36246	0.478321	0.593474	0.171141	0.167594
ENSMUSG00000102615.1	Gm37844	2.09784	0.0583068	0.192086	3.36175	1.74921	0.0956807	0.17326	0.303032	0.17326	0.0404223	0.0071467	0.205106	0.131741
ENSMUSG00000026817.14	Ak1	2.72293	0.0188514	0.100822	3.36046	1.74866	0.519403	0.335301	0.339183	0.256898	0.218465	0.120306	0.0506908	0.0832475
ENSMUSG00000024501.19	Dpysl3	2.89304	0.0137924	0.0849909	3.35993	1.74843	9.79151	3.07521	1.47309	1.91301	0.419163	1.47309	1.13202	1.02765
ENSMUSG00000061906.5	Ugt2b38	1.09752	0.294453	0.505454	3.34988	1.74411	0.140582	0.0875782	0.444379	0.55638	0.0169684	0.075686	0.0531552	0.436917
ENSMUSG00000031965.15	Tbx20	4.18671	0.00132637	0.0246532	3.34837	1.74346	0.55477	0.500487	1.09278	0.684938	0.143183	0.413793	0.0985639	0.286807
ENSMUSG00000051579.10	Tceal8	3.62649	0.003603	0.0402988	3.34782	1.74322	18.9152	15.0096	22.6034	21.7982	6.72842	10.2976	1.48247	10.6879
ENSMUSG00000042116.3	Vwa1	3.79039	0.00268105	0.0346077	3.34615	1.7425	1.1482	1.48512	0.510586	0.713558	0.508313	0.299923	0.195928	0.148977
ENSMUSG00000097295.1	Hmgb1-ps8	2.02142	0.0666789	0.207798	3.34603	1.74245	1.05528	0.915398	2.4241	2.2748	0.726643	0.939463	1.22108	0.0426813
ENSMUSG00000027357.16	Crls1	6.05456	6.32027e-05	0.00545414	3.34596	1.74242	82.1855	39.2333	44.9993	42.241	19.2314	11.1005	21.0464	10.7041
ENSMUSG00000086119.2	Gm2415	2.47231	0.0297939	0.129249	3.33689	1.7385	0.104954	0.153424	0.204657	0.190053	0.075367	0.115023	0.00715354	0.0744736
ENSMUSG00000049630.6	C1ql3	1.5512	0.147426	0.331976	3.32857	1.7349	0.189987	0.451605	0.0971076	0.0396514	0.0126577	0.469885	0.0396514	0.0105398
ENSMUSG00000010461.14	Eya4	5.13804	0.000264992	0.0108526	3.32822	1.73475	0.195604	0.225344	0.225344	0.321281	0.0671507	0.0744163	0.0525833	0.0998687
ENSMUSG00000040552.8	C3ar1	6.9801	1.67112e-05	0.00270393	3.32802	1.73467	3.83246	3.42889	4.62207	3.10537	1.65867	1.3012	0.664072	1.03243
ENSMUSG00000026915.16	Strbp	4.29143	0.00110455	0.0227766	3.32491	1.73331	18.0155	7.60407	29.2489	26.32	5.85351	8.15267	2.87361	6.26142
ENSMUSG00000032744.4	Heyl	5.04652	0.000307762	0.0116469	3.31155	1.72751	0.640555	0.691967	0.602486	0.460983	0.0993944	0.327242	0.130283	0.252284
ENSMUSG00000033949.11	Trim36	3.9941	0.00186333	0.0291502	3.30457	1.72446	0.242845	0.136235	0.248152	0.216976	0.0445165	0.0643335	0.0765374	0.0724418
ENSMUSG00000008136.14	Fhl2	2.33121	0.0384577	0.150426	3.30287	1.72372	0.936745	7.87245	1.38772	0.820115	0.324764	0.746182	0.419512	0.679984
ENSMUSG00000070720.3	Tmem200b	1.95013	0.075486	0.223665	3.30252	1.72357	1.60734	11.4548	5.87606	0.795701	1.07587	2.47792	0.270898	0.89175
ENSMUSG00000104871.1	Gm42639	1.97876	0.0718281	0.216886	3.30085	1.72284	0.187745	0.0885143	0.269115	0.190377	0.0171498	0.076495	0.408548	0.0142803
ENSMUSG00000016458.14	Wt1	2.44678	0.0312073	0.133131	3.30048	1.72268	0.0480468	0.119968	0.0871255	0.189151	0.0267329	0.0599079	0.00711309	0.0675786
ENSMUSG00000004317.14	Clcn5	3.33964	0.00607386	0.0533821	3.30017	1.72254	12.8653	17.5699	2.19473	4.86578	1.82195	2.06048	2.98001	1.83276
ENSMUSG00000002900.15	Lamb1	4.66892	0.000577586	0.0162156	3.29845	1.72179	2.7582	4.56514	1.58741	2.44867	0.433665	1.20901	0.961834	0.845181
ENSMUSG00000006219.12	Fblim1	2.5131	0.0276639	0.123904	3.29762	1.72143	5.5953	14.6429	1.52251	1.98129	2.01509	1.17392	0.984803	0.831413
ENSMUSG00000032839.13	Trpc1	2.39615	0.0342049	0.140469	3.29634	1.72087	0.216922	1.57425	0.20286	0.34961	0.0488174	0.168912	0.104648	0.248914
ENSMUSG00000015980.14	Lrrc27	2.70055	0.0196411	0.102778	3.29441	1.72002	0.171286	0.405263	0.102993	0.446556	0.0930439	0.130209	0.0502558	0.0393517
ENSMUSG00000072664.10	Ugt3a1	1.90644	0.0814026	0.233594	3.29125	1.71864	1.13704	6.22732	10.6464	10.7111	0.473979	1.41807	8.99604	1.19024
ENSMUSG00000027750.16	Postn	4.8468	0.000428317	0.0137691	3.29118	1.71861	2.489	4.03832	2.27477	3.83848	0.593861	1.80185	0.628278	1.12326
ENSMUSG00000067780.3	Pi15	2.20287	0.0483999	0.171825	3.29042	1.71827	0.107353	0.0376038	0.0727307	0.0264019	0.0239218	0.0145192	0.0063651	0.0311802
ENSMUSG00000063611.4	Gm10134	2.41628	0.0329809	0.13739	3.28621	1.71642	1.95066	1.50404	2.00628	1.64752	0.738834	1.12759	1.24297	0.0701272
ENSMUSG00000088711.1	Gm22731	1.41034	0.184424	0.381041	3.28607	1.71636	7.02771	10.0494	1.39831	0.284239	0.341353	1.06932	0.468783	1.52258
ENSMUSG00000099398.1	Ms4a14	2.45505	0.0307428	0.131866	3.28332	1.71515	0.697655	0.591715	0.287376	0.38272	0.375778	0.0640422	0.409509	0.0352084
ENSMUSG00000034593.16	Myo5a	5.93671	7.54943e-05	0.00602405	3.28034	1.71385	2.97285	2.31717	2.13659	1.20144	0.875364	0.556002	0.640477	0.474753
ENSMUSG00000091345.9	Col6a5	1.87031	0.0866136	0.242164	3.27339	1.71078	1.97487	0.843498	0.371703	2.09866	0.849619	0.987564	0.029142	0.420306
ENSMUSG00000006373.10	Pgrmc1	7.89003	5.02462e-06	0.0017006	3.27093	1.7097	1344.32	906.434	1591.15	1344.32	366.705	360.535	524.287	326.324
ENSMUSG00000061126.4	Cyp4f39	1.3856	0.191671	0.388936	3.27004	1.70931	0.0302003	0.268675	0.447311	0.26182	0.020067	0.0183115	0.416596	0.0573625
ENSMUSG00000025909.16	Sntg1	2.66116	0.0211107	0.106732	3.2692	1.70894	0.354692	0.338455	0.394121	0.253633	0.104952	0.305575	0.0251479	0.123942
ENSMUSG00000081301.1	Gm15951	1.29261	0.221048	0.424794	3.26863	1.70869	0.98001	0.0667962	2.84619	1.91098	0.262219	0.0732001	0.816081	0.229307
ENSMUSG00000021986.7	Amer2	1.28168	0.224732	0.429542	3.26491	1.70704	0.0369818	0.709481	0.0905694	0.00983019	0.0118054	0.0957805	0.0162125	0.00983019
ENSMUSG00000034295.9	Fhod3	1.63359	0.1289	0.303878	3.2599	1.70483	0.2423	1.69122	0.17985	0.049157	0.167638	0.0370159	0.060361	0.077413
ENSMUSG00000037624.15	Kcnk2	2.62044	0.0227437	0.111074	3.2584	1.70416	0.0265914	0.0958066	0.075781	0.111882	0.033504	0.0203351	0.00891474	0.0289545
ENSMUSG00000031775.5	Pllp	2.7711	0.0172565	0.0965978	3.2583	1.70412	1.97079	16.1881	3.92351	3.14766	1.80343	1.09216	1.2638	1.29489
ENSMUSG00000108487.1	Cyp2a21-ps	1.82183	0.0940821	0.254623	3.24418	1.69785	0.585447	0.0856312	0.773946	0.6353	0.112583	0.176976	0.186481	0.062354
ENSMUSG00000037892.13	Pcdh18	5.07561	0.000293428	0.011411	3.24231	1.69702	0.470744	0.557065	0.351935	0.3686	0.0847706	0.243471	0.116979	0.128685
ENSMUSG00000073399.9	Trim40	1.59143	0.138109	0.317463	3.24187	1.69682	0.0419168	0.238965	0.602261	0.318763	0.0690618	0.0834788	0.011142	0.259786
ENSMUSG00000020810.5	Cygb	4.13218	0.00145974	0.0258233	3.24126	1.69655	4.81495	5.37918	4.58861	3.56684	1.62727	3.4062	0.491128	1.33828
ENSMUSG00000082065.1	Mup-ps14	0.841153	0.417095	0.621313	3.24008	1.69603	0.188941	0.489345	1.01455	4.27624	0.311298	0.0550377	0.786936	0.269027
ENSMUSG00000024672.11	Ms4a7	4.11541	0.0015035	0.0260632	3.23754	1.6949	2.65063	1.83259	1.13688	1.86712	0.762353	0.437938	1.18439	0.229433
ENSMUSG00000028597.11	Gpx7	5.22556	0.000229919	0.0102594	3.23243	1.69262	8.03841	6.07713	5.65609	3.16202	1.94114	1.55567	1.55567	1.71442
ENSMUSG00000099364.1	5730419F03Rik	1.81887	0.0945575	0.255171	3.22712	1.69025	0.127075	0.511981	0.0501375	0.382856	0.0791636	0.149117	0.0628305	0.0127717
ENSMUSG00000064294.12	Aox3	2.28186	0.0420253	0.158806	3.22416	1.68892	145.598	202.057	78.3297	79.6707	80.2977	8.491	85.8282	29.2955
ENSMUSG00000042272.17	Sestd1	2.87935	0.0141441	0.0863173	3.22384	1.68878	3.60791	4.6431	1.11548	0.716742	0.559341	0.536512	0.57808	0.725948
ENSMUSG00000025648.17	Pfkfb4	2.7211	0.0189147	0.100955	3.22347	1.68861	1.48638	0.954674	1.13753	7.52081	0.387382	0.763902	0.586426	0.666118
ENSMUSG00000093805.7	Gm9994	1.32003	0.212027	0.414302	3.222	1.68795	0.00972288	0.105256	0.136312	0.00972288	0.0116766	0.010655	0.00972288	0.00972288
ENSMUSG00000078439.9	Smim24	2.40068	0.0339259	0.139599	3.21641	1.68545	5.34474	17.0979	1.78496	2.15025	1.08206	2.32253	0.892858	1.40828
ENSMUSG00000023247.2	Guca2a	1.78283	0.10051	0.264185	3.21214	1.68353	0.363402	0.486943	0.704798	2.8108	1.52624	0.16922	0.221282	0.0449806
ENSMUSG00000028766.10	Alpl	3.77285	0.00276689	0.0351745	3.21147	1.68324	7.77644	20.8264	11.3421	11.0423	2.51032	1.94233	7.54914	5.5465
ENSMUSG00000030878.11	Cdr2	3.62385	0.00362029	0.040361	3.21018	1.68266	1.23217	1.76205	0.439032	0.943966	0.201411	0.35279	0.216956	0.57131
ENSMUSG00000104508.1	Gm37735	1.39505	0.188877	0.386431	3.20407	1.67991	0.13	0.0429031	0.625535	1.43079	0.0228216	0.0714911	0.093486	0.383885
ENSMUSG00000055485.6	Soga1	4.28669	0.0011137	0.022815	3.2038	1.67979	6.55696	8.89419	2.3377	4.38322	1.14615	2.20222	1.40374	1.61533
ENSMUSG00000048915.12	Efna5	1.53748	0.150725	0.336625	3.20218	1.67906	0.283933	0.163841	2.19135	2.61146	0.041074	0.253389	0.270365	1.15706
ENSMUSG00000020241.13	Col6a2	3.6048	0.00374738	0.0412143	3.19646	1.67648	1.87463	2.75619	0.553569	1.51138	0.481228	0.515921	0.463221	0.348445
ENSMUSG00000079523.8	Tmsb10	2.76918	0.0173175	0.096713	3.19627	1.67639	42.9299	39.3124	6.43982	9.97567	5.46951	7.2327	6.09762	4.23484
ENSMUSG00000035275.14	Raver2	2.00655	0.0684334	0.211102	3.19552	1.67605	0.0288206	0.161095	0.0448514	0.0419175	0.0165386	0.0491884	0.0207255	0.00421294
ENSMUSG00000026796.16	Fam129b	4.93252	0.000371416	0.0126904	3.189	1.6731	4.04164	5.93992	7.71407	7.75107	1.40371	4.12376	1.17022	2.03023
ENSMUSG00000068349.12	Gml	1.12982	0.281147	0.492501	3.18897	1.67309	0.820003	1.13747	0.0231931	0.0231931	0.0910483	0.0254167	0.0872538	0.0231931
ENSMUSG00000027831.9	Veph1	1.09821	0.294163	0.50514	3.18807	1.67269	0.40649	0.030463	0.671545	1.85718	0.00452825	0.1681	0.60467	0.512825
ENSMUSG00000025002.5	Cyp2c55	1.1527	0.272003	0.482706	3.182	1.66993	4.3073	42.5814	3.21351	25.19	28.9259	0.383155	33.7155	0.312264
ENSMUSG00000027499.12	Pkia	3.38091	0.00563235	0.0511945	3.17876	1.66847	0.793075	0.406403	1.21961	0.8532	0.105349	0.511501	0.190768	0.346662
ENSMUSG00000018593.13	Sparc	3.9655	0.00196049	0.0298864	3.17467	1.66661	71.557	73.6784	29.5947	33.329	7.25971	27.9621	13.446	18.6159
ENSMUSG00000034275.18	Igsf9b	1.69742	0.115986	0.287214	3.17139	1.66512	0.0288635	0.212036	0.0102073	0.027989	0.023493	0.00857738	0.0132104	0.00549699
ENSMUSG00000047497.9	Adamts12	3.15341	0.00854558	0.0651972	3.16965	1.66433	0.833471	1.89181	0.541552	0.827587	0.210196	0.839295	0.33047	0.110768
ENSMUSG00000047844.3	Bex4	1.37528	0.194763	0.392281	3.16897	1.66401	0.513275	5.58857	0.390003	0.956911	0.197862	0.848086	0.0319217	1.92533
ENSMUSG00000048486.6	Fitm2	7.563	7.65087e-06	0.00201825	3.16705	1.66314	27.3269	37.016	28.9269	25.6113	10.978	6.73687	10.5277	9.60969
ENSMUSG00000078967.5	Gm3272	3.14018	0.00875587	0.0660597	3.16644	1.66286	0.631009	0.969209	0.380004	0.577582	0.275346	0.116454	0.340643	0.116454
ENSMUSG00000076434.9	Wfdc3	1.66399	0.1226	0.296389	3.16587	1.6626	11.4531	1.27295	0.314551	0.899194	0.452498	0.681824	0.263296	0.534373
ENSMUSG00000090215.9	Trim34b	1.51003	0.157516	0.345673	3.16525	1.66232	1.22971	0.708303	1.42297	1.46956	0.0895191	0.0773633	2.08474	1.75531
ENSMUSG00000087456.1	Gm16322	1.73861	0.108276	0.276045	3.16008	1.65996	0.346598	1.39643	0.171371	0.131051	0.0418347	0.131051	0.171371	0.119586
ENSMUSG00000086103.1	Gm11832	1.75523	0.105296	0.27172	3.15784	1.65894	0.813126	0.291582	4.21219	1.85401	1.05296	0.331301	0.232677	0.212321
ENSMUSG00000102253.1	Gm38259	2.4918	0.0287574	0.126946	3.15169	1.65613	0.0517205	0.147688	0.142477	0.100791	0.0296796	0.105017	0.012469	0.0259544
ENSMUSG00000044461.5	Shisa2	2.17563	0.0508042	0.17675	3.14825	1.65455	0.182264	1.28271	0.459358	0.309361	0.161642	0.378867	0.0319709	0.150627
ENSMUSG00000102329.1	Gm10851	2.02999	0.0656872	0.205907	3.14804	1.65446	0.925225	0.729824	0.320322	0.577229	1.21946	0.118802	0.130818	0.0544348
ENSMUSG00000037139.15	Myom3	2.79119	0.0166316	0.0946558	3.14714	1.65404	0.77795	0.264964	0.226758	0.84589	0.169206	0.10677	0.250452	0.0893909
ENSMUSG00000041774.14	Ydjc	3.32787	0.00620602	0.0540516	3.14679	1.65388	0.432923	0.538015	0.13758	0.225983	0.101958	0.127762	0.0852361	0.0632236
ENSMUSG00000048078.16	Tenm4	1.54499	0.148912	0.333898	3.14593	1.65349	0.662812	1.93091	0.0980044	0.0740097	0.142277	0.0306682	0.142201	0.15448
ENSMUSG00000075015.3	Gm10801	2.71927	0.0189782	0.101108	3.14133	1.65137	1.13698	0.852403	1.51665	0.618954	0.428295	0.199437	0.260796	0.428295
ENSMUSG00000024381.15	Bin1	5.64948	0.000117366	0.00781365	3.14009	1.65081	18.8172	20.7838	25.4705	32.0422	4.91669	13.5052	5.3471	9.38784
ENSMUSG00000092920.1	Mirt2	2.42878	0.0322429	0.135573	3.13971	1.65063	64.2077	53.5319	19.2183	8.15213	5.84089	10.4885	13.3318	7.01325
ENSMUSG00000027716.13	Trpc3	4.86578	0.000414975	0.0135224	3.1386	1.65012	0.777243	0.551617	0.39918	0.455273	0.104536	0.296776	0.174321	0.152465
ENSMUSG00000037636.6	Slc25a43	2.4727	0.0297731	0.129249	3.13825	1.64996	1.31865	0.992546	0.429435	0.235196	0.158144	0.362177	0.102686	0.235196
ENSMUSG00000045679.13	Pqlc3	4.30798	0.00107319	0.0224893	3.13591	1.64889	3.34326	1.20671	1.08958	1.35412	0.420666	0.54366	0.627729	0.446886
ENSMUSG00000003477.5	Inmt	2.13776	0.0543352	0.184397	3.13443	1.6482	17.3645	131.344	146.642	90.9937	77.3932	25.3686	5.66	28.9962
ENSMUSG00000051373.5	Plpp7	2.00091	0.0691098	0.212376	3.13219	1.64717	0.231769	2.74641	0.695006	0.582653	0.162849	0.096334	0.844488	0.201468
ENSMUSG00000032470.16	Mras	2.60138	0.0235499	0.112726	3.12835	1.6454	2.20325	3.85394	1.17024	1.33444	1.49138	0.232014	1.7353	0.212331
ENSMUSG00000029802.13	Abcg2	4.32779	0.00103686	0.0221264	3.12683	1.6447	25.9312	27.2096	28.7509	17.8436	8.3379	5.5875	9.4425	8.5776
ENSMUSG00000091561.2	Gm6665	3.198	0.00787391	0.0623861	3.12613	1.64438	21.3796	18.7821	15.5299	22.1203	12.6698	2.96277	17.2149	2.09202
ENSMUSG00000071604.4	Fam189a2	2.16057	0.0521818	0.179661	3.12125	1.64212	0.206143	1.5029	0.265814	0.16437	0.084751	0.102211	0.0865446	0.185933
ENSMUSG00000020251.13	Glt8d2	2.78808	0.0167267	0.0948275	3.12091	1.64197	0.051559	0.0373914	0.123896	0.0808981	0.028687	0.0247916	0.00763305	0.0373914
ENSMUSG00000074743.4	Thbd	3.16087	0.00842937	0.0647455	3.1206	1.64182	11.7101	1.98158	2.60779	3.71686	1.1752	1.43303	0.88401	1.68805
ENSMUSG00000033882.15	Rbm46	3.9473	0.00202503	0.0304476	3.1186	1.6409	0.484495	0.428598	0.389208	0.221302	0.112643	0.124831	0.0731414	0.189505
ENSMUSG00000038453.16	Srcin1	1.074	0.304437	0.515966	3.11841	1.64081	0.0191233	3.32836	0.0879181	0.0696943	0.035405	0.0674488	0.0926095	0.0149741
ENSMUSG00000039178.9	Tbc1d19	2.81757	0.0158449	0.092221	3.11827	1.64075	3.53628	2.32561	2.47292	2.34941	0.181739	1.19475	3.21318	0.820355
ENSMUSG00000103948.1	4930594C11Rik	2.51745	0.0274458	0.123513	3.11783	1.64054	0.127503	0.171895	0.169519	0.169519	0.0783523	0.113232	0.0663449	0.00969817
ENSMUSG00000074364.6	Ehd2	5.33014	0.000194315	0.00954691	3.11721	1.64026	3.35058	3.21683	2.75177	5.41706	0.683501	1.83846	1.57855	0.868259
ENSMUSG00000037010.7	Apln	1.16924	0.265539	0.475184	3.11374	1.63865	7.56951	11.6375	0.103662	1.11322	0.287897	0.685347	1.72045	0.32444
ENSMUSG00000051934.4	Spats2	5.23268	0.000227288	0.0102439	3.11338	1.63848	16.4728	21.9152	10.6856	8.12607	4.09626	6.46898	2.93261	4.23155
ENSMUSG00000026586.16	Prrx1	3.63626	0.00353983	0.0399108	3.11333	1.63846	0.764011	0.838901	0.292455	0.501739	0.195026	0.286893	0.172444	0.0985098
ENSMUSG00000037474.13	Dtl	3.86814	0.00233227	0.0324503	3.11159	1.63765	0.534182	0.720824	0.599402	0.303446	0.0923133	0.22277	0.106849	0.359557
ENSMUSG00000050677.2	Ccdc96	1.86209	0.0878399	0.244594	3.10751	1.63576	0.198005	0.0461953	0.0292574	0.144243	0.0461953	0.0399225	0.0280381	0.00745285
ENSMUSG00000027848.12	Olfml3	5.65402	0.00011654	0.00781365	3.10695	1.6355	0.599231	0.535481	0.802415	0.640285	0.156283	0.271577	0.12917	0.334386
ENSMUSG00000027327.16	1700037H04Rik	3.72529	0.00301414	0.036982	3.10675	1.63541	2.61064	5.70135	6.00395	1.85026	0.898859	1.96693	0.87719	1.11857
ENSMUSG00000052504.6	Epha3	4.20986	0.00127363	0.0242273	3.10011	1.63232	0.578752	0.40359	0.8244	0.456834	0.192633	0.210489	0.0836847	0.284768
ENSMUSG00000066392.11	Nrxn3	1.79587	0.0983185	0.260938	3.09746	1.63109	0.0454613	0.0229468	0.0666657	0.033213	0.017125	0.0247484	0.00211967	0.0278675
ENSMUSG00000023092.16	Fhl1	2.88994	0.0138715	0.0852402	3.09477	1.62983	1.58654	10.4476	2.77411	2.38737	0.612537	1.70594	0.833053	1.34276
ENSMUSG00000038508.7	Gdf15	4.03591	0.0017302	0.0278852	3.09375	1.62935	14.8462	9.13047	4.74878	8.64943	2.59881	1.71423	5.79932	2.4356
ENSMUSG00000027796.2	Smad9	1.33388	0.207584	0.409325	3.09172	1.62841	0.311697	0.064221	2.49173	0.289821	0.0308514	0.0484969	0.156543	0.952517
ENSMUSG00000040473.15	Cfap69	2.32197	0.0391028	0.151824	3.09154	1.62832	0.173202	1.12619	0.298167	0.372606	0.0779352	0.233489	0.0412944	0.314626
ENSMUSG00000069833.12	Ahnak	5.22636	0.000229621	0.0102594	3.08358	1.62461	64.2712	44.0349	22.8559	20.1139	8.56335	12.9313	10.5752	12.0958
ENSMUSG00000004267.16	Eno2	1.45079	0.173072	0.366147	3.08355	1.62459	0.306955	5.01703	0.134428	0.17023	0.217144	0.150871	0.169142	0.0591199
ENSMUSG00000081434.3	Gm14165	2.31948	0.0392782	0.152274	3.08321	1.62443	3.61431	2.26192	2.39907	0.439758	0.693913	0.555067	0.497449	0.497449
ENSMUSG00000019810.15	Fuca2	3.37981	0.00564371	0.0512073	3.08316	1.62441	12.7588	7.90989	2.85384	2.48003	1.75971	1.78026	1.60604	1.56379
ENSMUSG00000050578.10	Mmp13	3.01187	0.0110849	0.0754399	3.08276	1.62422	9.64735	2.93057	2.66943	2.60048	1.66278	0.829347	2.84324	0.55741
ENSMUSG00000027965.15	Olfm3	1.05855	0.311135	0.52253	3.08133	1.62356	0.0437142	0.0335379	1.75038	0.127118	0.0212409	0.0870011	0.00892377	0.247407
ENSMUSG00000037788.14	Vopp1	3.11793	0.0091211	0.0676931	3.0811	1.62344	2.40267	3.15953	1.4689	0.667608	0.311124	0.457836	1.26131	0.482805
ENSMUSG00000002289.15	Angptl4	3.64332	0.00349491	0.0396769	3.0783	1.62213	13.7372	10.7925	17.0089	16.0294	5.28409	1.67474	4.83611	11.1213
ENSMUSG00000050708.16	Ftl1	7.8129	5.54224e-06	0.0017654	3.07664	1.62136	3045.09	2205.05	2270.33	2142.46	781.685	821.516	983.109	578.207
ENSMUSG00000081270.1	Gm11653	3.61278	0.00369358	0.0407225	3.07524	1.6207	0.812656	0.703516	0.70887	0.79379	0.103952	0.367819	0.469348	0.213935
ENSMUSG00000027068.6	Dhrs9	2.6698	0.0207794	0.105712	3.07497	1.62057	11.7313	3.39574	6.46287	13.6485	0.724349	5.3584	3.00305	3.69696
ENSMUSG00000034601.16	2700049A03Rik	4.37173	0.0009608	0.0213209	3.07164	1.61901	8.90471	2.95473	12.4467	8.40821	2.03997	2.70369	2.30375	2.45242
ENSMUSG00000046275.2	Tusc5	1.48475	0.164002	0.354443	3.06979	1.61814	0.294558	0.535049	0.0317649	0.107872	0.200062	0.00886736	0.112395	0.0277779
ENSMUSG00000106749.1	Gm43281	2.31752	0.0394169	0.152614	3.06807	1.61733	0.178112	0.106969	0.25038	0.262518	0.0118666	0.15888	0.0675963	0.129908
ENSMUSG00000091955.2	Gm9844	1.7524	0.105798	0.272437	3.06801	1.61731	3.53441	2.45599	0.351174	0.445074	0.580404	0.295097	0.454493	0.189119
ENSMUSG00000001870.15	Ltbp1	3.89539	0.00222141	0.0316302	3.06556	1.61615	0.352277	0.430414	0.671424	0.511976	0.135409	0.260102	0.0635628	0.263991
ENSMUSG00000031075.18	Ano1	3.77056	0.00277829	0.0351745	3.0636	1.61523	0.404551	0.827639	1.37104	0.958019	0.192712	0.374284	0.385986	0.174585
ENSMUSG00000109141.1	Gm44619	1.29869	0.219021	0.42286	3.06267	1.61479	0.22819	2.56528	0.583052	7.0737	1.05494	0.125489	0.651595	0.269489
ENSMUSG00000028197.4	Col24a1	2.21961	0.046977	0.168974	3.05772	1.61245	0.0283245	0.0684855	0.0549337	0.0725671	0.013763	0.0262672	0.0035059	0.070823
ENSMUSG00000034159.12	2310007B03Rik	2.77377	0.0171722	0.0964419	3.05297	1.61021	0.578194	1.22613	0.444305	0.889903	0.239223	0.131737	0.680533	0.148341
ENSMUSG00000083820.1	Gm6415	1.76946	0.102804	0.268045	3.05058	1.60908	0.525231	0.173339	0.817377	0.28884	0.0922046	0.084138	0.126625	0.263571
ENSMUSG00000026574.5	Dpt	1.81626	0.0949779	0.255935	3.05023	1.60892	0.383182	0.225283	0.592612	0.632314	0.0960617	0.475621	0.0154979	0.55263
ENSMUSG00000104476.1	Gm38211	5.67964	0.000111991	0.00778641	3.04629	1.60705	0.189714	0.305758	0.238016	0.249454	0.0630288	0.105916	0.0794013	0.0747876
ENSMUSG00000111547.1	RP23-99O13.6	1.69154	0.117125	0.289045	3.04383	1.60589	0.289495	0.351703	0.922617	1.07543	0.306522	0.0964435	0.0677334	0.59647
ENSMUSG00000031343.13	Gabra3	3.5919	0.00383603	0.04166	3.04238	1.6052	0.945836	0.779977	1.64497	0.879921	0.260363	0.729371	0.159966	0.410679
ENSMUSG00000066113.16	Adamtsl1	3.0612	0.0101236	0.0714385	3.03976	1.60396	0.23973	0.154533	0.474461	0.195984	0.0517432	0.13942	0.0770503	0.0746247
ENSMUSG00000040690.15	Col16a1	2.98359	0.0116768	0.0777788	3.03413	1.60128	0.60348	1.72014	1.04245	1.21736	0.125186	0.615683	0.224034	0.953813
ENSMUSG00000064343.1	mt-Tq	3.52431	0.00433686	0.0447898	3.02652	1.59766	23.566	20.1677	26.5984	16.5041	5.52118	6.67003	8.07097	8.77417
ENSMUSG00000027490.17	E2f1	5.60909	0.000124994	0.00812369	3.02652	1.59766	3.21747	1.97854	3.06147	2.53297	0.774535	0.779085	0.834654	1.21912
ENSMUSG00000086539.8	Gm16759	3.28047	0.00676869	0.0569055	3.02441	1.59666	0.231784	0.241353	0.159265	0.13115	0.0271181	0.0703474	0.116235	0.0685524
ENSMUSG00000026834.13	Acvr1c	1.4732	0.167042	0.358721	3.02256	1.59577	0.00519697	0.0232308	0.0769748	0.00287543	0.00345321	0.0031511	0.00287543	0.00987115
ENSMUSG00000052336.7	Cx3cr1	3.65456	0.00342463	0.0394548	3.01955	1.59433	2.83238	1.44859	2.69717	6.298	0.653225	1.24344	1.46825	0.720827
ENSMUSG00000068735.14	Trp53i11	2.47698	0.0295422	0.128662	3.01953	1.59433	9.75361	9.29568	2.0126	4.63744	0.568648	3.93901	3.67039	1.30532
ENSMUSG00000074415.12	2610203C20Rik	1.7071	0.114132	0.284625	3.01688	1.59306	0.118359	3.22915	0.222293	0.254515	0.0796721	0.156426	0.181048	0.107364
ENSMUSG00000020230.14	Prmt2	3.6985	0.0031633	0.03793	3.01633	1.5928	2.93059	3.05475	1.1013	1.13513	0.428756	0.560268	0.631179	0.937287
ENSMUSG00000044056.3	Efcab9	2.15839	0.0523837	0.179952	3.01622	1.59274	0.206961	0.454048	0.563858	0.767914	0.100563	0.191929	0.0963724	0.266691
ENSMUSG00000098098.7	Bvht	2.78559	0.0168035	0.0951155	3.01145	1.59046	2.23033	0.677499	1.77614	1.27161	0.650756	0.75597	0.392437	0.204753
ENSMUSG00000035498.10	Cdcp1	1.65978	0.123456	0.297386	3.00896	1.58926	0.178973	2.19422	2.18773	4.26357	0.319018	0.744093	0.493536	0.34804
ENSMUSG00000018238.6	Gdf9	1.73866	0.108266	0.276045	3.00885	1.58921	0.325261	1.76775	0.121205	0.229948	0.1386	0.0494911	0.256981	0.106283
ENSMUSG00000021943.6	Gdf10	1.32455	0.210568	0.412807	3.00817	1.58889	0.296451	0.0861032	1.93074	0.265711	0.0418379	0.641496	0.017577	0.380029
ENSMUSG00000032360.16	Hcrtr2	0.977169	0.348226	0.558554	3.00634	1.58801	0.278187	0.0630294	0.0089616	0.043142	0.00520727	0.00475171	0.924721	0.00433601
ENSMUSG00000028716.15	Pdzk1ip1	1.69605	0.116251	0.287708	3.00579	1.58774	0.87683	0.574614	0.941051	4.34006	0.0931441	0.611148	0.183595	3.03918
ENSMUSG00000003948.17	Mmd	4.11866	0.00149491	0.0260094	3.00213	1.58599	15.1923	25.9106	67.3376	53.8802	10.9199	11.9139	8.7254	15.6514
ENSMUSG00000106917.1	Gm7832	4.19011	0.00131849	0.0245853	3.00172	1.58579	0.844548	0.651181	0.53071	0.6683	0.245296	0.162639	0.250488	0.245296
ENSMUSG00000025321.14	Itgb8	2.88193	0.0140773	0.0860369	2.99953	1.58473	0.121773	0.178383	0.213111	0.427187	0.0512188	0.0786108	0.0295147	0.218513
ENSMUSG00000069049.11	Eif2s3y	0.456556	0.656336	0.803984	2.99926	1.58461	0.043927	0.0302724	2.58245	11.6259	0.00771141	0.0241568	0.363429	13.6223
ENSMUSG00000000416.16	Cttnbp2	2.66288	0.0210444	0.106516	2.99914	1.58455	0.0975413	0.0649042	0.0611329	0.119166	0.0187575	0.0486591	0.0591152	0.0103888
ENSMUSG00000074156.6	Ces1h	1.35321	0.201515	0.401144	2.99841	1.5842	0.229739	0.0322577	0.362047	1.33804	0.115434	0.314494	0.0235645	0.0490496
ENSMUSG00000031616.7	Ednra	3.14178	0.00873019	0.0659655	2.99169	1.58096	1.57699	3.54431	0.944806	0.666322	0.353707	0.680062	0.384823	0.466955
ENSMUSG00000039405.7	Prss23	5.93613	7.55609e-05	0.00602405	2.98861	1.57948	4.85777	3.98907	3.99361	2.81231	0.811135	2.06545	1.30668	1.27864
ENSMUSG00000052560.15	Cpne8	3.07788	0.00981799	0.0704169	2.98861	1.57947	4.65011	6.88765	6.71748	5.02548	0.493466	3.84653	2.49901	3.1613
ENSMUSG00000002799.5	Jag2	1.74178	0.107701	0.275167	2.98377	1.57714	0.797446	0.631543	0.0701646	0.548587	0.139734	0.0642159	0.397509	0.0686135
ENSMUSG00000021306.10	Gpr137b	2.35954	0.0365436	0.145898	2.97727	1.57399	17.4059	2.98943	2.29508	1.73243	1.41874	1.02551	1.29509	1.49248
ENSMUSG00000084616.1	Gm25047	2.09987	0.0580977	0.191608	2.97697	1.57384	11.6419	23.1281	9.82368	4.49062	9.25824	0.966504	3.56855	4.55358
ENSMUSG00000048126.16	Col6a3	5.17568	0.000249262	0.0105721	2.97624	1.57349	4.00706	6.74144	3.83759	4.62753	1.07685	2.60339	1.14139	1.9408
ENSMUSG00000090698.2	Apold1	2.07407	0.0607986	0.196825	2.97603	1.57339	3.21238	2.92681	0.319169	0.623485	0.217412	0.450864	0.410653	0.63778
ENSMUSG00000021613.8	Hapln1	1.32325	0.210987	0.413283	2.97256	1.5717	0.216598	0.0249186	0.0923887	0.590075	0.00634761	0.181857	0.0436062	0.0936838
ENSMUSG00000064080.12	Fbln2	5.14361	0.000262601	0.0108519	2.97204	1.57145	1.09948	1.24644	1.16586	1.19309	0.412253	0.837547	0.29957	0.222776
ENSMUSG00000031375.17	Bgn	3.4114	0.00532732	0.0495221	2.97196	1.57142	18.0404	10.5205	19.9359	16.8064	2.68995	12.015	2.9806	8.48383
ENSMUSG00000031827.13	Cotl1	3.93772	0.00205989	0.0306351	2.97136	1.57112	33.2884	42.6384	14.4644	12.2266	11.6394	7.74415	6.23611	5.45893
ENSMUSG00000032348.6	Gsta4	4.91648	0.000381428	0.012861	2.96977	1.57035	244.559	100.259	193.472	239.305	100.802	59.6357	60.9611	40.0454
ENSMUSG00000091269.1	Gm6682	2.46997	0.0299211	0.129612	2.96967	1.5703	3.96483	3.05249	2.96129	3.14655	0.726804	2.76084	0.615422	1.18273
ENSMUSG00000028019.9	Pdgfc	3.0504	0.0103267	0.0725577	2.9676	1.5693	5.06727	9.51291	4.2134	3.53864	1.95542	1.28838	5.65823	0.624474
ENSMUSG00000071064.13	Zfp827	1.45138	0.172911	0.36598	2.96565	1.56835	0.13921	3.69859	0.127289	0.127289	0.0568206	0.108747	0.158263	0.106522
ENSMUSG00000011008.13	Mcoln2	2.32338	0.039004	0.151571	2.9645	1.56779	1.02677	3.17516	1.13953	0.256996	0.29284	0.430507	0.405626	0.23248
ENSMUSG00000055184.4	Fam72a	7.11095	1.39718e-05	0.00259093	2.96297	1.56704	1.50934	1.30263	1.47709	1.32183	0.43946	0.443921	0.52251	0.49754
ENSMUSG00000060681.15	Slc9a6	4.89091	0.000397973	0.0131565	2.95745	1.56435	14.2001	5.12495	13.7801	15.73	4.0321	2.92851	4.31108	4.05326
ENSMUSG00000039683.16	Sdk1	1.30832	0.215841	0.419203	2.95712	1.56419	0.136871	0.0194697	0.491549	0.426147	0.0194697	0.150914	0.0118554	0.249538
ENSMUSG00000022523.9	Fgf12	1.78653	0.0998839	0.263372	2.95568	1.56349	0.0428846	0.0196809	0.191877	0.0867344	0.0104689	0.0466956	0.00871728	0.0466956
ENSMUSG00000037206.15	Islr	2.31128	0.039862	0.153806	2.9543	1.56281	0.213343	0.337524	0.509741	0.43626	0.0616568	0.362111	0.0374223	0.257083
ENSMUSG00000044405.4	Adig	1.5851	0.13954	0.319676	2.95288	1.56212	0.483955	0.0744714	1.29891	0.576574	0.0396138	0.321397	0.124094	0.266495
ENSMUSG00000064307.13	Lrrc51	3.89768	0.00221236	0.0316302	2.95074	1.56108	2.38048	2.43887	2.47042	3.94664	1.12575	0.486036	2.148	0.631731
ENSMUSG00000045284.9	Dcaf12l1	0.822792	0.427051	0.630593	2.94861	1.56003	1.28697	0.0170835	2.35922	18.2365	0.0797213	0.644282	0.27859	1.14213
ENSMUSG00000068205.14	Macrod2	3.1314	0.00889818	0.0666453	2.94814	1.55981	0.241641	0.286286	0.388699	0.255384	0.0273085	0.167347	0.105754	0.214385
ENSMUSG00000021965.2	Ska3	3.57791	0.00393457	0.0422144	2.94153	1.55657	1.03858	0.935286	0.671455	0.835613	0.343146	0.233816	0.566457	0.155429
ENSMUSG00000092243.8	Gm7030	1.87202	0.0863595	0.241898	2.94119	1.5564	20.1531	1.87186	2.22238	1.26407	1.29805	1.10212	0.618165	1.73841
ENSMUSG00000028003.6	Lrat	2.3486	0.0372713	0.147523	2.94022	1.55592	2.75512	1.11277	7.73531	3.79538	0.478467	2.75603	0.534261	1.8267
ENSMUSG00000029661.16	Col1a2	5.28779	0.000207975	0.00971584	2.93286	1.55231	5.90079	11.4106	5.1216	5.07477	2.07581	3.65133	1.82454	1.70385
ENSMUSG00000024793.14	Tnfrsf25	2.25631	0.0439939	0.163117	2.92672	1.54929	1.41978	0.917801	0.427155	0.311747	0.199771	0.207981	0.599737	0.0948005
ENSMUSG00000042834.14	Nrep	1.70363	0.114794	0.2856	2.9265	1.54918	1.83407	2.10567	9.50982	2.20941	0.262875	0.817665	2.00101	3.0041
ENSMUSG00000070436.12	Serpinh1	4.17756	0.00134784	0.0247924	2.92568	1.54877	13.6206	10.9294	7.58588	14.1727	1.7604	6.91155	3.67927	5.14907
ENSMUSG00000095362.7	Gm14325	4.76328	0.000492609	0.0149068	2.92422	1.54805	14.8578	36.467	13.4797	22.6221	7.97174	6.15787	4.91327	9.33954
ENSMUSG00000103195.1	Gm37644	2.04814	0.0636315	0.20216	2.92377	1.54783	0.212166	0.383011	0.108444	0.0950928	0.0141353	0.0630494	0.120843	0.122537
ENSMUSG00000106185.1	Gm7631	1.05561	0.312421	0.523464	2.92111	1.54652	0.0439002	0.196237	0.457741	0.166164	0.0291702	0.130111	0.0913786	0.0242895
ENSMUSG00000001506.10	Col1a1	4.49191	0.000781017	0.0193165	2.9191	1.54553	10.8061	25.8442	9.00649	10.7727	4.66968	7.03051	4.22594	2.67398
ENSMUSG00000103206.1	Gm8515	1.47222	0.1673	0.359017	2.91772	1.54484	5.12332	0.906125	0.182097	0.46153	0.587501	0.248476	0.228197	0.159241
ENSMUSG00000055320.17	Tead1	3.59633	0.0038053	0.041579	2.91463	1.54331	5.02228	9.06099	3.41705	5.90948	0.770374	3.32499	2.11833	2.42325
ENSMUSG00000107706.1	Gm44022	1.75264	0.105756	0.272427	2.91324	1.54262	0.0397607	0.136895	0.024211	0.115621	0.00591033	0.0574605	0.024211	0.0263625
ENSMUSG00000078452.10	Raet1d	0.788819	0.445882	0.647315	2.91257	1.54229	0.0912154	0.362198	14.562	19.3359	0.0727881	3.93201	0.682652	0.708996
ENSMUSG00000072723.10	Gm10044	1.58264	0.1401	0.320469	2.91106	1.54155	0.0499018	0.358635	0.271545	0.269494	0.0121819	0.290203	0.0499018	0.105603
ENSMUSG00000042182.16	Bend6	2.12775	0.0553059	0.186227	2.90955	1.54079	0.578166	0.0760981	0.511629	0.380961	0.0484099	0.188447	0.122376	0.122376
ENSMUSG00000028339.17	Col15a1	3.0596	0.0101535	0.0716217	2.90772	1.53989	7.93472	14.7813	2.96034	8.67241	1.37525	3.21678	3.68085	2.68514
ENSMUSG00000023336.6	Wfdc1	1.41787	0.182266	0.378107	2.9058	1.53893	0.118766	0.169156	1.13729	0.14026	0.0208494	0.343355	0.0173609	0.404786
ENSMUSG00000107567.1	4930480K02Rik	1.94593	0.0760374	0.22456	2.90575	1.53891	0.173416	0.274425	0.309708	0.490619	0.0304433	0.407601	0.0953666	0.0870235
ENSMUSG00000030654.9	Arl6ip1	4.02906	0.00175132	0.0279743	2.90449	1.53828	79.4083	194.849	73.0947	51.1218	28.816	23.4675	49.4933	24.5125
ENSMUSG00000097440.1	Gm6277	1.75595	0.105169	0.271559	2.90369	1.53789	0.40679	0.271388	0.504013	0.267636	0.0183881	0.212682	0.187067	0.357001
ENSMUSG00000047238.4	Mageh1	1.84907	0.0898169	0.248058	2.90305	1.53757	2.63224	3.84122	1.51619	1.33935	0.0743884	1.48816	1.11141	3.00382
ENSMUSG00000005547.14	Cyp2a5	1.85522	0.0888774	0.246336	2.90264	1.53736	4669.75	292.322	5861.65	3864.25	2067.44	635.487	750.623	442.9
ENSMUSG00000027204.13	Fbn1	5.17268	0.000250481	0.0105721	2.89735	1.53473	3.5734	3.04038	2.59143	2.69171	0.563812	1.86385	0.80021	1.31995
ENSMUSG00000005054.6	Cstb	4.56452	0.000689753	0.0178026	2.89583	1.53397	299.366	208.404	86.6335	90.6187	53.747	56.2978	48.5546	46.9494
ENSMUSG00000065767.1	Gm23849	1.94653	0.0759586	0.224435	2.8954	1.53376	1.13016	3.0002	2.6362	1.86489	1.13016	0.153299	0.956965	1.45633
ENSMUSG00000053846.4	Lipg	2.47669	0.0295582	0.128662	2.89383	1.53298	2.11376	0.908587	2.30381	5.02778	2.23662	0.314539	0.556454	0.786311
ENSMUSG00000028528.16	Dnajc6	1.60816	0.134387	0.311694	2.89066	1.5314	0.111796	0.208115	0.0222443	0.0222443	0.0177505	0.0338775	0.00745737	0.0365308
ENSMUSG00000030695.14	Aldoa	3.92489	0.00210751	0.0309365	2.89	1.53107	98.0805	190.2	35.666	49.7549	31.6556	24.2703	23.6511	26.5058
ENSMUSG00000003955.7	Fam162a	7.63927	6.92849e-06	0.00194406	2.88918	1.53066	78.5965	145.805	88.5324	101.594	34.1831	41.7476	29.6961	34.9746
ENSMUSG00000050147.9	F2rl3	1.69904	0.115675	0.286931	2.8885	1.53032	0.573845	0.19468	0.0658854	0.31464	0.196493	0.100342	0.110491	0.0133927
ENSMUSG00000030872.14	Gga2	4.66638	0.000580081	0.0162156	2.88804	1.53009	5.67228	7.13446	2.5085	2.78809	1.29368	1.36847	1.3864	1.6794
ENSMUSG00000063275.15	Hacd1	4.23311	0.00122287	0.0237658	2.88785	1.52999	4.83855	4.21476	3.84158	2.12753	0.597508	1.4419	1.94531	1.5332
ENSMUSG00000064254.6	Ethe1	2.69768	0.0197447	0.103061	2.88678	1.52946	19.2989	4.78828	29.3411	33.5231	4.49395	7.13352	7.82411	5.38913
ENSMUSG00000001119.7	Col6a1	3.15927	0.00845419	0.0648287	2.88552	1.52883	3.5574	6.59759	1.26609	3.8599	1.17986	1.77638	1.02739	0.725559
ENSMUSG00000018500.2	Adora2b	2.04065	0.0644728	0.203432	2.88374	1.52794	0.358051	0.733825	0.0923142	0.0990679	0.116998	0.077573	0.0712419	0.0497142
ENSMUSG00000027188.8	Pamr1	3.39631	0.00547619	0.0504012	2.88265	1.5274	0.883029	0.532676	0.781982	0.765234	0.139763	0.534709	0.110178	0.525628
ENSMUSG00000028476.13	Reck	2.58244	0.0243789	0.115022	2.88221	1.52717	0.776619	2.10709	0.838398	0.358692	0.138231	0.514173	0.247431	0.418242
ENSMUSG00000027861.13	Casq2	1.5739	0.142104	0.323527	2.88182	1.52698	0.0480414	0.464963	0.184033	0.114018	0.0383361	0.0107018	0.135647	0.128388
ENSMUSG00000073402.11	Gm8909	1.7254	0.110698	0.279715	2.88034	1.52624	21.597	8.75013	1.2823	1.67437	2.40152	1.00762	2.433	1.00762
ENSMUSG00000110235.1	Gm5086	3.67354	0.0033091	0.0391032	2.8788	1.52547	0.47365	0.420301	0.421896	0.644812	0.210885	0.298876	0.172058	0.0663524
ENSMUSG00000074398.5	Gm15441	1.38519	0.191792	0.389001	2.87876	1.52545	0.177595	0.205691	0.886037	0.0329483	0.0988128	0.059974	0.0159418	0.165966
ENSMUSG00000074863.4	Platr25	2.9693	0.0119877	0.0787842	2.87403	1.52307	0.228393	0.171228	0.376502	0.105955	0.0660065	0.0570435	0.109332	0.0570435
ENSMUSG00000019935.16	Slc17a8	1.36956	0.196493	0.394306	2.87385	1.52298	4.51095	1.10421	3.38116	0.457237	0.323631	0.230216	1.18483	1.52758
ENSMUSG00000034158.9	Lrrc58	7.32083	1.05312e-05	0.00236135	2.86538	1.51873	56.208	56.4879	88.752	67.4026	21.5693	21.4246	21.8774	27.6542
ENSMUSG00000078202.3	Nrarp	2.97039	0.0119638	0.0787842	2.86389	1.51798	6.20331	3.23841	2.39952	1.50678	0.490133	2.434	0.933423	1.01956
ENSMUSG00000072774.10	Zfp951	1.776	0.101676	0.266026	2.86277	1.51741	2.48072	1.16616	2.79791	0.31971	0.119763	0.262479	1.31038	1.14242
ENSMUSG00000024521.7	Pmaip1	2.5535	0.0257008	0.118636	2.85853	1.51527	3.42577	4.47581	1.2418	0.695397	0.60463	0.994897	0.466053	0.701775
ENSMUSG00000021708.17	Rasgrf2	1.60906	0.134191	0.311398	2.85623	1.51411	4.09961	2.74119	1.15796	0.627334	0.473666	0.117638	6.59352	0.36549
ENSMUSG00000016494.9	Cd34	2.4797	0.029397	0.128396	2.85499	1.51349	6.41355	2.84418	0.719025	2.55588	0.456438	1.52067	0.930237	0.815612
ENSMUSG00000024190.6	Dusp1	3.72104	0.00303734	0.0371902	2.8548	1.51339	4.29948	6.18311	6.75331	10.8749	1.87054	3.76266	1.37007	3.03447
ENSMUSG00000075602.10	Ly6a	1.73007	0.109836	0.278456	2.85316	1.51256	17.9745	9.92569	169.463	33.3959	6.55272	12.624	48.5497	3.81155
ENSMUSG00000089929.1	Bcl2a1b	2.80019	0.0163589	0.0938605	2.85092	1.51143	1.15623	1.90423	1.19049	0.719833	0.754073	0.719833	0.39955	0.112268
ENSMUSG00000064370.1	mt-Cytb	8.37155	2.76562e-06	0.00122164	2.8492	1.51056	3394.25	3394.25	3946.35	4842.53	1385.79	1385.79	1242.19	1402.75
ENSMUSG00000102316.1	Gm37629	1.99434	0.0699055	0.213632	2.84656	1.50922	0.174076	0.27547	0.479538	0.398714	0.157724	0.353457	0.0254462	0.087355
ENSMUSG00000031574.8	Star	2.68758	0.0201135	0.1039	2.84106	1.50643	0.614154	0.593942	0.865558	3.46008	0.345024	0.317643	0.463958	0.328705
ENSMUSG00000047766.15	Lrrc49	3.43598	0.00509367	0.0485753	2.83948	1.50563	0.485044	0.274994	0.23534	0.148102	0.0720886	0.112496	0.12114	0.075051
ENSMUSG00000032959.12	Pebp1	5.16262	0.000254606	0.0106889	2.83885	1.50531	106.088	58.2263	87.6507	50.7504	28.6984	18.9281	40.8257	18.8723
ENSMUSG00000030222.13	Rerg	2.11899	0.0561696	0.188085	2.83817	1.50496	0.493157	0.808003	1.43229	0.833014	0.123911	1.42968	0.0807137	0.519621
ENSMUSG00000053192.9	Mllt11	7.13611	1.35023e-05	0.00259093	2.83631	1.50402	2.69947	2.4158	2.82348	2.1415	0.772167	1.10377	0.675682	1.07214
ENSMUSG00000078650.2	G6pc	1.61666	0.132532	0.30915	2.83529	1.50349	3.65807	7.57283	80.8209	64.7047	12.7147	3.40949	4.2285	12.2735
ENSMUSG00000074259.10	Gramd2	1.41523	0.183021	0.379168	2.83362	1.50265	0.0297785	0.0699921	0.0170882	0.240134	0.0170882	0.0163761	0.00435296	0.1125
ENSMUSG00000047749.2	Zc3hav1l	2.7293	0.0186325	0.100386	2.83186	1.50175	0.598743	1.8215	0.509977	0.502723	0.225511	0.449834	0.0876743	0.477284
ENSMUSG00000007891.16	Ctsd	5.67681	0.000112484	0.0077905	2.83097	1.5013	510.045	283.018	184.797	193.098	95.3147	102.937	79.5141	101.853
ENSMUSG00000024533.15	Spire1	2.44722	0.0311827	0.133131	2.8309	1.50126	3.54092	3.01232	0.987468	0.525046	0.439351	0.602458	0.377236	0.900981
ENSMUSG00000021186.8	Fbln5	3.68239	0.00325667	0.0387132	2.83007	1.50084	0.834581	1.00653	2.00149	1.10395	0.217108	0.745264	0.268843	0.69186
ENSMUSG00000069094.12	Pde7a	3.31561	0.00634689	0.0545766	2.82946	1.50053	4.15266	1.17405	2.97246	2.88597	0.38601	0.906636	1.266	1.66453
ENSMUSG00000048376.5	F2r	2.26491	0.0433217	0.161695	2.828	1.49978	29.8617	22.4563	21.5985	18.9297	1.875	20.8154	6.27741	18.1847
ENSMUSG00000000031.15	H19	0.907667	0.382339	0.588754	2.82618	1.49885	90.9184	2335.52	2.04062	20.9274	64.4204	47.6167	2.94916	16.5557
ENSMUSG00000110841.1	RP23-269H21.1	6.16901	5.32826e-05	0.00497804	2.8213	1.49636	61.9816	32.6287	51.3699	47.1066	13.7595	22.6473	16.1508	15.3743
ENSMUSG00000032537.15	Ephb1	0.973504	0.349968	0.559811	2.81841	1.49488	0.50602	0.449193	0.00502192	0.257114	0.0483291	0.0204402	0.230149	0.0204402
ENSMUSG00000019326.14	Aoc3	1.4869	0.163444	0.353832	2.81598	1.49364	0.328389	0.703422	0.046713	0.282031	0.0984373	0.0803137	0.277038	0.0198491
ENSMUSG00000084758.1	Gm12798	1.58776	0.138937	0.318661	2.81594	1.49361	1.46041	1.36124	1.32057	6.52274	0.763068	0.645062	1.6368	0.324115
ENSMUSG00000015711.8	Prune1	7.6147	7.15285e-06	0.00194406	2.81554	1.49341	18.071	10.8802	21.2388	15.5793	5.16923	5.68496	6.62086	5.32186
ENSMUSG00000013418.8	B4galnt2	1.07654	0.303347	0.514703	2.81524	1.49326	1.52874	0.691729	0.0320681	0.0320681	0.0961732	0.0583719	0.0255898	0.125355
ENSMUSG00000031262.12	Cenpi	3.99967	0.00184503	0.0290317	2.814	1.49262	1.10117	0.494169	0.503793	0.391475	0.332421	0.171208	0.201517	0.145434
ENSMUSG00000046186.8	Cd109	1.15784	0.269981	0.480687	2.81137	1.49127	0.906632	0.893894	0.0190495	0.19519	0.0820985	0.0852324	0.312776	0.0207423
ENSMUSG00000034427.16	Myo15b	1.5463	0.148597	0.333524	2.80843	1.48976	0.527123	1.78376	0.191588	1.13377	2.39913	0.137604	0.0997972	0.0775483
ENSMUSG00000026042.16	Col5a2	5.17979	0.000247606	0.0105721	2.80607	1.48855	3.24539	5.44323	3.35026	3.7651	0.982596	2.4371	1.04426	1.44058
ENSMUSG00000087484.1	2900089D17Rik	2.7065	0.0194277	0.102314	2.80579	1.48841	0.812354	0.585454	0.516337	0.227682	0.238512	0.143682	0.126377	0.208959
ENSMUSG00000025529.14	Zfp711	1.18985	0.257651	0.466655	2.8048	1.4879	0.0389992	0.0522573	0.00482718	0.128247	0.00579714	0.00528998	0.143779	0.00482718
ENSMUSG00000036533.8	Cdc42ep3	4.46988	0.000811135	0.0196668	2.80388	1.48743	2.64151	2.95489	2.03696	1.35698	0.42959	1.09718	0.819269	0.944025
ENSMUSG00000040713.12	Creg1	4.59367	0.000656313	0.0173642	2.8024	1.48666	305.332	323.295	420.373	422.982	153.281	106.311	239.091	74.0805
ENSMUSG00000024885.8	Aldh3b1	4.51237	0.000754086	0.0189386	2.79958	1.48521	7.36686	12.0237	4.33944	9.20179	3.02299	3.40285	2.16955	2.48815
ENSMUSG00000097705.1	Gm26740	2.04571	0.0639035	0.202706	2.79845	1.48463	0.904295	0.525864	1.25473	0.968455	0.196288	0.87524	0.965577	0.0532034
ENSMUSG00000020902.12	Ntn1	2.38594	0.0348421	0.141852	2.79822	1.48451	0.872584	0.806518	2.70813	0.923162	0.191698	1.21048	0.150493	0.860866
ENSMUSG00000105315.1	Gm18635	3.79025	0.00268172	0.0346077	2.79344	1.48204	31.2922	12.7876	29.3529	21.0948	9.97209	6.39757	14.4719	4.33294
ENSMUSG00000063524.13	Eno1	5.77683	9.63742e-05	0.00708509	2.79268	1.48165	122.545	198.261	79.6472	88.8147	45.6548	35.1516	36.5933	48.3527
ENSMUSG00000032452.12	Clstn2	1.57997	0.140709	0.32142	2.7883	1.47939	0.430196	0.265722	0.0379302	0.124732	0.0184304	0.190937	0.0230964	0.121336
ENSMUSG00000058620.5	Adra2b	1.58053	0.140581	0.321335	2.78732	1.47888	0.285207	0.349506	1.37292	2.1374	0.239875	0.713017	0.0327457	0.857205
ENSMUSG00000060594.6	Layn	2.80624	0.016178	0.0932052	2.78583	1.47811	0.883097	0.683111	0.767893	0.80321	0.0687465	0.542327	0.33035	0.589077
ENSMUSG00000026110.15	Mgat4a	4.64411	0.00060239	0.016537	2.78527	1.47782	0.647493	1.28648	1.4458	0.950279	0.291635	0.576547	0.390385	0.282112
ENSMUSG00000041440.18	Gk5	2.08163	0.0599953	0.195281	2.7818	1.47602	0.0733505	0.516137	0.157035	0.0692457	0.0535593	0.0900028	0.0492935	0.0254163
ENSMUSG00000027896.15	Slc16a4	0.646926	0.530147	0.71405	2.78092	1.47556	0.025913	9.94507	0.00906509	0.00688798	0.00827203	0.00754835	0.171729	0.023646
ENSMUSG00000033910.13	Gucy1a3	3.6666	0.00335087	0.0392264	2.7755	1.47275	2.17301	1.44515	1.91958	1.54213	0.29489	1.54285	0.437827	0.824172
ENSMUSG00000037904.14	Ankrd9	3.14235	0.00872092	0.0659644	2.77468	1.47232	1.40866	3.07119	1.3882	3.36667	1.26795	0.664022	0.495913	0.764797
ENSMUSG00000028240.2	Cyp7a1	0.972944	0.350235	0.560139	2.77433	1.47214	50.0533	8.6286	64.143	20.577	54.5235	0.372726	118.269	3.89668
ENSMUSG00000008540.11	Mgst1	5.03376	0.000314279	0.0117478	2.77361	1.47177	1020.35	950.176	1265.89	836.189	373.898	252.264	609.096	300.289
ENSMUSG00000021996.16	Esd	6.14222	5.54464e-05	0.00507448	2.77185	1.47085	101.692	131.224	73.7818	154.704	31.1339	53.838	38.3498	40.2172
ENSMUSG00000040466.16	Blvrb	3.31497	0.00635427	0.0545895	2.77107	1.47044	122.291	103.349	101.197	101.893	66.8192	27.1383	75.2731	16.5651
ENSMUSG00000026728.9	Vim	3.55823	0.00407766	0.0430772	2.77008	1.46993	36.3858	55.1816	10.4621	16.931	9.57697	9.08981	11.4861	6.06067
ENSMUSG00000084904.1	Gm14827	1.88521	0.0844286	0.238613	2.76959	1.46967	0.0425514	0.0407781	0.17473	0.302534	0.0339552	0.0463328	0.0325401	0.0296933
ENSMUSG00000062296.8	Trank1	1.34158	0.20515	0.406357	2.76722	1.46844	0.0100161	0.00459665	0.031902	0.0507611	0.00244511	0.0327373	0.00765956	0.002036
ENSMUSG00000028681.11	Ptch2	1.96475	0.0735971	0.220251	2.76568	1.46764	0.10428	0.183278	0.956779	0.673735	0.0761431	0.107914	0.253135	0.10428
ENSMUSG00000078685.6	Mup-ps4	0.655415	0.524858	0.710076	2.76566	1.46762	0.0895923	0.111914	0.0495704	0.959393	0.059531	0.0543229	0.0495704	0.0495704
ENSMUSG00000004151.16	Etv1	3.44922	0.00497222	0.0480041	2.76464	1.46709	0.573278	0.300006	0.458017	0.485452	0.0574632	0.273091	0.1944	0.240972
ENSMUSG00000049233.6	Apoo-ps	2.70887	0.0193437	0.10204	2.76265	1.46605	0.823036	0.288296	0.517193	0.61244	0.434113	0.111314	0.111314	0.239048
ENSMUSG00000041372.10	B4galnt3	2.54593	0.0260583	0.11963	2.76067	1.46502	0.499731	0.791006	0.616518	0.557632	0.0744895	0.555255	0.2727	0.218632
ENSMUSG00000011751.16	Sptbn4	1.60123	0.135918	0.314356	2.76005	1.46469	0.0742286	0.0495213	0.0178103	0.0137448	0.0475665	0.0030618	0.010511	0.00959142
ENSMUSG00000039004.5	Bmp6	2.22085	0.0468726	0.168717	2.75658	1.46288	1.57274	3.4963	2.31944	11.2732	0.611594	2.28349	0.728152	2.49294
ENSMUSG00000017929.13	B4galt5	3.64711	0.00347106	0.0396769	2.75617	1.46267	25.5088	72.1593	21.2301	19.725	8.12913	13.9972	8.29462	14.3484
ENSMUSG00000022257.3	Laptm4b	4.71678	0.000532722	0.0155635	2.75552	1.46232	28.3549	63.4383	20.4208	20.4895	10.1843	9.8709	9.87405	13.3449
ENSMUSG00000047307.2	Pcdhb13	1.79566	0.0983539	0.260987	2.7526	1.46079	0.221016	0.0701702	0.0879872	0.158519	0.00864884	0.0701702	0.191334	0.0385774
ENSMUSG00000067736.2	Gm10222	2.23324	0.0458475	0.166713	2.75186	1.4604	11.9176	1.94911	2.70685	3.47504	1.15102	2.19277	2.13506	0.73422
ENSMUSG00000031990.15	Jam3	2.88198	0.014076	0.0860369	2.75079	1.45985	1.92325	0.565377	0.443464	0.54839	0.158814	0.357756	0.221828	0.403103
ENSMUSG00000044165.12	Bcl2l15	2.41603	0.0329961	0.137392	2.7495	1.45917	0.079536	0.211142	0.293226	0.344336	0.079536	0.0527348	0.0673472	0.10249
ENSMUSG00000085525.7	Gm13166	1.51243	0.156914	0.345014	2.74772	1.45824	0.441194	0.204847	0.479482	0.629503	0.23966	0.22093	0.129448	0.0649594
ENSMUSG00000028965.13	Tnfrsf9	1.61096	0.133775	0.310759	2.74693	1.45782	1.05819	3.01881	0.18498	0.400481	0.754883	0.173979	0.260782	0.102189
ENSMUSG00000020159.8	Gabrp	1.16842	0.265856	0.475467	2.74595	1.45731	0.368699	0.0373004	0.0163522	0.029765	0.00950169	0.00867043	0.210201	0.00791189
ENSMUSG00000022773.16	Ypel1	3.64495	0.00348463	0.0396769	2.7445	1.45655	0.246995	0.335655	0.203807	0.172801	0.0465719	0.0926885	0.123633	0.102173
ENSMUSG00000034910.5	Pygo1	0.954725	0.358995	0.567916	2.74308	1.4558	0.0542713	0.109833	0.122869	0.485739	0.00405346	0.122869	0.0166045	1.03385
ENSMUSG00000070490.4	Gm10293	2.64191	0.0218676	0.10876	2.74001	1.45418	0.480655	0.790749	0.631221	0.51608	0.337725	0.472627	0.131179	0.0915396
ENSMUSG00000096617.3	Gm5559	1.68891	0.117639	0.289867	2.73633	1.45224	0.428754	0.520886	0.16998	0.55193	0.0320231	0.142836	0.273766	0.350569
ENSMUSG00000031163.2	Glod5	0.792648	0.443733	0.645241	2.73605	1.4521	0.320744	0.187167	0.0522489	12.1206	1.51807	0.212663	0.0397005	0.0397005
ENSMUSG00000054057.2	A930004D18Rik	1.66706	0.121979	0.295603	2.73335	1.45067	0.515655	0.114976	0.897311	0.105445	0.116046	0.338905	0.038911	0.0639019
ENSMUSG00000024781.15	Lipa	6.3486	4.09071e-05	0.00439396	2.7282	1.44795	248.257	196.23	161.886	128.717	63.6849	46.9374	80.1402	75.2873
ENSMUSG00000038526.14	Car14	1.49289	0.16189	0.351572	2.72713	1.44738	3.82969	46.2204	6.55001	1.32621	4.64352	1.09569	2.85525	1.74778
ENSMUSG00000013419.7	Zfp651	2.55926	0.0254324	0.117822	2.72689	1.44726	0.263148	0.626769	0.471926	0.125847	0.0802038	0.123097	0.0888725	0.210952
ENSMUSG00000024525.6	Impa2	1.70982	0.113616	0.283889	2.72575	1.44666	0.397715	1.87504	1.47396	2.05537	0.169474	1.11122	0.132709	1.74663
ENSMUSG00000028838.11	Extl1	1.81912	0.0945178	0.255171	2.72185	1.44459	2.21796	1.32972	4.35785	4.65895	1.41817	0.274904	6.81081	0.415488
ENSMUSG00000032449.13	Slc25a36	2.29688	0.0409069	0.156358	2.71494	1.44092	1.04959	9.98216	2.04287	1.31702	0.610613	0.823018	1.05525	0.976271
ENSMUSG00000037946.11	Fgd3	2.87857	0.0141643	0.0863923	2.71234	1.43954	1.02848	2.25464	2.56788	6.49629	0.780636	1.06127	0.774124	1.09966
ENSMUSG00000022096.14	Hr	1.65745	0.123932	0.297843	2.71175	1.43923	0.102594	0.107415	0.461404	0.842759	0.0239356	0.132864	0.0907222	0.328799
ENSMUSG00000022894.5	Adamts5	2.81319	0.015973	0.0925477	2.71015	1.43837	1.75539	0.535014	1.76501	0.981319	0.205742	1.11764	0.316036	0.44
ENSMUSG00000029366.10	Dck	6.25492	4.69283e-05	0.00462826	2.70864	1.43757	5.19351	4.15051	7.23856	6.4793	1.56589	2.5351	2.21279	2.18491
ENSMUSG00000040118.15	Cacna2d1	5.47261	0.000154897	0.00861431	2.70846	1.43747	0.48732	0.510505	0.365511	0.411363	0.12303	0.282339	0.137191	0.144999
ENSMUSG00000039620.17	6430573F11Rik	1.88205	0.0848876	0.239383	2.7083	1.43739	0.475323	1.44496	1.34671	0.63017	0.789862	0.058107	1.30994	0.170676
ENSMUSG00000031351.15	Zfp185	2.22135	0.0468309	0.168715	2.70825	1.43736	0.191489	0.724089	0.226685	0.16933	0.105747	0.0841524	0.0493068	0.222878
ENSMUSG00000040229.11	Gpr34	2.52152	0.0272431	0.123064	2.70789	1.43717	0.925805	0.451983	0.200311	0.600746	0.161914	0.177574	0.249726	0.13309
ENSMUSG00000032192.9	Gnb5	2.70788	0.0193786	0.102149	2.70742	1.43692	0.821919	0.408391	0.349955	0.177539	0.125844	0.206959	0.167553	0.0892966
ENSMUSG00000039239.14	Tgfb2	2.56347	0.0252377	0.117312	2.70517	1.43572	2.09092	5.12787	1.77915	0.792233	0.382207	1.11346	0.50178	1.36875
ENSMUSG00000079492.2	Gm11127	1.66919	0.121549	0.29528	2.70492	1.43559	27.7669	3.32582	3.11639	1.33952	2.11009	1.73886	0.766766	2.75715
ENSMUSG00000028883.17	Sema3a	3.85222	0.00239967	0.032859	2.70247	1.43428	0.125604	0.0736705	0.0634196	0.100293	0.0328006	0.0551193	0.0235385	0.0253296
ENSMUSG00000028175.15	Depdc1a	3.43246	0.00512654	0.0487334	2.70086	1.43342	1.387	0.770471	0.78215	0.769499	0.582877	0.246756	0.556682	0.142513
ENSMUSG00000023992.14	Trem2	4.17537	0.00135302	0.0248165	2.69911	1.43248	0.868491	0.833031	0.549674	0.486799	0.424244	0.231464	0.14352	0.247007
ENSMUSG00000078673.10	Mup19	0.614187	0.550829	0.728509	2.69605	1.43085	0.0453856	0.0566934	2.11112	2.02834	0.0985786	0.0275188	0.257813	0.330141
ENSMUSG00000033083.16	Tbc1d4	3.59894	0.00378738	0.0415269	2.69516	1.43037	0.905916	0.631289	1.26483	2.10752	0.231502	0.515183	0.442256	0.579028
ENSMUSG00000036596.6	Cpz	1.51132	0.157192	0.345384	2.69409	1.4298	0.132584	0.0268694	0.374308	0.158661	0.0467206	0.115961	0.0119013	0.0637515
ENSMUSG00000097313.1	Gm26569	1.72217	0.111296	0.280571	2.69295	1.42919	0.598695	0.192699	0.37844	0.102169	0.12066	0.207451	0.0149349	0.234013
ENSMUSG00000021253.6	Tgfb3	4.12947	0.00146672	0.0258246	2.69143	1.42837	0.977235	0.89713	1.34107	1.90157	0.249706	0.576282	0.491919	0.634912
ENSMUSG00000031451.6	Gas6	3.24215	0.00726128	0.0593407	2.6904	1.42782	62.9757	70.0457	30.2759	41.57	7.17457	24.4779	27.7187	21.7426
ENSMUSG00000072980.3	Oip5	2.70962	0.0193172	0.102024	2.68429	1.42454	1.4618	0.602399	0.798136	0.49992	0.509892	0.208734	0.235461	0.266351
ENSMUSG00000030865.4	Chp2	1.37258	0.195578	0.393129	2.68303	1.42386	1.30899	0.268005	4.49793	2.46088	0.211105	3.00678	0.114024	1.12309
ENSMUSG00000067106.6	Gm5529	2.57393	0.0247607	0.11615	2.68181	1.42321	1.43681	0.531506	1.92791	1.09162	0.18587	0.975798	0.469865	0.394243
ENSMUSG00000037972.6	Snn	5.42379	0.000167356	0.00901483	2.6813	1.42293	2.88889	1.79596	1.93358	2.3759	0.507905	0.960146	0.950047	1.05291
ENSMUSG00000026866.16	Kynu	1.87105	0.0865031	0.242036	2.68099	1.42276	21.6414	5.67791	22.1295	22.5378	1.55643	17.1875	2.53691	17.4683
ENSMUSG00000032128.15	Robo3	2.5194	0.0273485	0.123261	2.68063	1.42257	0.0909705	0.0422377	0.111623	0.0388202	0.049416	0.0146782	0.0321888	0.0133941
ENSMUSG00000020186.6	Csrp2	1.57237	0.142457	0.32396	2.68038	1.42244	39.5862	196.085	33.7326	15.7034	49.3508	3.65883	59.5152	7.08618
ENSMUSG00000100486.7	Gm4131	1.01521	0.330508	0.540886	2.68037	1.42243	0.0973271	0.0142271	0.287403	0.717152	0.0170858	0.138622	0.173819	0.0142271
ENSMUSG00000004929.12	Thop1	5.72664	0.000104128	0.00747139	2.68015	1.42231	7.42082	4.50545	3.73247	6.72386	2.25529	2.20287	1.72531	1.87492
ENSMUSG00000023048.13	Prr13	7.04332	1.53223e-05	0.00270393	2.67988	1.42217	42.9118	32.8377	27.766	46.5411	17.0613	16.5484	11.3345	10.7739
ENSMUSG00000030342.8	Cd9	5.03033	0.000316051	0.0117621	2.67956	1.42199	83.0094	42.68	29.7652	65.321	17.9864	25.9727	16.1748	17.5108
ENSMUSG00000005672.12	Kit	2.46818	0.0300183	0.129752	2.67819	1.42126	2.44754	7.53169	1.55262	1.01879	0.439163	0.995028	1.24432	1.0891
ENSMUSG00000042672.15	Dcst1	1.76859	0.102954	0.268195	2.67792	1.42111	0.0250794	0.141805	0.0324975	0.0891099	0.00612234	0.0191789	0.0348751	0.0530736
ENSMUSG00000056220.14	Pla2g4a	2.08203	0.0599535	0.195181	2.67561	1.41987	7.23907	0.553595	1.55802	1.47509	0.711045	1.00892	0.618768	0.42204
ENSMUSG00000025026.14	Add3	3.96533	0.00196108	0.0298864	2.67549	1.4198	3.71302	6.99452	6.6212	2.89232	2.62414	2.07046	0.91129	1.86764
ENSMUSG00000097906.1	Gm9625	2.39944	0.0340016	0.139826	2.67479	1.41943	15.5945	11.1187	10.1109	2.02611	3.37441	3.26652	2.99354	2.09296
ENSMUSG00000069456.4	Rdh16	3.37939	0.00564811	0.0512213	2.67385	1.41892	8.6902	13.6496	13.8126	10.8758	11.7258	2.14053	4.76056	2.85557
ENSMUSG00000043648.7	Pld6	2.48905	0.0289012	0.127334	2.67153	1.41767	0.848012	0.35726	1.10239	1.19937	0.122858	0.494841	0.269534	0.54225
ENSMUSG00000029373.7	Pf4	3.20865	0.00772149	0.0616799	2.66978	1.41672	3.33609	3.33609	1.89898	3.54653	1.96822	1.58782	0.723894	0.580651
ENSMUSG00000043557.15	Mdga1	3.45894	0.00488486	0.0477366	2.66912	1.41636	0.051263	0.0964969	0.0625975	0.0852511	0.0176275	0.0277096	0.0291978	0.0373891
ENSMUSG00000057969.15	Sema3b	1.96269	0.0738611	0.220671	2.66884	1.41621	4.00766	3.6182	0.929162	0.624415	0.732435	0.213871	1.95713	0.564635
ENSMUSG00000001555.10	Fkbp10	4.34348	0.00100901	0.0216965	2.66757	1.41553	0.788625	1.07164	0.793806	0.803069	0.225078	0.530071	0.241856	0.371417
ENSMUSG00000036334.12	Igsf10	2.99875	0.0113557	0.0764355	2.66669	1.41505	0.132691	0.157621	0.213119	0.145216	0.0650842	0.11279	0.0180079	0.0938654
ENSMUSG00000027859.10	Ngf	1.32056	0.211855	0.414106	2.66576	1.41454	14.1616	2.60578	23.3324	55.7616	1.39877	31.9363	1.50435	15.7149
ENSMUSG00000021579.4	Lrrc14b	1.45435	0.172102	0.365387	2.66343	1.41329	35.3012	1.57125	3.10737	2.57924	1.85594	0.727861	6.11879	1.20035
ENSMUSG00000029765.12	Plxna4	2.2905	0.0413781	0.157439	2.65719	1.4099	0.567597	3.91581	0.827247	0.597467	0.219878	0.538763	0.34541	0.535298
ENSMUSG00000046808.17	Atp10d	1.98261	0.0713477	0.216152	2.65703	1.40982	3.07217	0.54555	4.866	6.90492	0.574172	1.22929	1.20808	1.44132
ENSMUSG00000024791.10	Cdca5	2.57905	0.02453	0.115367	2.65689	1.40974	1.43759	0.672572	0.71277	0.479879	0.512029	0.20179	0.373797	0.164993
ENSMUSG00000073821.11	8030451A03Rik	1.0454	0.316923	0.527656	2.65446	1.40842	0.173855	0.194056	0.00654383	0.00654383	0.0528682	0.00717121	0.0107924	0.00654383
ENSMUSG00000047443.14	Fam132b	1.98849	0.0706214	0.215114	2.65242	1.40731	0.234673	0.18541	0.0372603	0.0766823	0.0588314	0.0357074	0.0357074	0.0325836
ENSMUSG00000022582.4	Ly6g	0.914938	0.378664	0.585609	2.65101	1.40654	0.106705	0.0283636	2.68521	1.4765	0.229151	0.684369	0.0467787	0.0283636
ENSMUSG00000027646.15	Src	3.2656	0.00695577	0.057926	2.65026	1.40613	10.6662	7.88699	3.94379	5.53981	5.48027	1.56438	1.31816	3.18077
ENSMUSG00000043903.3	Gm22	1.70672	0.114204	0.284765	2.64987	1.40592	0.156267	0.412764	0.0340323	0.274174	0.109799	0.064952	0.032614	0.0464381
ENSMUSG00000049929.7	Lpar4	1.85647	0.0886891	0.246004	2.64971	1.40583	0.28569	0.111744	0.0883874	0.130494	0.00757131	0.111744	0.0987847	0.111744
ENSMUSG00000078862.10	Gm14326	3.17932	0.00814852	0.0635237	2.64776	1.40477	5.21553	17.3116	4.27764	3.57668	2.35082	2.27185	2.35208	2.17108
ENSMUSG00000054675.5	Tmem119	2.92908	0.0129079	0.0821365	2.64494	1.40324	0.30663	0.763167	0.81576	0.910277	0.196492	0.420143	0.225455	0.180842
ENSMUSG00000068115.13	Ninl	4.04831	0.00169262	0.0276775	2.64345	1.40242	1.48363	0.594427	1.08448	1.60831	0.391435	0.299054	0.675183	0.417862
ENSMUSG00000102564.1	Gm37035	1.15628	0.270593	0.481335	2.64158	1.4014	0.0124388	0.0280828	0.217423	0.257464	0.0488304	0.0467954	0.0124388	0.0124388
ENSMUSG00000025396.6	Hsd17b6	0.79893	0.440222	0.642236	2.63838	1.39965	40.8008	3.63686	148.672	84.3619	1.88653	206.157	0.635892	169.001
ENSMUSG00000058881.12	Zfp516	4.10474	0.00153205	0.0261732	2.63764	1.39925	2.1832	2.60345	2.92016	2.03776	0.396691	1.40312	0.995339	1.34631
ENSMUSG00000027379.13	Bub1	2.79444	0.0165325	0.0944057	2.63704	1.39892	3.95058	1.38605	0.898391	0.936115	0.664061	0.657338	0.700683	0.310511
ENSMUSG00000025938.16	Slco5a1	0.913628	0.379324	0.586125	2.63195	1.39613	0.0474207	0.106791	0.0042035	0.00203383	0.00244251	0.00222882	0.0871447	0.00203383
ENSMUSG00000038456.9	Dennd2a	2.02352	0.0664346	0.207361	2.63155	1.39591	0.557544	4.98918	0.973375	0.594212	0.237621	0.84127	0.31377	0.512603
ENSMUSG00000097245.1	Gm5421	5.08521	0.000288855	0.0113558	2.63038	1.39527	0.997111	0.802245	0.785834	0.854586	0.329443	0.324721	0.30155	0.350981
ENSMUSG00000039943.16	Plcb4	2.17377	0.0509729	0.177063	2.63013	1.39514	1.45859	0.493519	3.34085	1.47444	0.146082	0.718843	0.880271	0.9269
ENSMUSG00000033368.8	Trim69	1.91302	0.0804845	0.232261	2.62888	1.39445	0.480185	0.114333	0.500341	0.140806	0.0555549	0.0758062	0.0696194	0.329961
ENSMUSG00000001025.8	S100a6	1.93968	0.0768644	0.226106	2.62702	1.39343	16.4867	10.5515	2.83027	1.83038	3.29634	2.32243	2.09132	1.13808
ENSMUSG00000063856.7	Gpx1	3.43756	0.00507901	0.0485346	2.62541	1.39254	423.225	127.319	726.897	384.562	142.781	147.126	167.602	89.4017
ENSMUSG00000102474.1	2610012C04Rik	1.70285	0.114943	0.285848	2.6251	1.39237	0.290958	2.15704	0.409237	0.211008	0.275167	0.304939	0.128486	0.0896605
ENSMUSG00000063696.7	Gm8730	2.10762	0.0573095	0.190268	2.62269	1.39105	45.8715	20.2465	29.4787	4.39465	10.0319	7.65164	7.0587	4.59491
ENSMUSG00000053580.16	Tanc2	3.29943	0.00653766	0.0555531	2.62254	1.39096	1.98954	1.67507	2.08617	1.69987	0.235675	1.27231	0.699246	1.29875
ENSMUSG00000032840.7	2410131K14Rik	5.47934	0.000153258	0.00861431	2.62192	1.39062	5.73763	3.82478	3.73371	2.53527	1.31466	1.16066	1.99869	1.48374
ENSMUSG00000027208.14	Fgf7	1.89236	0.0833974	0.237023	2.6217	1.3905	0.0562747	0.089053	0.166177	0.128895	0.032293	0.00901479	0.100503	0.0856401
ENSMUSG00000030428.16	Ttyh1	0.954966	0.358878	0.567836	2.61961	1.38935	0.262296	0.116508	0.0164426	0.0921937	0.496018	0.0489031	0.00690791	0.0041885
ENSMUSG00000043496.7	Tril	2.31104	0.0398791	0.153839	2.61733	1.38809	0.456507	0.306846	0.133368	0.549216	0.0524885	0.272016	0.203265	0.0780626
ENSMUSG00000034993.7	Vat1	5.1529	0.00025866	0.0107885	2.61631	1.38753	81.4713	56.4704	30.0584	33.0575	18.4891	20.6073	15.9756	15.9345
ENSMUSG00000044378.12	Slc15a5	0.404532	0.693107	0.828959	2.61545	1.38706	0.0425652	0.00865235	0.566801	0.0178826	0.0103909	0.0325507	0.00865235	0.029703
ENSMUSG00000078866.10	Zfp970	3.01802	0.0109603	0.0750668	2.61538	1.38702	18.5156	31.7439	45.1918	38.828	28.3465	9.80711	5.41397	14.42
ENSMUSG00000063558.4	Aox1	2.93459	0.012778	0.0816283	2.6137	1.3861	83.6824	66.0095	162.423	137.988	59.4154	34.0435	69.9565	19.1839
ENSMUSG00000071347.3	C1qtnf9	2.48771	0.0289717	0.127466	2.6124	1.38537	0.601587	1.75996	0.355769	0.853454	0.205993	0.30904	0.572837	0.184588
ENSMUSG00000021701.7	Plk2	2.61127	0.0231282	0.112007	2.61006	1.38408	34.9519	14.5563	9.12178	10.3636	2.113	7.62872	10.9966	6.21263
ENSMUSG00000020467.15	Efemp1	1.41329	0.183576	0.37994	2.60839	1.38316	0.305825	0.308153	2.8927	2.22788	0.0813011	0.375255	0.39068	1.35819
ENSMUSG00000021003.9	Galc	3.45192	0.00494779	0.0479143	2.60818	1.38305	7.89495	3.94336	2.95586	3.05209	1.21817	1.62536	1.57099	2.04956
ENSMUSG00000028367.5	Txn1	5.08425	0.000289307	0.0113558	2.60741	1.38262	301.506	138.055	231.246	200.473	66.0355	77.8178	132.431	60.3546
ENSMUSG00000038740.9	Mvb12b	4.44858	0.000841402	0.0198593	2.60675	1.38225	1.4524	1.32834	0.881832	0.602984	0.300429	0.519184	0.381967	0.378328
ENSMUSG00000049152.11	Ugt3a2	2.27736	0.0423654	0.159452	2.606	1.38184	117.614	662.145	76.4666	94.3224	80.0182	37.7563	125.196	33.4841
ENSMUSG00000035455.12	Fignl1	3.75942	0.00283451	0.035569	2.60563	1.38163	1.01788	0.914831	0.735698	0.362647	0.225276	0.246158	0.282207	0.359254
ENSMUSG00000027811.9	4930579G24Rik	3.82609	0.00251468	0.0337526	2.60555	1.38159	0.923687	0.687263	0.610808	0.428936	0.230903	0.240392	0.212513	0.316226
ENSMUSG00000020363.6	Gfpt2	3.00401	0.0112463	0.0761267	2.60494	1.38125	0.278842	0.502123	0.168958	0.248768	0.215219	0.0663798	0.0748792	0.111423
ENSMUSG00000042812.5	Foxf1	2.28155	0.0420481	0.158825	2.60401	1.38073	0.566941	0.375399	0.853064	0.557686	0.0893833	0.665934	0.0756854	0.534133
ENSMUSG00000040591.18	1110051M20Rik	3.80089	0.00263096	0.034323	2.60222	1.37974	0.673546	0.453096	0.529113	0.241361	0.174277	0.176718	0.189101	0.146942
ENSMUSG00000074521.9	Gm14327	2.15368	0.0528237	0.180917	2.60137	1.37927	4.33476	9.2736	8.47917	15.3591	9.32812	1.87861	1.24519	4.8434
ENSMUSG00000088856.1	Gm24727	4.2858	0.00111544	0.022815	2.60127	1.37921	15.7983	14.9538	12.6366	18.8798	4.96701	8.27193	6.83126	4.32615
ENSMUSG00000030762.11	Aqp8	1.11449	0.287401	0.498067	2.60069	1.37889	31.4305	5.45637	67.5846	188.622	1.47364	88.4513	8.32382	47.1478
ENSMUSG00000109680.1	Gm45585	1.93918	0.0769313	0.226229	2.60018	1.37861	0.554992	0.543489	2.2758	1.59581	0.218972	0.651259	0.57268	0.298794
ENSMUSG00000031538.6	Plat	0.740634	0.473494	0.671264	2.59863	1.37775	25.0017	157.184	0.702888	2.29479	46.2775	0.17411	20.4013	0.782131
ENSMUSG00000080242.5	Gm15487	7.20061	1.23741e-05	0.00254123	2.59861	1.37774	51.5146	32.4118	39.2478	33.9709	16.0959	12.185	15.0439	16.8461
ENSMUSG00000038807.18	Rap1gap2	1.99053	0.070371	0.214497	2.59532	1.37591	1.43644	6.18711	0.651212	0.659504	0.374679	0.768175	0.367462	0.783257
ENSMUSG00000059327.9	Eda	1.06325	0.309085	0.520549	2.59364	1.37498	0.744511	0.0316279	0.149694	0.0316279	0.0242652	0.0147277	0.0147277	0.672956
ENSMUSG00000052248.15	Zeb2os	2.18572	0.0499011	0.174755	2.59342	1.37486	0.448823	0.376029	0.487773	0.37256	0.243804	0.34119	0.0724182	0.103114
ENSMUSG00000052821.3	Cysltr1	3.57314	0.00396882	0.0423766	2.58796	1.37182	0.518552	0.458383	0.680444	0.639012	0.254835	0.498969	0.138049	0.121152
ENSMUSG00000047414.6	Flrt2	2.60691	0.023313	0.112301	2.58651	1.371	0.17733	0.154275	0.633813	0.233171	0.0733687	0.132323	0.0613356	0.15823
ENSMUSG00000021474.8	Sfxn1	1.31684	0.213062	0.415696	2.58489	1.3701	19.0034	14.6938	75.292	52.8538	1.27724	57.0677	6.95408	50.3747
ENSMUSG00000021391.9	Cenpp	2.72529	0.0187698	0.100716	2.58427	1.36976	2.13188	1.22971	2.26654	0.727461	0.87453	0.283336	0.803961	0.490229
ENSMUSG00000027076.10	Timm10	3.63626	0.00353986	0.0399108	2.58359	1.36938	26.4726	11.7516	12.9464	13.1185	6.0396	6.09114	3.0701	10.9532
ENSMUSG00000028587.18	Orc1	2.49413	0.0286354	0.126669	2.58052	1.36766	0.542824	0.376648	0.335781	0.134241	0.0809129	0.185305	0.106677	0.136123
ENSMUSG00000045382.6	Cxcr4	2.39754	0.0341187	0.140179	2.57929	1.36697	10.4298	6.33212	1.86728	3.50577	1.07129	2.925	2.88413	1.10552
ENSMUSG00000038295.14	Atg9b	1.76639	0.103338	0.268842	2.57924	1.36695	0.207798	0.167411	0.03331	0.193714	0.0419692	0.0362702	0.03331	0.106095
ENSMUSG00000106178.1	Gm42987	2.07071	0.0611594	0.197529	2.57891	1.36676	0.330004	0.680788	0.603866	0.515214	0.0918556	0.250257	0.401976	0.178149
ENSMUSG00000022477.12	Aco2	9.1537	1.1046e-06	0.000803531	2.5772	1.3658	89.7089	102.298	80.2576	89.8972	30.7985	31.9707	34.4848	43.8305
ENSMUSG00000031963.8	Bmper	1.60062	0.136054	0.314499	2.57706	1.36572	0.236876	0.254449	0.562526	0.416242	0.0811099	0.381902	0.0567584	0.18315
ENSMUSG00000060735.4	Rxfp3	0.581999	0.571593	0.744877	2.57706	1.36572	0.011296	11.3454	0.00624993	0.00901396	0.00750578	0.00684913	0.134044	0.0214556
ENSMUSG00000027712.13	Anxa5	5.4424	0.000162488	0.0088863	2.57698	1.36568	212.746	122.139	133.646	163.816	35.9471	79.9595	67.1911	65.2885
ENSMUSG00000040614.14	Nlrp9c	1.10774	0.290189	0.501243	2.57651	1.36542	0.030797	0.00450185	0.07869	0.149765	0.0474298	0.0337291	0.00450185	0.00450185
ENSMUSG00000034981.9	Parm1	2.4328	0.0320087	0.13485	2.57625	1.36527	0.434503	1.43816	1.73535	1.41077	0.748455	0.181391	0.263161	0.950402
ENSMUSG00000003573.15	Homer3	3.03772	0.0105703	0.0735491	2.57587	1.36506	6.81165	4.9963	1.65013	3.98303	1.35344	2.22397	0.868957	1.95756
ENSMUSG00000025630.8	Hprt	6.25448	4.69586e-05	0.00462826	2.57066	1.36214	53.4585	49.6841	79.0705	85.2083	26.4369	24.6103	26.3624	23.8584
ENSMUSG00000004508.6	Gab2	4.653	0.000593383	0.0163855	2.56961	1.36155	4.69786	4.61583	2.60746	2.16742	1.29661	1.58629	1.45727	0.919464
ENSMUSG00000106988.1	Tsg101-ps	2.58243	0.0243791	0.115022	2.56951	1.36149	0.700829	0.56462	0.35782	0.441977	0.184496	0.122327	0.35782	0.184496
ENSMUSG00000078521.2	Aunip	2.34214	0.0377084	0.148568	2.56759	1.36041	0.801304	0.409355	0.854988	0.405579	0.398591	0.112253	0.143357	0.423327
ENSMUSG00000027326.13	Knl1	3.95136	0.00201045	0.0303309	2.56541	1.35919	3.17669	1.37315	1.25797	1.45118	1.13577	0.619106	0.570278	0.443251
ENSMUSG00000036256.13	Igfbp7	2.69287	0.0199193	0.103329	2.56536	1.35916	72.1571	44.0457	101.756	73.1242	10.4084	56.0305	17.1007	55.405
ENSMUSG00000047139.9	Cd24a	1.42459	0.180357	0.375687	2.5645	1.35868	3.82823	38.9263	1.45224	1.79326	0.77472	1.58434	2.64235	2.82113
ENSMUSG00000021947.10	Cryl1	1.23379	0.241453	0.448039	2.56133	1.3569	1.53061	0.994977	14.6296	6.72079	0.322609	8.70789	0.335867	4.02217
ENSMUSG00000053746.8	Ptrh1	1.88069	0.0850861	0.239604	2.56074	1.35656	10.9512	3.28108	1.77242	1.58618	2.00437	2.36634	0.326987	1.47417
ENSMUSG00000064341.1	mt-Nd1	8.45214	2.50878e-06	0.00118427	2.56065	1.35651	4717.47	5111.87	4263.77	5416.07	1947.06	1908.62	1880.48	1859.3
ENSMUSG00000021773.10	Comtd1	3.19403	0.00793141	0.06261	2.56054	1.35645	11.0583	2.88385	4.2822	3.55692	1.28413	1.92626	1.71469	2.90409
ENSMUSG00000044122.14	Proca1	1.74368	0.107358	0.274798	2.55905	1.35561	0.766212	0.724246	1.30205	2.05726	0.342553	0.12468	1.4611	0.617783
ENSMUSG00000093661.1	Eif4e3	2.82391	0.0156614	0.0916214	2.55818	1.35512	14.024	7.43255	11.1054	8.97672	5.66394	1.85498	12.074	1.88534
ENSMUSG00000064325.4	Hhip	0.993551	0.340512	0.550594	2.55714	1.35453	0.00294386	0.0521785	0.0696875	0.00424578	0.00353539	0.00322609	0.00294386	0.0306477
ENSMUSG00000044548.11	Dact1	1.32789	0.209498	0.411381	2.55239	1.35185	1.05146	8.29331	1.34606	1.07017	0.074846	0.872165	4.72154	1.09151
ENSMUSG00000060615.5	Ang4	1.39596	0.188609	0.386294	2.55218	1.35173	0.419817	0.60594	1.53753	2.66359	1.92124	0.0412977	0.736147	0.392326
ENSMUSG00000028864.7	Hgf	1.91217	0.0806024	0.232489	2.55213	1.3517	1.98393	0.97798	7.37068	3.55927	0.608858	2.62919	0.342431	2.30048
ENSMUSG00000096233.1	Gm13238	1.51067	0.157355	0.345554	2.54756	1.34912	1.10409	0.161492	1.21108	0.804752	0.433847	0.475807	0.53673	0.0342544
ENSMUSG00000030970.16	Ctbp2	2.27396	0.0426246	0.160092	2.54699	1.34879	1.26322	5.95145	0.850226	0.862621	0.571847	0.698415	0.467172	0.671266
ENSMUSG00000025068.7	Gsto1	3.76992	0.00278146	0.0351745	2.54673	1.34864	89.9712	22.4455	41.9824	65.1989	20.9987	25.9305	13.4072	17.625
ENSMUSG00000022043.18	Trim35	3.93062	0.0020861	0.0307733	2.54634	1.34843	6.7495	4.99274	2.82186	2.82065	1.09879	2.52755	1.36758	1.72038
ENSMUSG00000034203.8	Chchd4	5.40584	0.0001722	0.00904485	2.54435	1.3473	5.84213	3.67609	3.10899	3.65643	1.59495	1.42092	1.43037	1.82689
ENSMUSG00000020086.6	H2afy2	3.42357	0.00521033	0.0489117	2.54204	1.34599	0.556668	0.341702	0.46973	0.46973	0.155586	0.143427	0.192483	0.248157
ENSMUSG00000048707.9	Tprn	2.97782	0.0118012	0.0782301	2.54142	1.34563	8.32984	3.41592	1.84386	2.94722	1.53687	0.916029	2.19919	1.23939
ENSMUSG00000064337.1	mt-Rnr1	1.91463	0.0802627	0.231917	2.53973	1.34468	61.6837	39.7701	31.0886	47.3169	43.5615	7.64363	15.633	16.0683
ENSMUSG00000041064.13	Pif1	2.0663	0.0616347	0.198315	2.53916	1.34435	0.746389	0.326323	0.266222	0.390654	0.478193	0.134025	0.24843	0.0326167
ENSMUSG00000062480.11	Acat3	4.03096	0.00174543	0.027955	2.53693	1.34308	55.2964	81.4914	96.098	123.585	27.1259	68.2503	23.3473	30.282
ENSMUSG00000038180.11	Spag4	2.95131	0.0123909	0.0800967	2.53691	1.34308	0.336188	0.331164	0.201331	0.211481	0.199308	0.0645732	0.086659	0.0980277
ENSMUSG00000028518.8	Prkaa2	7.39392	9.5558e-06	0.00225659	2.53678	1.343	38.743	31.3582	38.9823	37.5439	12.4473	14.4994	17.2558	13.6789
ENSMUSG00000091408.3	Gm6728	1.74677	0.106804	0.27408	2.53674	1.34297	0.697842	1.38398	0.472784	0.171625	0.0984861	0.134387	0.171625	0.959308
ENSMUSG00000064371.1	mt-Tt	2.76384	0.017488	0.0972872	2.53557	1.34231	21.5555	17.0869	38.7923	17.4895	14.371	6.41211	6.2485	10.3064
ENSMUSG00000095597.2	Gm6472	2.43471	0.0318981	0.134565	2.53511	1.34205	29.9942	7.64761	19.3299	28.042	16.2372	5.12014	9.66165	3.61673
ENSMUSG00000075706.10	Gpx4	5.07921	0.000291707	0.0114001	2.53429	1.34158	269.415	130.935	219.286	194.983	62.3779	105.233	66.7454	82.1968
ENSMUSG00000030498.15	Gas2	3.13417	0.0088531	0.0664742	2.53381	1.34131	13.4529	3.14301	9.99575	8.03546	4.31632	3.19583	1.86094	3.13749
ENSMUSG00000024365.9	Cyp21a1	0.944143	0.364155	0.572599	2.53381	1.34131	0.940045	0.12165	1.04964	1.68519	0.509397	2.07692	0.0205914	0.195631
ENSMUSG00000030364.6	Clec2h	0.650771	0.527747	0.712374	2.53374	1.34127	1.15154	0.00986285	0.472571	0.115154	0.0118447	2.91474	0.0485202	0.00986285
ENSMUSG00000036322.10	H2-Ea-ps	4.26748	0.00115162	0.023133	2.53352	1.34114	114.908	59.0496	97.5238	117.338	44.8301	24.0879	50.7951	34.1776
ENSMUSG00000030095.10	Tmem43	3.28877	0.00666655	0.056221	2.53211	1.34034	22.6486	19.4964	7.65534	7.33533	3.31377	4.74317	9.16378	4.26575
ENSMUSG00000033526.16	Ppip5k1	5.23478	0.000226519	0.010235	2.53078	1.33958	4.47686	2.59798	2.05464	2.24484	0.850423	1.08066	1.43067	1.01274
ENSMUSG00000021823.9	Vcl	3.5149	0.0044117	0.045115	2.52861	1.33834	55.1669	41.7065	24.5473	33.6302	7.8648	22.2045	10.8986	23.8878
ENSMUSG00000033174.17	Mgll	3.12011	0.00908465	0.0675624	2.52826	1.33814	7.34359	21.8394	26.2682	24.9083	10.0514	3.64443	6.04556	11.8322
ENSMUSG00000081600.3	Gm12286	2.81829	0.0158239	0.092159	2.52778	1.33787	0.350569	0.835156	0.466093	0.55193	0.21543	0.31133	0.273766	0.0915396
ENSMUSG00000024538.7	Ppic	4.12987	0.00146568	0.0258246	2.52738	1.33764	6.71506	6.88162	4.74046	4.20757	1.18782	3.23162	1.7638	3.50757
ENSMUSG00000070942.8	Il1rl2	3.55536	0.00409899	0.0432261	2.52659	1.33719	0.284048	0.289624	0.256941	0.177738	0.0575461	0.168059	0.0766189	0.129942
ENSMUSG00000027111.15	Itga6	1.96224	0.0739177	0.220732	2.52644	1.33711	4.52813	27.9504	4.74234	7.93186	1.58193	8.88884	1.51295	5.66756
ENSMUSG00000023147.15	Wrb	3.21362	0.00765135	0.0614093	2.52566	1.33666	7.30499	3.47336	2.18439	1.78361	1.27974	1.05525	1.58038	1.17039
ENSMUSG00000096107.1	Gm16505	1.46524	0.169163	0.361518	2.52555	1.33659	1.11011	0.325487	3.8372	1.33621	0.271028	0.517267	0.958991	0.369825
ENSMUSG00000043681.5	Fam25c	2.24751	0.044692	0.164266	2.52453	1.33601	18.0819	11.9943	8.05342	29.8945	7.89844	4.10095	18.9133	2.02502
ENSMUSG00000020250.9	Txnrd1	5.78309	9.54497e-05	0.00707511	2.52293	1.3351	245.938	168.441	157.924	114.483	68.3798	82.0489	67.5866	48.9819
ENSMUSG00000027221.5	Chst1	1.17762	0.262308	0.472225	2.52261	1.33492	0.624324	1.2017	0.0391372	0.348704	0.0391372	0.197173	0.427172	0.080545
ENSMUSG00000066456.14	Hmgn3	2.49853	0.0284075	0.12607	2.52194	1.33454	0.333315	0.546636	0.269403	0.223997	0.088609	0.198571	0.0703271	0.223997
ENSMUSG00000089789.1	Rdh1	0.695749	0.50015	0.691833	2.52183	1.33447	0.158516	27.0929	0.137339	0.067644	0.407087	0.0662421	1.18423	0.0233391
ENSMUSG00000071343.2	Gm10327	1.21437	0.248508	0.455959	2.52182	1.33447	0.26531	0.387612	0.28388	0.182415	0.16528	0.199783	0.131179	0.0266651
ENSMUSG00000061273.3	Mmgt1	6.26864	4.59903e-05	0.00462826	2.52062	1.33378	18.9879	11.7683	16.5388	15.19	5.51745	4.84073	8.10795	6.45347
ENSMUSG00000027412.12	Lpin3	4.96766	0.000350433	0.0123383	2.51732	1.33189	16.7172	10.6681	5.86579	11.1473	4.58449	3.78503	4.41694	3.76371
ENSMUSG00000021806.3	Nid2	3.57401	0.00396252	0.0423345	2.51632	1.33132	8.91526	6.48115	4.5676	4.35181	1.1064	3.65638	3.22325	2.29722
ENSMUSG00000092958.1	Mir5128	2.43713	0.0317581	0.13439	2.51601	1.33114	16.8513	9.43251	25.4503	24.5256	7.86435	8.45057	2.17596	17.7376
ENSMUSG00000062825.15	Actg1	4.02253	0.0017717	0.0281995	2.51363	1.32977	152.38	253.179	76.092	83.545	52.5838	43.0564	61.521	44.4674
ENSMUSG00000082078.1	Gm12098	2.54163	0.0262632	0.120211	2.51315	1.3295	1.78462	3.31755	1.15768	1.31129	0.554126	0.512463	1.85953	0.424923
ENSMUSG00000087307.1	Gm12925	1.42555	0.180086	0.375407	2.51176	1.3287	0.467122	0.192047	0.29042	0.558458	0.452138	0.0260499	0.372464	0.0816038
ENSMUSG00000031778.13	Cx3cl1	2.65273	0.0214389	0.107524	2.51157	1.32859	0.91198	3.62825	1.64245	2.00917	0.981367	0.36018	1.65504	0.442349
ENSMUSG00000004383.18	Large1	3.46296	0.00484926	0.0475562	2.51157	1.32859	7.83606	10.9043	2.68195	4.01804	2.28208	2.19903	1.53261	3.02435
ENSMUSG00000097327.7	E030030I06Rik	2.5806	0.0244608	0.115195	2.51119	1.32837	0.544097	0.749313	0.775604	1.05609	0.469831	0.44515	0.352707	0.0997343
ENSMUSG00000081559.3	Gm12411	1.30155	0.218073	0.421867	2.51114	1.32834	5.45031	1.18642	0.509664	0.550396	1.27552	0.98048	0.567937	0.0553177
ENSMUSG00000036960.10	Clca2	0.977253	0.348186	0.558554	2.5102	1.3278	0.310853	0.187136	0.00575085	0.201147	0.0464616	0.0308055	0.190521	0.00575085
ENSMUSG00000103009.1	Gm4430	2.91058	0.0133547	0.0835818	2.50989	1.32763	1.86841	2.10073	0.730358	0.67075	0.589202	0.447471	0.323061	0.561045
ENSMUSG00000101939.1	Gm28438	3.15757	0.00848049	0.0649266	2.50977	1.32755	30.9586	6.97194	14.3295	13.6947	7.78029	5.34995	4.54228	5.79356
ENSMUSG00000047786.12	Lix1	2.21789	0.047121	0.169153	2.50781	1.32643	0.0774144	0.113101	0.317446	0.24607	0.0819732	0.0582942	0.0292709	0.121913
ENSMUSG00000026837.15	Col5a1	3.15527	0.00851646	0.0650355	2.50612	1.32546	2.52921	5.20293	3.16626	3.9547	0.89538	3.72707	0.888804	1.39428
ENSMUSG00000040084.9	Bub1b	3.42071	0.0052376	0.0490215	2.50472	1.32465	2.51475	1.06553	1.44925	1.25509	1.23621	0.587331	0.432714	0.37696
ENSMUSG00000056665.2	Them6	2.76138	0.0175674	0.097588	2.50453	1.32454	4.94988	24.7927	5.21731	8.82555	2.72792	4.22875	3.28872	3.67521
ENSMUSG00000039607.15	Rbms3	3.23666	0.00733469	0.0598044	2.50427	1.32439	0.886289	0.730566	1.17186	1.00617	0.234599	0.776009	0.177649	0.618289
ENSMUSG00000030827.5	Fgf21	1.66617	0.122159	0.295774	2.50405	1.32426	5.61387	10.2783	54.036	18.2486	7.87023	1.69109	13.1404	8.5466
ENSMUSG00000027364.12	Usp50	1.51811	0.155491	0.343244	2.50355	1.32398	0.213581	0.0535436	0.526662	0.808966	0.109409	0.265105	0.0886885	0.0462729
ENSMUSG00000029553.10	Tfec	4.46975	0.000811318	0.0196668	2.50354	1.32397	2.4907	3.41961	1.96555	1.31709	0.699568	1.1105	0.812351	0.891495
ENSMUSG00000020846.6	Rflnb	2.67777	0.020478	0.105071	2.50318	1.32376	2.68893	3.24798	0.720235	1.89594	0.677515	1.4518	0.728088	0.404068
ENSMUSG00000087519.8	AV039307	1.38818	0.190905	0.388312	2.5028	1.32355	1.30311	0.406486	0.191719	0.142352	0.354267	0.0228038	0.289042	0.168116
ENSMUSG00000037362.8	Nov	1.97451	0.0723596	0.217629	2.5015	1.32279	0.217137	0.135374	0.419411	0.0926598	0.075239	0.24742	0.0458143	0.0319703
ENSMUSG00000026478.14	Lamc1	4.68276	0.000564225	0.0160907	2.50117	1.3226	15.1601	15.0911	9.00909	11.5093	3.09981	7.86998	3.94893	6.30011
ENSMUSG00000022665.14	Ccdc80	3.96733	0.00195412	0.0298833	2.50069	1.32232	6.02374	11.4869	9.44329	7.47788	1.69875	5.82859	3.23193	4.03196
ENSMUSG00000050192.8	Eif5a2	2.39524	0.034261	0.140639	2.5006	1.32227	0.979815	0.327355	0.246971	0.168093	0.101095	0.128243	0.152058	0.189523
ENSMUSG00000091460.2	Gm7808	1.58029	0.140637	0.321335	2.49956	1.32167	1.60973	1.70699	1.63432	1.08178	1.46377	0.075659	1.08178	1.08178
ENSMUSG00000016256.10	Ctsz	3.11013	0.00925287	0.0682703	2.49861	1.32112	600.995	500.482	189.558	152.182	74.741	202.85	104.65	138.015
ENSMUSG00000085360.1	Arhgap27os2	1.19941	0.254054	0.462428	2.49712	1.32026	0.0192219	0.309073	0.301187	0.335989	0.0230843	0.102966	0.0945621	0.0659876
ENSMUSG00000056174.8	Col8a2	0.955929	0.358411	0.56757	2.49586	1.31954	0.0480866	0.00595199	0.0834452	0.0292808	0.00714796	0.00652262	0.00595199	0.0782514
ENSMUSG00000109130.1	Gm45187	0.671333	0.515023	0.702182	2.4944	1.3187	0.567371	9.36453	0.201942	0.0419672	1.68735	0.0320934	1.76623	0.0085308
ENSMUSG00000004891.16	Nes	2.57374	0.0247692	0.116159	2.49258	1.31764	3.21093	7.38789	1.47698	2.17521	0.585497	1.06576	2.34439	1.42724
ENSMUSG00000109311.1	AI314278	1.29282	0.220979	0.424794	2.49233	1.3175	0.891177	0.0592523	0.94186	1.1013	0.140252	0.836147	0.0653955	0.19311
ENSMUSG00000026853.15	Crat	3.91864	0.00213113	0.0310681	2.49122	1.31685	6.78106	13.489	14.668	12.1888	5.02567	4.2894	2.81109	7.08935
ENSMUSG00000098330.1	Gtpbp4-ps1	0.41724	0.684044	0.822825	2.49061	1.3165	0.107303	0.107303	3.79375	0.527877	0.128864	0.40368	0.107303	0.107303
ENSMUSG00000080768.1	Gm12219	1.38291	0.192474	0.389875	2.4884	1.31522	0.884885	1.29354	0.296707	0.945033	0.0724316	0.323075	0.837765	0.48727
ENSMUSG00000029070.9	Mxra8	3.31014	0.00641071	0.054838	2.48801	1.31499	1.98038	1.35522	2.15549	1.27072	0.329972	1.14229	0.438723	1.24533
ENSMUSG00000025930.6	Msc	1.74882	0.106436	0.273501	2.48674	1.31425	0.322062	0.186006	0.041197	0.203108	0.0847842	0.102251	0.0394801	0.0360262
ENSMUSG00000079495.2	Nat8f6	0.772443	0.455148	0.656253	2.48664	1.3142	0.733272	0.749198	0.398721	0.0325214	0.267891	0.0172438	0.753942	0.0540181
ENSMUSG00000090084.7	Srpx	2.75655	0.0177237	0.0978539	2.48601	1.31383	0.366754	0.161995	0.356201	0.134312	0.0624473	0.117629	0.0831181	0.132455
ENSMUSG00000032911.6	Cspg4	2.24405	0.04497	0.164794	2.48452	1.31296	0.21459	0.469375	0.111784	0.176623	0.123539	0.0594961	0.220644	0.0294418
ENSMUSG00000063568.11	Jazf1	1.55224	0.147177	0.331577	2.48376	1.31252	0.189912	0.329979	0.744671	1.03805	0.0413595	0.301417	0.128719	0.95298
ENSMUSG00000025003.6	Cyp2c39	1.09616	0.295024	0.506037	2.48359	1.31243	2.92397	9.17768	94.6155	78.8376	22.3517	5.51209	3.99609	10.1966
ENSMUSG00000045201.5	Lrrc3b	1.42619	0.179905	0.375168	2.48024	1.31048	0.583687	0.157626	0.0300934	0.301381	0.0571595	0.0547773	0.14949	0.0499851
ENSMUSG00000026483.13	Fam129a	3.43986	0.0050578	0.0484393	2.47966	1.31014	3.39057	9.04309	4.53065	2.19205	1.58085	2.57194	1.40269	1.37561
ENSMUSG00000030605.15	Mfge8	4.16076	0.0013882	0.0251864	2.47927	1.30992	46.638	63.2672	18.3258	27.7317	10.2723	14.0909	15.807	17.2731
ENSMUSG00000031146.6	Plp2	1.86554	0.0873226	0.243759	2.47837	1.30939	5.72952	8.74887	1.31206	0.907611	1.19929	1.6618	1.0611	0.714193
ENSMUSG00000040631.8	Dok4	2.78912	0.0166949	0.0947454	2.47514	1.30751	1.39635	1.43535	0.648287	0.658708	0.148945	0.787596	0.447152	0.464665
ENSMUSG00000059277.12	R74862	2.75315	0.0178346	0.0982247	2.47247	1.30596	0.294374	0.45429	0.129472	0.311328	0.116965	0.110468	0.0566802	0.196553
ENSMUSG00000102259.1	Gm38230	1.49882	0.160366	0.349404	2.47143	1.30534	0.707481	2.50516	1.90972	3.8407	1.90972	0.123488	1.73016	0.82203
ENSMUSG00000022346.15	Myc	4.74693	0.000506338	0.0151378	2.46767	1.30315	11.9824	17.8731	13.6341	9.7326	8.43645	6.1884	3.34982	4.16323
ENSMUSG00000032878.16	Ccdc85a	1.19867	0.254331	0.462697	2.46756	1.30309	0.0188555	0.0557147	0.00792158	0.150927	0.0309655	0.00420026	0.0600559	0.0038328
ENSMUSG00000045991.18	Onecut2	2.44611	0.0312452	0.133256	2.4672	1.30287	16.03	18.702	15.6766	16.9368	8.26766	4.30577	23.0833	2.65165
ENSMUSG00000002997.15	Prkar2b	2.11835	0.056233	0.188097	2.46638	1.30239	0.574565	1.83422	0.31174	0.403598	0.231381	0.533992	0.269359	0.0961858
ENSMUSG00000092021.8	Gbp11	1.29647	0.219759	0.423632	2.46618	1.30228	60.6544	13.2572	83.3184	5.03628	27.2293	5.92748	24.947	2.10671
ENSMUSG00000040663.8	Clcf1	4.20724	0.0012795	0.0242874	2.46548	1.30187	0.362729	0.23416	0.261953	0.362729	0.165924	0.115705	0.0879161	0.127544
ENSMUSG00000050587.14	Lrrc4c	1.51589	0.156044	0.344042	2.46302	1.30043	0.0395115	0.0466625	0.235648	0.0674347	0.0357999	0.114229	0.00577572	0.0309386
ENSMUSG00000039193.7	Nlrc4	2.67427	0.02061	0.105287	2.46278	1.30029	1.1292	0.310359	0.728696	1.27795	0.31352	0.435953	0.207351	0.318316
ENSMUSG00000102553.1	D930036K23Rik	2.7815	0.0169303	0.0955621	2.46222	1.29996	0.206854	0.371832	0.449034	0.224233	0.0544553	0.148361	0.259973	0.105613
ENSMUSG00000033722.9	BC034090	2.02716	0.0660134	0.206586	2.46194	1.2998	0.0638586	0.353136	0.0656461	0.0863352	0.026254	0.0522514	0.0333634	0.0757682
ENSMUSG00000070867.4	Trabd2b	2.19709	0.0489013	0.172914	2.46069	1.29907	0.0727847	0.165468	0.164744	0.0781491	0.0592419	0.071569	0.0632688	0.0138617
ENSMUSG00000026678.10	Rgs5	3.12606	0.0089859	0.0670925	2.46032	1.29885	16.5065	20.8977	8.08445	17.3226	2.47568	8.43611	8.27687	7.84899
ENSMUSG00000021662.9	Arhgef28	1.54132	0.149794	0.335163	2.4578	1.29737	1.97952	3.27713	0.213085	0.371203	0.244054	0.354185	0.65828	0.248563
ENSMUSG00000075588.6	Hoxb2	1.7914	0.0990644	0.261936	2.45687	1.29682	0.138078	0.0988355	0.107393	0.10212	0.00919931	0.135772	0.0376839	0.100708
ENSMUSG00000039911.13	Spsb1	3.10122	0.00940555	0.0690269	2.45617	1.29641	0.389943	1.44186	0.644334	0.820362	0.176413	0.321999	0.411005	0.353903
ENSMUSG00000097804.1	Gm16685	1.6411	0.127319	0.30219	2.45588	1.29624	0.414953	0.394288	0.316278	1.85016	0.959508	0.125743	0.205045	0.0899008
ENSMUSG00000035352.3	Ccl12	2.26805	0.0430786	0.161223	2.45544	1.29598	1.68825	1.16891	0.317169	1.32188	0.308399	0.372779	0.510826	0.401975
ENSMUSG00000089447.1	Gm22532	2.73142	0.0185601	0.10016	2.45385	1.29504	4.71861	4.71861	2.67561	2.54425	2.01068	1.0223	1.30557	1.54186
ENSMUSG00000028678.13	Kif2c	2.17644	0.0507316	0.176601	2.45358	1.29489	2.3259	1.11065	0.725212	0.904147	1.21127	0.345843	0.719666	0.142784
ENSMUSG00000111323.1	RP23-114G13.5	1.23966	0.239351	0.445755	2.45278	1.29442	0.917155	1.72482	0.144181	0.563605	0.0837786	0.373687	1.63892	0.069761
ENSMUSG00000037440.7	Vnn1	2.3344	0.0382375	0.149924	2.45274	1.2944	18.0224	32.4452	60.2484	126.318	20.7949	18.049	36.5825	9.05571
ENSMUSG00000045629.7	Sh3tc2	2.82868	0.0155248	0.0911304	2.45209	1.29401	1.88564	1.42096	0.616564	0.543899	0.225234	0.475784	0.475784	0.519067
ENSMUSG00000047420.8	Fam180a	1.29364	0.220706	0.424651	2.45167	1.29377	0.441998	0.10312	0.972762	0.475961	0.526155	0.0182317	0.170805	0.387899
ENSMUSG00000006369.14	Fbln1	0.692931	0.501854	0.692842	2.45126	1.29352	1.61155	7.39461	0.0857568	0.203493	1.0659	0.00670331	8.22837	0.0958447
ENSMUSG00000034317.14	Trim59	4.4749	0.000804164	0.0196209	2.45112	1.29344	2.53631	1.42465	1.43144	1.71593	0.834348	0.733065	0.936726	0.423355
ENSMUSG00000026196.7	Bard1	4.17925	0.00134385	0.0247924	2.44947	1.29247	0.864115	0.504341	0.94758	0.465188	0.26046	0.202301	0.310098	0.341921
ENSMUSG00000032769.4	Trpa1	1.1709	0.264898	0.474699	2.44908	1.29224	0.154962	0.111089	0.00626753	0.0506359	0.0075269	0.0335731	0.0103368	0.0652496
ENSMUSG00000029436.9	Mmp17	2.07962	0.0602083	0.195655	2.449	1.29219	0.0326123	0.0520832	0.0257319	0.0632497	0.0250204	0.0302436	0.00665744	0.0138575
ENSMUSG00000049685.8	Cyp2g1	1.26528	0.23035	0.435912	2.44814	1.29168	0.848328	0.243323	2.08167	0.145433	0.33345	0.093325	0.356361	0.163762
ENSMUSG00000110744.1	RP23-447C2.2	3.27027	0.0068964	0.0576306	2.44747	1.29129	0.371057	0.559951	0.562413	0.540208	0.152552	0.303612	0.129173	0.295866
ENSMUSG00000031502.11	Col4a1	3.67222	0.00331706	0.0391714	2.44706	1.29105	69.1747	59.398	32.4229	51.0035	11.1929	38.6479	25.4567	17.0268
ENSMUSG00000068457.14	Uty	0.397251	0.698322	0.832194	2.4452	1.28995	0.0304004	0.0169145	6.60549	6.29988	0.00327721	0.0102662	5.25825	6.03783
ENSMUSG00000087404.1	Gm11752	1.12367	0.283644	0.495183	2.44435	1.28945	0.0946868	1.2953	3.49014	0.423256	0.205662	0.392514	0.0864031	0.688766
ENSMUSG00000070730.11	Rmdn3	5.98317	7.03696e-05	0.005817	2.44348	1.28894	21.3362	24.8337	26.5327	16.0638	8.98878	11.4568	7.41587	8.26592
ENSMUSG00000054031.13	Rdh18-ps	2.08562	0.0595752	0.194479	2.44231	1.28825	0.312329	0.991232	1.104	0.658664	0.226507	0.27317	0.2313	0.439297
ENSMUSG00000045733.7	Sprn	1.37498	0.194852	0.392373	2.44166	1.28786	0.104111	0.0373336	0.356636	0.0787911	0.031087	0.156616	0.00791893	0.0824419
ENSMUSG00000078794.4	Dact3	2.22629	0.0464199	0.168015	2.44007	1.28692	0.191716	0.191716	0.415364	0.156248	0.0554066	0.215683	0.061151	0.0930609
ENSMUSG00000037784.14	Dzip1l	1.93101	0.0780245	0.227948	2.43876	1.28615	0.372966	1.13935	1.61922	0.604133	0.924024	0.127964	0.585678	0.153018
ENSMUSG00000086567.1	Gm2830	1.80681	0.0965134	0.25805	2.43826	1.28585	1.71586	2.55507	0.560677	0.474754	0.430157	0.519954	0.261082	0.560677
ENSMUSG00000111394.1	RP23-320D23.6	2.1322	0.054872	0.185227	2.43452	1.28364	1.87252	11.7301	1.34852	2.41095	1.70083	0.873362	1.05999	1.20023
ENSMUSG00000029449.11	Rhof	3.0174	0.0109727	0.0750693	2.43015	1.28104	0.653146	0.538539	0.401967	0.228621	0.308363	0.127793	0.1661	0.135369
ENSMUSG00000025161.16	Slc16a3	1.11213	0.288375	0.49936	2.42797	1.27975	0.314627	6.3114	0.134496	0.192114	0.416202	0.215273	0.250789	0.0523052
ENSMUSG00000061397.7	Krt79	1.01823	0.329128	0.53946	2.42753	1.27949	0.0479334	0.0287658	0.28045	0.501724	0.161374	0.0139628	0.176981	0.0127413
ENSMUSG00000028943.18	Espn	1.0348	0.321643	0.53196	2.42709	1.27923	1.34834	2.88218	0.0818458	0.4411	0.819276	0.0519356	1.4975	0.05725
ENSMUSG00000030494.13	Rhpn2	2.99405	0.0114543	0.0768389	2.42529	1.27816	13.9285	2.63752	5.22465	7.63333	1.70373	3.0369	2.75351	3.06396
ENSMUSG00000051279.2	Gdf6	1.39351	0.18933	0.386855	2.42078	1.27547	0.219567	0.0737065	0.735867	0.485331	0.0796987	0.24616	0.0284588	0.325999
ENSMUSG00000005268.20	Prlr	1.89301	0.0833048	0.236917	2.41941	1.27466	19.5619	150.473	15.8067	17.3785	14.1428	9.69002	24.2163	7.40352
ENSMUSG00000035365.15	Parpbp	2.10448	0.0576274	0.190794	2.41904	1.27444	1.4457	0.712375	0.594831	0.655817	0.583837	0.284269	0.670589	0.097738
ENSMUSG00000078861.8	Zfp931	8.27864	3.09719e-06	0.00126177	2.41726	1.27337	5.86368	7.13712	5.26687	5.95981	2.24784	2.32065	2.696	2.763
ENSMUSG00000055137.6	Sugct	3.56107	0.00405667	0.0429566	2.41627	1.27278	7.2033	8.80332	16.5922	11.4941	5.58589	2.12536	4.86678	6.24254
ENSMUSG00000024891.5	Slc29a2	2.70196	0.0195903	0.102722	2.41516	1.27212	0.693442	0.300648	0.425613	0.728281	0.158578	0.213763	0.169357	0.358075
ENSMUSG00000041741.10	Pde3a	2.61413	0.0230075	0.111618	2.41418	1.27153	0.654814	0.50106	0.684975	0.457804	0.125607	0.67212	0.0968183	0.383236
ENSMUSG00000046768.13	Rhoj	2.87001	0.014389	0.0870522	2.41328	1.27099	1.097	0.8563	0.719507	1.1363	0.119604	0.743349	0.448151	0.62197
ENSMUSG00000001891.16	Ugp2	3.9311	0.0020843	0.0307722	2.41321	1.27095	752.071	468.26	395.01	254.177	186.909	196.409	115.331	243.572
ENSMUSG00000064367.1	mt-Nd5	6.02143	6.6427e-05	0.0056206	2.41229	1.2704	1988.4	1893.55	2841.65	2237.08	1126.08	879.792	961.013	749.571
ENSMUSG00000025916.10	Ppp1r42	1.48316	0.164419	0.35496	2.41156	1.26996	0.257389	0.835284	0.444536	1.54761	0.0688691	1.49374	0.120013	0.354394
ENSMUSG00000026556.15	Vangl2	1.45912	0.170809	0.363752	2.41113	1.26971	0.101552	0.0819798	0.172145	0.114583	0.00459044	0.208702	0.120218	0.0502533
ENSMUSG00000025931.15	Paqr8	3.36028	0.0058488	0.0522749	2.41096	1.26961	0.421759	0.344112	0.284668	0.186163	0.175448	0.149412	0.0951035	0.0862922
ENSMUSG00000025650.12	Col7a1	1.88429	0.084562	0.23869	2.40972	1.26887	0.0209838	0.0642175	0.0276511	0.0571696	0.0209838	0.030325	0.00977121	0.00891637
ENSMUSG00000001228.14	Uhrf1	3.14804	0.00863027	0.0656252	2.40963	1.26881	3.72495	3.51753	3.21227	1.42793	0.742921	1.01999	1.04284	2.43058
ENSMUSG00000048327.6	Ckap2l	2.83242	0.0154184	0.0909025	2.40869	1.26825	5.61974	2.13535	1.62994	2.1494	1.58706	0.856168	1.76342	0.513708
ENSMUSG00000031093.14	Dock11	2.30076	0.0406226	0.155902	2.40814	1.26792	1.17847	7.42486	1.60553	1.0898	0.859291	0.854549	0.944624	0.621518
ENSMUSG00000069662.5	Marcks	4.65487	0.000591504	0.0163855	2.40689	1.26717	46.2846	30.675	29.2499	22.7068	10.0176	19.7621	12.0193	11.7128
ENSMUSG00000029804.16	Herc3	4.93481	0.000370007	0.0126904	2.40578	1.2665	5.42953	5.92074	4.17731	3.61617	1.22068	3.24273	1.87489	1.97753
ENSMUSG00000042115.4	Klhdc8a	1.31246	0.214488	0.41757	2.40546	1.26631	0.624594	10.4779	0.355467	0.520958	0.468207	0.279025	0.680677	0.377489
ENSMUSG00000100566.1	Tmem167-ps2	0.427833	0.676529	0.817816	2.4028	1.26472	0.225655	0.124853	0.258044	1.45772	0.14994	0.136823	0.124853	0.124853
ENSMUSG00000015312.8	Gadd45b	2.80009	0.016362	0.0938605	2.40209	1.26429	3.74328	1.74301	3.427	5.08288	1.03504	0.904281	3.972	0.965005
ENSMUSG00000063694.5	Cycs	4.73964	0.000512595	0.0152015	2.39896	1.26241	23.4535	12.7507	20.9567	33.0434	9.29142	6.7586	8.55962	11.6441
ENSMUSG00000010914.10	Pdhx	4.22561	0.00123901	0.0239756	2.39793	1.26179	16.6233	6.31865	10.1182	8.00674	4.38802	4.0276	2.94303	4.96175
ENSMUSG00000032254.10	Kif23	3.50334	0.00450549	0.0456327	2.39663	1.26101	1.02273	0.459926	0.760409	1.01866	0.33237	0.311003	0.460566	0.23502
ENSMUSG00000037060.3	Prkcdbp	3.29402	0.00660276	0.0559741	2.3965	1.26093	2.85138	2.04257	0.980123	1.32495	0.508426	1.00673	0.741983	0.614719
ENSMUSG00000019539.11	Rcn3	3.71721	0.00305834	0.0372859	2.39448	1.25971	1.85087	1.92143	2.92543	1.76814	0.528007	1.25693	0.77676	1.12693
ENSMUSG00000082691.6	Dynlt1-ps1	2.43836	0.0316874	0.134185	2.39319	1.25893	1.67555	2.65084	0.831717	1.8354	0.484241	1.08517	0.384331	1.02711
ENSMUSG00000020905.11	Usp43	1.37667	0.194344	0.391724	2.39167	1.25802	1.04621	0.496735	0.649212	2.90571	0.0454922	1.81591	0.434173	0.983199
ENSMUSG00000040268.17	Plekha1	4.1112	0.00151468	0.0261097	2.39002	1.25702	7.24208	13.3001	6.59295	7.47464	2.42707	2.77362	6.23576	3.53181
ENSMUSG00000048578.11	Mlec	5.12674	0.000269918	0.0109296	2.38655	1.25493	61.9689	49.6441	57.1666	59.6323	18.0068	19.9581	41.6545	21.2443
ENSMUSG00000050148.9	Ubqln2	3.36358	0.00581361	0.0520641	2.3862	1.25471	32.3048	61.3563	14.3969	20.9432	9.41753	18.5285	11.6857	9.09341
ENSMUSG00000016239.11	Lonrf3	2.17252	0.0510861	0.17725	2.38363	1.25316	3.83661	7.53168	2.73107	1.68807	2.52895	0.511579	1.13814	2.81292
ENSMUSG00000038530.11	Rgs4	2.28537	0.0417608	0.158173	2.38073	1.25141	0.95256	1.82529	0.271246	1.21333	0.272758	0.350749	0.413232	0.458065
ENSMUSG00000006403.12	Adamts4	1.8943	0.083121	0.236693	2.37777	1.24961	1.74294	2.55977	0.226634	0.808837	0.382873	0.460882	0.479156	0.295028
ENSMUSG00000010660.3	Plcd1	2.47238	0.0297904	0.129249	2.37699	1.24913	0.278433	0.240285	0.352444	0.229501	0.109409	0.208431	0.0424964	0.174504
ENSMUSG00000024620.11	Pdgfrb	4.51175	0.000754882	0.0189386	2.37638	1.24876	6.34227	6.44645	5.75064	6.15507	1.90115	5.26192	2.40996	1.85323
ENSMUSG00000109975.1	Gm19196	1.17825	0.262068	0.472037	2.37617	1.24864	1.45385	0.293635	1.04274	1.2586	1.09234	0.178221	1.74415	0.0473732
ENSMUSG00000056069.8	Fam105a	3.4096	0.00534486	0.0495484	2.3746	1.24769	3.23576	8.80223	3.27691	2.38257	1.65837	1.77872	1.70314	1.3379
ENSMUSG00000031503.13	Col4a2	3.3805	0.00563659	0.0511945	2.37454	1.24765	44.9444	45.7713	21.3702	28.5663	7.16756	25.495	16.8387	12.6998
ENSMUSG00000097388.1	Gm3200	2.41776	0.032893	0.137185	2.37198	1.24609	0.297056	0.835156	0.50251	0.887084	0.280934	0.142836	0.182415	0.472627
ENSMUSG00000047446.18	Arl4a	3.34172	0.0060507	0.053283	2.37004	1.24491	4.88414	5.61118	3.01372	1.97666	0.887925	1.55691	1.7587	2.24995
ENSMUSG00000030683.11	Sez6l2	2.53455	0.0266043	0.121328	2.36978	1.24475	1.0379	1.19377	0.249908	0.607374	0.271929	0.271929	0.404598	0.196249
ENSMUSG00000032431.6	Crtap	2.37608	0.0354681	0.143755	2.36866	1.24407	10.9529	7.03504	8.85042	7.04479	0.939421	9.64003	2.80412	6.68029
ENSMUSG00000027834.15	Serpini1	3.36584	0.0057897	0.0519284	2.36863	1.24405	0.346694	0.306678	0.183049	0.219041	0.106438	0.149138	0.0649975	0.130762
ENSMUSG00000002885.14	Adgre5	3.796	0.00265416	0.0344494	2.36786	1.24358	39.365	11.2681	25.1193	19.0195	10.1111	11.771	8.4816	6.52199
ENSMUSG00000056515.8	Rab31	2.75799	0.0176769	0.0977553	2.36611	1.24252	14.1175	4.70166	3.55402	3.28237	2.46822	3.35759	1.5586	1.90194
ENSMUSG00000038729.23	Akap2	1.66128	0.12315	0.296916	2.36438	1.24146	0.119151	0.175414	0.0458882	0.128888	0.0128492	0.173405	0.0223913	0.0845921
ENSMUSG00000047878.12	A4galt	2.16737	0.0515556	0.178052	2.36437	1.24145	0.926622	3.04674	0.405114	0.911058	0.283776	0.571867	0.387066	0.530367
ENSMUSG00000058013.11	Sept11	3.87683	0.00229633	0.0321057	2.36352	1.24094	24.6181	17.0932	12.4815	7.23556	7.52996	5.96911	6.74113	4.00445
ENSMUSG00000044551.13	9930012K11Rik	1.66047	0.123316	0.297277	2.36332	1.24081	0.240713	0.242545	0.194557	0.213692	0.15147	0.227243	0.182988	0.010324
ENSMUSG00000027230.9	Creb3l1	2.62504	0.0225532	0.110704	2.36292	1.24057	0.956911	0.770364	0.404193	1.01133	0.274779	0.642792	0.322828	0.160834
ENSMUSG00000030748.9	Il4ra	6.10387	5.87072e-05	0.00526545	2.36223	1.24015	19.3448	17.0126	13.6904	16.5175	6.62586	10.2098	6.37945	5.51918
ENSMUSG00000095762.1	Gm16378	1.92004	0.0795165	0.230468	2.36222	1.24015	2.39757	1.38471	2.32694	2.599	1.93159	0.418486	1.22412	0.631172
ENSMUSG00000020641.15	Rsad2	3.16387	0.00838303	0.064594	2.36074	1.23924	10.0732	2.68276	8.0039	7.50429	1.86233	3.10374	4.25562	2.1916
ENSMUSG00000046341.5	Gm11223	1.64685	0.126118	0.301253	2.35863	1.23795	2.61679	1.57744	7.65902	2.52994	1.58944	0.578514	5.85	0.47969
ENSMUSG00000108522.1	Gm44664	1.72603	0.110581	0.279581	2.35859	1.23793	0.293978	0.145762	0.354134	0.261492	0.017966	0.207799	0.265158	0.155744
ENSMUSG00000005950.14	P2rx5	1.64844	0.125787	0.301011	2.35839	1.2378	0.201092	0.497352	0.210236	0.594581	0.189929	0.342368	0.136297	0.0382976
ENSMUSG00000048332.13	Lhfp	3.53997	0.00421518	0.0441204	2.35769	1.23737	2.05875	1.61889	3.30793	2.212	0.456112	1.54582	0.849369	1.40087
ENSMUSG00000052387.15	Trpm3	1.05595	0.312275	0.52328	2.35685	1.23686	0.0880596	0.0205446	0.0130117	0.00685043	0.00398055	0.00363231	0.00331453	0.142839
ENSMUSG00000024678.6	Ms4a4d	2.63485	0.0221519	0.109487	2.35385	1.23502	1.17449	2.14839	1.58977	0.999489	0.756656	0.426091	0.245294	1.69005
ENSMUSG00000035045.17	Zc3h12b	2.41554	0.0330253	0.137452	2.35305	1.23453	0.0437339	0.0360115	0.0990804	0.0388388	0.0206188	0.0324118	0.0163647	0.017819
ENSMUSG00000022415.12	Syngr1	1.42955	0.178958	0.374143	2.35114	1.23336	0.227725	0.735863	0.0448962	0.280119	0.11782	0.147639	0.07719	0.0448962
ENSMUSG00000022639.14	Dubr	3.75599	0.00285204	0.0356562	2.34997	1.23265	1.10152	1.28325	0.581041	0.729635	0.403609	0.332498	0.302523	0.486207
ENSMUSG00000022822.15	Abcc5	3.13695	0.00880787	0.0662455	2.34969	1.23247	7.96009	10.8339	6.20866	20.2819	2.80867	8.10735	3.29784	4.77136
ENSMUSG00000064373.11	Selenop	3.45596	0.00491151	0.0478512	2.34873	1.23188	5370.82	6821.31	2498.02	2115.45	1364.86	1214	1947.23	1947.23
ENSMUSG00000040339.10	Fam102b	2.33912	0.0379136	0.149074	2.34677	1.23068	9.26183	6.3062	1.68701	2.19678	1.79471	1.34171	1.10307	2.76084
ENSMUSG00000067608.4	Pcna-ps2	2.65745	0.0212543	0.106975	2.34642	1.23046	1.04245	0.415217	0.538607	0.411386	0.223943	0.207105	0.259692	0.279451
ENSMUSG00000058966.13	Fam57b	1.42682	0.179725	0.375047	2.3454	1.22984	0.325335	0.167879	0.0432833	0.225885	0.0548566	0.134288	0.0111984	0.224946
ENSMUSG00000056531.11	Ccdc18	4.62367	0.000623662	0.0168483	2.34498	1.22957	0.756222	0.614728	0.780812	0.604773	0.434748	0.286916	0.311714	0.178988
ENSMUSG00000074582.10	Arfgef2	2.58363	0.0243259	0.114972	2.34413	1.22905	47.4605	128.299	18.3722	18.8675	15.6613	17.0927	20.2981	13.0888
ENSMUSG00000025986.6	Slc39a10	3.48491	0.00465914	0.0465084	2.34293	1.22831	5.18263	2.41244	2.64838	3.90852	2.02687	0.825889	1.68898	1.53673
ENSMUSG00000074768.5	Bhmt	2.02246	0.0665583	0.207528	2.34204	1.22776	31.0206	114.229	426.146	204.995	58.8235	73.0831	83.1583	29.9421
ENSMUSG00000033530.7	Ttc7b	5.0567	0.000302661	0.0115513	2.34203	1.22776	3.54622	6.37386	5.36155	5.32273	1.86732	1.66109	3.23776	2.15654
ENSMUSG00000094796.1	BC147527	1.86288	0.087722	0.244408	2.34184	1.22764	1.47461	0.573897	0.830654	0.428295	0.428295	0.618954	0.199437	0.18199
ENSMUSG00000062397.7	Zfp706	4.48855	0.000785529	0.0193344	2.34172	1.22757	29.9618	77.565	32.2567	31.1605	15.8417	13.427	19.7442	18.6615
ENSMUSG00000067377.12	Tspan6	3.13451	0.0088475	0.06646	2.34122	1.22726	0.902241	0.578232	0.510735	0.410196	0.190293	0.371065	0.304712	0.17052
ENSMUSG00000019796.12	Lrp11	2.52979	0.0268361	0.121869	2.34086	1.22704	3.65497	0.888206	3.37043	2.80065	0.601168	1.67226	0.689587	1.5978
ENSMUSG00000036777.8	Anln	3.17778	0.00817154	0.0636202	2.33959	1.22626	1.94935	1.2418	1.06542	1.4373	1.08075	0.577311	0.814014	0.227314
ENSMUSG00000071708.11	Sms	3.19448	0.00792484	0.0625961	2.33941	1.22615	1.38775	1.73709	1.64462	0.964174	0.378529	1.06162	0.291988	1.12047
ENSMUSG00000099632.1	2900093K20Rik	1.76341	0.103858	0.26957	2.33824	1.22542	2.49648	2.59954	1.11549	0.380707	0.896302	0.65455	0.575718	0.25242
ENSMUSG00000104547.1	Gm43022	1.30121	0.218187	0.421977	2.33554	1.22376	0.062287	0.0295135	0.255415	0.109425	0.0388028	0.046903	0.00626018	0.161791
ENSMUSG00000014852.16	Adamts13	1.01382	0.331141	0.541428	2.33441	1.22306	0.222315	0.134133	1.2477	0.851268	0.157464	0.872194	0.00894732	0.873229
ENSMUSG00000029913.14	Prdm5	3.12667	0.00897591	0.0670595	2.33439	1.22304	0.0882163	0.11523	0.0856174	0.0675317	0.0546749	0.0568503	0.0196644	0.0299257
ENSMUSG00000110251.1	Gm2996	1.61656	0.132554	0.309161	2.33315	1.22228	0.729989	0.308399	1.00511	0.869692	0.0597527	0.691117	0.691117	0.266522
ENSMUSG00000078965.5	Gm12033	2.15941	0.0522896	0.179797	2.32907	1.21975	0.859473	1.471	0.58693	0.55193	0.565349	0.31133	0.100316	0.762868
ENSMUSG00000032725.10	Folr2	1.13157	0.280439	0.491982	2.32902	1.21972	0.459151	0.541285	3.7572	2.84075	0.25356	5.10739	0.0850203	0.790231
ENSMUSG00000022421.18	Nptxr	1.65262	0.124924	0.299464	2.32762	1.21885	0.365348	0.261928	0.0550295	0.163475	0.0654673	0.282226	0.0353609	0.0417606
ENSMUSG00000023232.17	Serinc2	1.8272	0.093228	0.253735	2.32752	1.21879	0.904834	1.68753	6.54605	5.00689	2.87582	0.629075	1.07897	0.800732
ENSMUSG00000028402.17	Mpdz	4.23575	0.00121724	0.0237077	2.32742	1.21873	7.45902	5.02313	4.88539	4.22151	1.61022	1.87168	4.15325	2.1202
ENSMUSG00000092035.8	Peg10	1.10555	0.291101	0.502141	2.32669	1.21828	0.296671	0.0782853	1.72794	0.658738	0.0422223	0.755031	0.0710322	0.458309
ENSMUSG00000099954.1	Gm28112	1.40841	0.184982	0.381841	2.32635	1.21807	0.115126	0.0883255	0.115126	0.0701021	0.0559401	0.015616	0.22328	0.0142498
ENSMUSG00000095478.2	Gm9824	2.20961	0.047822	0.170747	2.32618	1.21796	3.31304	1.9517	1.94315	1.50625	0.810836	0.66155	1.4979	0.844157
ENSMUSG00000030739.18	Myh14	4.41766	0.00088746	0.0205	2.32546	1.21752	14.4271	9.60452	7.95234	16.0081	4.14602	6.40261	6.52726	3.45887
ENSMUSG00000031997.9	Trpc6	2.03727	0.0648554	0.204244	2.3245	1.21692	0.285081	0.28265	0.0561483	0.215182	0.0555657	0.116088	0.0934804	0.054907
ENSMUSG00000083567.3	Gm11451	1.51721	0.155715	0.343569	2.32382	1.2165	1.43903	0.681923	1.00394	0.342636	0.0509321	0.751701	0.664523	0.557572
ENSMUSG00000047115.15	Fam221a	1.93043	0.0781036	0.228105	2.32378	1.21647	0.288816	0.352623	0.157648	0.058594	0.0864016	0.0687576	0.0402866	0.137308
ENSMUSG00000086763.1	Plxna4os1	2.99989	0.011332	0.0764154	2.32199	1.21536	0.24361	0.239541	0.516774	0.21176	0.142385	0.101256	0.138752	0.109186
ENSMUSG00000057706.7	Mex3b	3.28853	0.00666954	0.056221	2.3204	1.21437	0.326349	0.249427	0.281563	0.211579	0.06434	0.157503	0.124784	0.141154
ENSMUSG00000021388.14	Aspn	1.67941	0.11951	0.292464	2.31906	1.21354	0.983269	1.23342	0.159127	0.30155	0.240646	0.13252	0.523864	0.118164
ENSMUSG00000097910.2	5033428I22Rik	2.99711	0.01139	0.0765796	2.31889	1.21344	0.0569179	0.0432683	0.0803566	0.0698396	0.0197223	0.0392518	0.0166999	0.0382503
ENSMUSG00000064363.1	mt-Nd4	4.84733	0.000427939	0.0137691	2.31876	1.21336	3110.17	1611.42	2393.33	2817.87	975.058	944.013	1428.57	879.743
ENSMUSG00000084087.1	Gm13650	2.07994	0.0601744	0.195611	2.31697	1.21224	1.32342	2.84008	0.753885	0.498524	0.382472	0.601227	0.422125	0.498524
ENSMUSG00000096674.1	Mup15	0.242456	0.812618	0.900307	2.31646	1.21192	0.0522057	0.0652128	0.452594	1.85318	0.0346889	0.0316541	0.238302	0.452594
ENSMUSG00000027340.15	Slc23a2	4.46019	0.000824762	0.0197524	2.3163	1.21182	15.7721	15.2011	11.919	12.3706	8.63011	8.26125	3.58074	4.81492
ENSMUSG00000062070.12	Pgk1	5.07464	0.000293895	0.011411	2.31516	1.21111	143.344	258.006	102.493	114.524	67.7287	61.7306	55.4978	65.8502
ENSMUSG00000057666.18	Gapdh	5.20609	0.000237274	0.010381	2.31332	1.20997	205.987	358.378	150.206	199.975	92.1099	105.851	88.4587	90.7686
ENSMUSG00000015944.9	Gatsl2	4.47119	0.000809303	0.0196668	2.31202	1.20915	1.83839	2.17817	2.16177	1.76834	0.517644	0.733527	1.66314	0.890741
ENSMUSG00000024661.6	Fth1	3.73485	0.00296266	0.0365804	2.311	1.20852	3222.47	1050.07	1710.37	1853.05	1077.83	654.851	983.076	541.243
ENSMUSG00000049107.13	Ntf3	1.73474	0.108981	0.277126	2.31085	1.20843	2.28319	0.960102	0.513129	0.272477	0.827938	0.308298	0.160043	0.244253
ENSMUSG00000053702.16	Nebl	1.07972	0.301986	0.513388	2.30916	1.20737	0.0538215	0.0141687	0.102544	0.255366	0.022212	0.0093943	0.109265	0.0354278
ENSMUSG00000026674.9	Ddr2	4.128	0.00147051	0.0258351	2.30867	1.20706	1.19353	1.20979	1.59758	1.33808	0.409453	1.09541	0.371418	0.655263
ENSMUSG00000031825.16	Crispld2	2.79407	0.0165439	0.0944057	2.30833	1.20685	0.229203	0.182005	0.35959	0.385183	0.138289	0.110618	0.077691	0.172956
ENSMUSG00000049130.6	C5ar1	2.09152	0.0589601	0.193315	2.30772	1.20647	1.04952	1.32092	0.57782	3.48955	0.530022	0.862585	0.957474	0.210016
ENSMUSG00000001120.15	Pcbp3	1.21114	0.249697	0.457235	2.30762	1.2064	0.492404	0.574605	0.159231	0.142738	0.0109401	0.126536	0.534294	0.416535
ENSMUSG00000021176.5	Efcab11	2.25569	0.0440425	0.163163	2.30749	1.20632	0.438177	0.382953	0.243361	0.225725	0.297766	0.0967531	0.0635289	0.169778
ENSMUSG00000038463.8	Olfml2b	2.40861	0.033442	0.138477	2.30749	1.20632	0.887077	1.50373	0.271509	0.581684	0.369893	0.351089	0.202813	0.26695
ENSMUSG00000053199.13	Arhgap20	1.02389	0.326558	0.537142	2.30683	1.20591	0.058589	0.0685404	0.0021063	0.0368171	0.0266772	0.00230824	0.010362	0.017017
ENSMUSG00000026779.6	Mastl	3.78492	0.00270749	0.0347651	2.30665	1.2058	1.39349	0.86996	0.928225	0.713203	0.656598	0.289629	0.425949	0.345989
ENSMUSG00000033777.3	Tlr13	3.0381	0.0105628	0.0735491	2.30645	1.20567	4.11986	2.01106	4.81241	3.48294	1.97263	2.78155	1.27619	0.660122
ENSMUSG00000035429.13	Ptprh	0.841452	0.416934	0.621176	2.30375	1.20399	0.0115334	0.704808	0.0131888	0.381164	0.0250508	0.0341825	0.0655155	0.0219065
ENSMUSG00000028755.3	Cda	2.485	0.0291151	0.127726	2.30355	1.20386	25.3207	25.1831	13.3675	7.67135	11.4949	8.91684	4.8585	4.3582
ENSMUSG00000052102.14	Gnpda1	3.25599	0.00707934	0.0585474	2.30315	1.20361	14.8919	9.84554	9.76006	5.37394	3.88626	3.98205	4.05725	4.42697
ENSMUSG00000031023.5	Akip1	5.17583	0.000249203	0.0105721	2.30313	1.2036	14.3661	7.3848	13.4732	12.639	5.38913	5.16015	5.16015	4.50462
ENSMUSG00000044080.9	S100a1	4.94281	0.000365139	0.0126445	2.30276	1.20336	42.4333	20.881	43.0976	39.1474	15.2312	15.8043	13.1983	16.9369
ENSMUSG00000020682.17	Mmp28	1.43423	0.177646	0.372399	2.30154	1.2026	0.549143	3.99369	0.234907	0.293876	0.184628	0.517619	0.295514	0.178246
ENSMUSG00000021213.11	Akr1c13	5.39338	0.000175649	0.00910634	2.30086	1.20217	157.403	80.7367	146.962	95.6416	56.2317	44.9969	52.0238	47.9497
ENSMUSG00000100551.1	Gm19503	1.92159	0.0793048	0.230102	2.30018	1.20175	2.17861	1.08021	1.73714	0.758424	1.16803	0.830631	0.182845	0.593868
ENSMUSG00000102788.1	Gm38255	0.844361	0.415371	0.619363	2.29984	1.20154	0.0161182	0.0201341	0.414394	0.0610081	0.01071	0.0668165	0.00891805	0.0477711
ENSMUSG00000026798.10	Coq4	4.33715	0.00102015	0.0218372	2.29931	1.2012	2.50124	1.39096	2.49118	2.0002	0.865778	1.22267	0.619974	0.955377
ENSMUSG00000104367.1	Gm38079	1.09702	0.294663	0.50563	2.29892	1.20095	1.72624	0.173497	3.50482	3.59113	0.681089	0.652704	1.78126	0.173497
ENSMUSG00000097893.8	1700034P13Rik	3.09775	0.00946576	0.0691224	2.29849	1.20069	0.710114	0.410235	0.977465	0.329462	0.230651	0.207893	0.256631	0.285444
ENSMUSG00000061411.12	Nol4l	2.93568	0.0127524	0.0815227	2.29837	1.20061	1.19884	2.51389	0.635199	0.68145	0.481697	0.489334	0.547056	0.349879
ENSMUSG00000054690.17	Emcn	2.59605	0.0237802	0.113367	2.29827	1.20055	7.09624	2.37679	1.4883	2.70572	0.6945	1.71861	1.33205	1.65037
ENSMUSG00000034109.15	Golim4	3.73268	0.00297426	0.0366431	2.29778	1.20024	34.3831	9.59214	17.4446	28.3913	9.97637	10.0688	6.50904	8.85259
ENSMUSG00000106202.1	Gm43727	1.42187	0.181126	0.376438	2.29772	1.2002	0.132705	0.0815492	0.141513	0.15816	0.191992	0.0110616	0.0496567	0.0815492
ENSMUSG00000035686.8	Thrsp	1.29122	0.221513	0.425384	2.29754	1.20009	9.1486	26.1656	127.498	162.599	19.0807	8.08541	12.5615	93.9521
ENSMUSG00000036528.15	Ppfibp2	4.44063	0.000853007	0.0200278	2.2973	1.19994	12.0277	9.36037	9.12373	4.55002	2.76581	4.28689	4.5366	3.10352
ENSMUSG00000031104.2	Rab33a	0.916569	0.377843	0.584879	2.29645	1.1994	0.453407	1.09856	0.0476868	0.269389	0.988618	0.025285	0.320492	0.0230729
ENSMUSG00000058542.3	Gm15590	2.70863	0.0193521	0.10204	2.29552	1.19882	3.64438	2.07395	1.906	2.89119	1.40491	1.48545	1.71131	0.391052
ENSMUSG00000025784.5	Clec3b	0.901471	0.385489	0.592131	2.29518	1.19861	0.952262	0.57766	0.0354471	0.0269339	0.032346	0.101327	0.0444209	0.144276
ENSMUSG00000073705.10	Apitd1	1.96442	0.0736397	0.220279	2.29459	1.19824	0.953203	0.300178	0.67061	0.163412	0.238281	0.136371	0.248073	0.145709
ENSMUSG00000020023.17	Tmcc3	2.63191	0.0222713	0.109965	2.2938	1.19774	3.10938	4.57153	5.99962	4.44575	0.573908	3.53383	2.22991	3.28664
ENSMUSG00000034614.14	Pik3ip1	1.41399	0.183375	0.37966	2.29371	1.19768	3.23335	0.230267	0.299671	0.315265	0.118961	0.20352	0.631381	0.193401
ENSMUSG00000067916.9	Zfp991	2.05448	0.0629285	0.200927	2.29323	1.19738	2.05965	0.620228	1.90108	2.17293	0.719338	0.739855	0.962417	0.373709
ENSMUSG00000054939.6	Zfp174	2.36497	0.0361867	0.145184	2.29231	1.1968	1.29611	0.852257	3.08073	4.58134	1.15956	0.565239	0.994924	0.86707
ENSMUSG00000014444.17	Piezo1	4.98065	0.000343002	0.0123067	2.29205	1.19664	4.17044	7.58419	4.02989	4.34653	1.60729	2.84527	2.34266	1.88246
ENSMUSG00000050663.7	Trhde	0.80285	0.43804	0.640128	2.29117	1.19608	0.00331289	0.00331289	0.0839465	0.0162977	0.00397857	0.0124633	0.00331289	0.00331289
ENSMUSG00000031756.5	Cenpn	3.26327	0.00698552	0.0579853	2.29022	1.19548	0.874434	0.715546	0.345621	0.558598	0.292306	0.248928	0.173965	0.349553
ENSMUSG00000019942.12	Cdk1	3.83479	0.00247577	0.0335426	2.28912	1.1948	5.19789	2.60704	2.30475	2.63524	1.96721	1.11614	1.51364	0.886951
ENSMUSG00000102449.1	Gm37100	1.18917	0.25791	0.467028	2.2885	1.1944	0.0356912	0.0197476	0.125883	0.230564	0.0237156	0.0216408	0.0742915	0.0197476
ENSMUSG00000106928.1	Gm43860	2.52053	0.0272925	0.123163	2.28827	1.19426	0.560993	0.470291	0.402998	0.246262	0.187876	0.0740045	0.211844	0.352212
ENSMUSG00000108763.1	Gm36028	2.55604	0.0255823	0.118272	2.28708	1.19351	1.97312	1.17034	1.79096	1.89116	0.567308	0.430215	2.70305	0.455718
ENSMUSG00000059974.10	Ntm	2.11441	0.0566263	0.188944	2.28615	1.19292	0.0329052	0.0531763	0.0946149	0.0684532	0.0129828	0.0459376	0.0124417	0.0586176
ENSMUSG00000074218.3	Cox7a1	1.82722	0.0932239	0.253735	2.2855	1.19251	0.65658	0.309552	0.872944	2.5174	0.632524	0.374172	0.245685	0.267518
ENSMUSG00000032246.14	Calml4	1.27135	0.228256	0.433869	2.28539	1.19244	2.85719	21.4999	6.59207	1.727	8.41491	0.488734	0.873882	6.80367
ENSMUSG00000086040.8	Wipf3	4.13789	0.00144515	0.0257174	2.28324	1.19108	4.99904	9.19665	3.83774	8.82235	3.34994	2.19401	3.39394	2.27633
ENSMUSG00000105774.1	Gm43006	2.18825	0.049677	0.174385	2.28275	1.19077	0.511842	0.357702	0.656751	0.499959	0.211236	0.124958	0.231666	0.388868
ENSMUSG00000022292.15	Rrm2b	2.77749	0.0170554	0.0959961	2.28256	1.19065	1.96508	7.6635	1.88108	1.77249	1.24242	1.07944	1.07549	1.24242
ENSMUSG00000054728.16	Phactr1	1.96053	0.074138	0.22126	2.28179	1.19017	0.0896048	0.537694	0.118455	0.130638	0.040787	0.123937	0.0543053	0.0991295
ENSMUSG00000012350.15	Ehf	1.93467	0.0775331	0.227131	2.28176	1.19015	0.312389	0.643886	0.259007	0.697723	0.070302	0.28842	0.700705	0.0967974
ENSMUSG00000060716.6	Plekhh1	2.78466	0.0168323	0.0952145	2.28052	1.18936	4.13526	8.64806	1.90405	2.96023	2.30644	1.20967	2.29284	1.12099
ENSMUSG00000022560.8	Slc52a2	2.19308	0.0492512	0.173433	2.28005	1.18906	10.1596	35.6415	5.7302	4.82454	5.90428	3.34919	5.2603	3.44137
ENSMUSG00000052688.12	Rab7b	3.43009	0.00514873	0.0487951	2.27821	1.1879	2.41208	1.7171	0.948686	1.88174	1.17927	0.831555	0.596245	0.445534
ENSMUSG00000104687.1	Gm42899	2.43538	0.0318595	0.134499	2.27661	1.18689	0.696894	0.476992	0.599869	0.439368	0.0809376	0.241723	0.624168	0.30979
ENSMUSG00000044313.13	Mab21l3	0.906304	0.38303	0.589363	2.2765	1.18682	0.261674	0.072114	0.211743	1.81623	0.182993	0.0278439	2.10526	0.025408
ENSMUSG00000082062.1	Ftl2-ps	3.35049	0.00595452	0.0527288	2.27636	1.18673	1.76201	1.28596	1.06541	1.06541	0.509956	0.565132	0.672336	0.503911
ENSMUSG00000032719.4	Sbspon	0.747885	0.469271	0.66791	2.27619	1.18662	1.04818	0.582188	0.289598	0.00972288	0.142651	0.010655	0.895454	0.0520823
ENSMUSG00000064264.14	Zfp428	2.44911	0.0310759	0.13285	2.27402	1.18524	0.658404	1.9574	0.517606	0.996381	0.299697	0.492871	0.399027	0.412647
ENSMUSG00000023886.9	Smoc2	1.17357	0.263867	0.47385	2.27303	1.18462	2.82656	1.96054	3.6055	6.46734	0.480988	10.148	0.147828	7.19274
ENSMUSG00000027306.15	Nusap1	2.89435	0.0137594	0.0848438	2.26971	1.18251	3.93121	1.19384	1.46742	1.24545	1.07791	0.796464	0.762247	0.492431
ENSMUSG00000036545.8	Adamts2	3.89586	0.00221958	0.0316302	2.26966	1.18247	0.954986	1.46412	1.0988	0.820802	0.356409	0.856056	0.326775	0.469532
ENSMUSG00000033880.11	Lgals3bp	4.31163	0.00106641	0.0224785	2.26893	1.18201	57.2062	63.9968	95.2834	58.0627	21.6816	52.7827	23.2718	28.7273
ENSMUSG00000060519.11	Tor3a	2.96157	0.0121593	0.0792724	2.26785	1.18133	2.16497	3.40989	6.1979	2.79782	1.06967	1.78529	2.05416	1.23757
ENSMUSG00000025287.15	Acot9	3.61685	0.00366646	0.0406232	2.26744	1.18107	16.8048	9.34755	6.15966	6.48813	2.54866	5.16608	4.43018	4.23868
ENSMUSG00000009545.14	Kcnq1	2.57291	0.0248068	0.116266	2.26694	1.18074	1.13889	0.818275	0.575863	0.71963	0.124164	0.730323	0.441431	0.393722
ENSMUSG00000001270.8	Ckb	4.19813	0.00130008	0.0244737	2.26662	1.18055	9.04508	7.34296	4.87834	4.35381	2.29686	3.49647	3.04462	2.19711
ENSMUSG00000026321.7	Tnfrsf11a	3.29402	0.00660281	0.0559741	2.26614	1.18024	1.36553	0.761091	1.98784	2.34175	0.528671	1.01613	0.634847	0.542577
ENSMUSG00000034551.12	Hdx	2.11077	0.0569909	0.189491	2.26451	1.1792	0.151481	0.0831058	0.0922491	0.154598	0.0173705	0.0554251	0.0658388	0.128141
ENSMUSG00000059195.10	Gm12715	2.61666	0.0229011	0.111434	2.26387	1.17879	6.89766	9.46377	2.36875	3.71675	2.80505	1.10064	2.53442	2.81733
ENSMUSG00000045973.18	Slc25a51	6.52498	3.16889e-05	0.00406025	2.26321	1.17837	9.25365	12.8191	11.2449	11.0244	3.86589	6.64445	3.95544	5.55109
ENSMUSG00000021234.9	Fam161b	2.3902	0.0345746	0.141243	2.26234	1.17781	0.289264	0.372683	0.286447	0.172022	0.0463618	0.101712	0.164174	0.304786
ENSMUSG00000026872.17	Zeb2	4.44896	0.000840849	0.0198593	2.25995	1.17629	5.43274	5.61418	7.90016	4.26451	2.15475	3.81958	2.31474	2.06681
ENSMUSG00000031799.9	Tpm4	3.38118	0.00562963	0.0511945	2.25879	1.17555	54.3695	66.4496	21.9242	26.1274	12.7861	19.1016	14.0903	23.2471
ENSMUSG00000039748.11	Exo1	2.70093	0.0196271	0.102765	2.25826	1.17521	0.229747	0.271185	0.235083	0.079095	0.0920814	0.0698295	0.061972	0.113124
ENSMUSG00000028988.13	Ctnnbip1	2.20897	0.0478769	0.170773	2.25669	1.17421	2.26837	6.12986	3.52269	1.78316	0.792751	3.63463	0.561277	2.05689
ENSMUSG00000052459.13	Atp6v1a	4.65173	0.000594657	0.0163855	2.25643	1.17404	46.5802	30.0167	22.0501	18.0639	12.6627	10.2651	15.6975	10.4428
ENSMUSG00000031497.9	Tnfsf13b	3.35731	0.0058807	0.0524034	2.25627	1.17394	0.132002	0.185227	0.148757	0.0969915	0.0570769	0.0454212	0.0540375	0.100542
ENSMUSG00000022040.7	Ephx2	3.65672	0.00341128	0.0394172	2.25624	1.17392	169.814	156.521	296.206	296.206	117.285	54.068	128.968	109.182
ENSMUSG00000028199.18	Cryz	4.28968	0.00110793	0.0227766	2.25588	1.17369	22.3506	42.6518	17.0674	14.8086	9.36054	8.68363	13.0479	8.83769
ENSMUSG00000075012.4	Fjx1	1.96857	0.0731107	0.219198	2.25568	1.17356	0.0419404	0.210787	0.0688771	0.133583	0.0334677	0.0320729	0.0419404	0.0688771
ENSMUSG00000049872.7	Fam26e	1.66814	0.121762	0.295412	2.25509	1.17319	0.19668	0.0927269	0.492443	0.199437	0.157612	0.207799	0.0246728	0.0801356
ENSMUSG00000045464.5	2810002D19Rik	2.84979	0.014934	0.089117	2.25473	1.17295	1.25504	0.982969	0.906791	0.840289	0.748792	0.401946	0.232143	0.500815
ENSMUSG00000022235.14	Cmbl	2.60468	0.0234085	0.112423	2.2544	1.17274	59.7355	78.7872	68.2533	44.1285	45.4018	12.6835	63.8451	14.841
ENSMUSG00000032006.15	Pdgfd	2.64984	0.0215526	0.107781	2.25411	1.17256	1.55042	0.682734	1.21912	1.23351	0.195332	0.779085	0.432975	1.0485
ENSMUSG00000024143.14	Rhoq	1.89386	0.0831838	0.236722	2.25379	1.17235	28.4202	14.9295	7.08064	2.14786	3.27736	4.06767	4.46243	4.27682
ENSMUSG00000063652.10	Slc22a21	2.24254	0.0450911	0.164956	2.25339	1.1721	0.671672	1.05018	0.375628	0.660551	0.373706	0.194746	0.429927	0.20971
ENSMUSG00000083674.3	Zfp133-ps	1.64265	0.126994	0.302011	2.25332	1.17205	0.200118	0.901822	0.134484	0.114422	0.163252	0.0643052	0.134484	0.0693417
ENSMUSG00000097658.1	Gm16755	1.15997	0.269146	0.479698	2.25266	1.17163	0.195906	0.135009	0.578502	0.952688	0.301711	0.50758	0.107735	0.0286372
ENSMUSG00000021913.7	Ogdhl	0.702024	0.49637	0.689306	2.25204	1.17123	5.3504	0.151327	0.0625865	0.0111727	0.0625865	0.0754803	0.0291436	0.20021
ENSMUSG00000091957.3	Rps2-ps10	5.20404	0.000238062	0.0103902	2.25166	1.17099	92.2027	118.164	125.298	95.7947	51.4026	67.2792	35.2136	41.8941
ENSMUSG00000039533.8	Mmd2	1.55882	0.14562	0.329388	2.25126	1.17073	0.357908	0.549599	1.52895	0.775062	0.470418	0.611353	0.405795	0.0676431
ENSMUSG00000032310.4	Cyp1a2	1.4014	0.187016	0.384405	2.24987	1.16984	1638.36	145.21	394.121	684.671	496.315	135.02	659.925	57.2871
ENSMUSG00000028341.9	Nr4a3	1.92153	0.0793131	0.230102	2.24972	1.16975	0.129532	0.0791	0.105643	0.156093	0.11034	0.0334361	0.036818	0.0464605
ENSMUSG00000026380.10	Tfcp2l1	2.60611	0.0233473	0.112301	2.2492	1.16941	2.11018	8.48268	2.16726	3.92601	0.817612	1.63021	1.94161	2.41692
ENSMUSG00000107182.1	Gm43268	2.37261	0.0356911	0.144195	2.24887	1.1692	0.212378	0.264134	0.280758	0.259461	0.0532332	0.105946	0.349077	0.0866265
ENSMUSG00000082809.3	Gm14150	2.25424	0.0441572	0.163419	2.24821	1.16878	0.31729	0.463594	0.344922	0.230394	0.077465	0.31729	0.0742366	0.259432
ENSMUSG00000024056.9	Ndc80	3.34374	0.0060284	0.0531127	2.248	1.16864	2.78019	1.18087	1.51441	1.35522	0.546702	0.593578	1.18087	0.732168
ENSMUSG00000041245.13	Wnk3	1.23508	0.240988	0.447314	2.24674	1.16783	0.0813289	0.211017	0.0160846	0.0395363	0.0203854	0.00949253	0.11167	0.0203854
ENSMUSG00000079057.4	Cyp4v3	3.77621	0.00275019	0.0350624	2.24669	1.1678	154.657	112.506	133.353	52.9689	35.022	45.9105	56.8344	51.6259
ENSMUSG00000063838.6	1700027J19Rik	1.87328	0.0861732	0.241565	2.24663	1.16776	7.07023	2.89132	2.4566	2.79993	3.33902	2.98533	0.325039	1.5995
ENSMUSG00000079224.5	Gm6565	2.76857	0.017337	0.0967616	2.24546	1.16701	2.68848	1.80897	1.23229	1.06627	0.894986	0.594364	0.745279	0.635066
ENSMUSG00000018906.14	P4ha2	1.89217	0.0834252	0.237045	2.24505	1.16675	1.47227	4.31271	0.71569	1.08073	1.18247	0.190921	1.06018	0.790057
ENSMUSG00000031198.4	Fundc2	3.88084	0.00227992	0.0321057	2.24362	1.16583	7.2381	7.64512	4.16269	3.57373	3.08062	2.18368	1.71269	2.78461
ENSMUSG00000064351.1	mt-Co1	3.68689	0.00323029	0.0385016	2.24189	1.16472	12560.9	6860.55	12560.9	16929.8	5539.2	3585.67	7864.85	4599.92
ENSMUSG00000027309.18	4930402H24Rik	6.51681	3.20626e-05	0.004079	2.2413	1.16434	21.5161	14.4115	13.2185	12.562	5.64695	7.80013	6.76676	6.77994
ENSMUSG00000043259.14	Fam13c	2.07572	0.0606224	0.196431	2.2412	1.16427	0.149161	0.211137	0.226084	0.265491	0.111365	0.105435	0.0519262	0.118935
ENSMUSG00000052397.8	Ezr	1.87838	0.085424	0.240283	2.24095	1.16411	3.45295	22.3362	4.13506	4.78565	1.4265	7.73177	1.88392	2.84691
ENSMUSG00000062382.7	Ftl1-ps1	5.99832	6.87798e-05	0.00574866	2.2401	1.16356	54.6394	33.4275	42.6045	51.9584	21.9164	18.9613	25.9008	14.7421
ENSMUSG00000065944.1	Rnu2-10	1.23726	0.240207	0.446761	2.23918	1.16297	0.526264	2.03344	3.31143	2.19188	2.38156	1.36299	0.526264	0.139887
ENSMUSG00000051817.8	Sox12	1.04061	0.319049	0.529635	2.23882	1.16274	0.294265	2.98744	0.878418	0.0484753	0.102151	0.317877	0.159409	0.289677
ENSMUSG00000027342.14	Pcna	4.61431	0.000633658	0.0170669	2.2384	1.16247	28.5908	14.1917	14.2258	11.0181	6.93312	6.28488	8.19801	7.14652
ENSMUSG00000097464.1	Gm26736	0.970515	0.351394	0.561141	2.23815	1.16231	0.106344	0.0488041	0.826588	0.75609	0.0259605	0.081324	0.264104	0.284199
ENSMUSG00000103926.1	Gm37894	1.78822	0.0995991	0.262814	2.2376	1.16195	0.285957	0.615564	0.526804	0.273124	0.0403569	0.315495	0.3062	0.294111
ENSMUSG00000025491.14	Ifitm1	2.10133	0.0579484	0.191356	2.23756	1.16193	2.34029	1.38229	1.72622	1.42208	0.603844	1.68714	0.201489	1.58906
ENSMUSG00000074657.4	Kif5a	3.76645	0.0027989	0.0351745	2.23683	1.16145	0.294551	0.66442	0.467675	0.494378	0.306957	0.181429	0.187396	0.161912
ENSMUSG00000038119.15	Cdon	3.13715	0.0088047	0.0662455	2.23497	1.16026	0.345611	0.815867	0.621932	0.993261	0.251056	0.195582	0.294005	0.490765
ENSMUSG00000041750.13	Cd1d2	0.886311	0.393273	0.599468	2.23484	1.16017	6.46814	1.83849	3.85882	0.274165	3.10346	5.47908	0.375271	0.0600673
ENSMUSG00000034121.12	Mks1	2.74504	0.0181022	0.0988699	2.23457	1.15999	0.413746	0.997243	0.534906	0.750714	0.125669	0.470647	0.283091	0.413746
ENSMUSG00000084093.1	Gm16418	1.90457	0.0816643	0.234084	2.2329	1.15892	2.51235	1.52241	3.69873	2.73114	1.64617	2.17035	0.257693	1.62666
ENSMUSG00000020321.15	Mdh1	5.34326	0.000190278	0.00951286	2.23041	1.15731	157.417	233.133	154.31	227.905	103.591	64.1225	107.698	73.7585
ENSMUSG00000027452.11	Acss1	2.28098	0.0420911	0.158887	2.22925	1.15656	0.721357	0.988789	0.394614	0.7557	0.30657	0.447125	0.510487	0.114722
ENSMUSG00000026880.11	Stom	4.83022	0.000440343	0.0139803	2.22903	1.15641	45.9785	31.0939	36.4393	37.5123	15.2578	27.1705	11.5153	16.4935
ENSMUSG00000027610.17	Gss	4.34516	0.00100607	0.021665	2.22855	1.15611	86.6995	30.6052	40.5386	32.4465	17.5724	23.2205	18.3117	18.6078
ENSMUSG00000041945.12	Mfsd9	3.46885	0.00479746	0.0473589	2.22821	1.15589	1.34534	0.531876	0.980091	0.910299	0.488221	0.313801	0.39127	0.443895
ENSMUSG00000036894.3	Rap2b	4.29324	0.00110107	0.0227766	2.22458	1.15353	3.46791	1.55004	1.93783	1.68872	0.95022	1.18955	0.72461	0.884439
ENSMUSG00000100593.1	1700119H24Rik	2.07516	0.0606822	0.19659	2.22401	1.15316	0.892934	0.730631	0.63705	0.940533	0.28165	0.340446	1.06753	0.155991
ENSMUSG00000031860.17	Pbx4	1.17525	0.263221	0.473159	2.22306	1.15255	0.158444	0.721629	1.52279	1.45821	1.30416	0.117425	0.300468	0.188836
ENSMUSG00000051736.8	Fam229b	1.80717	0.0964546	0.257948	2.2224	1.15212	0.213104	0.128974	0.264036	0.0936515	0.0497179	0.142171	0.142171	0.0275361
ENSMUSG00000086128.7	St8sia3os	1.0951	0.295467	0.506507	2.22186	1.15177	0.334134	1.46405	0.635632	0.244111	0.452192	0.276135	1.2584	0.0155793
ENSMUSG00000014303.13	Glis2	2.01895	0.0669672	0.208335	2.21868	1.1497	0.371398	1.52504	1.16925	0.762226	0.193232	0.550039	0.202415	1.00241
ENSMUSG00000073491.10	Ifi213	1.03772	0.320339	0.530634	2.21858	1.14963	1.48836	0.197969	1.71104	0.791188	0.0242156	0.828488	1.57876	0.682158
ENSMUSG00000035062.13	Zc4h2	2.09287	0.0588198	0.19312	2.21671	1.14842	0.92969	0.209824	0.372318	0.278116	0.173684	0.0886939	0.253894	0.239141
ENSMUSG00000108393.1	Gm45055	1.38939	0.190546	0.388173	2.21645	1.14825	0.795888	0.795888	0.145677	0.494715	0.230014	0.515458	0.380991	0.037109
ENSMUSG00000037709.13	Fam13a	2.77909	0.0170052	0.095871	2.21623	1.1481	6.25164	5.47514	8.38317	12.1444	1.62344	6.61025	3.21036	4.21592
ENSMUSG00000073987.4	Ggh	2.58015	0.0244811	0.11523	2.21528	1.14749	21.8433	24.3774	8.81159	5.44102	6.49955	3.80895	6.69718	6.46918
ENSMUSG00000009876.13	Cox4i2	1.18777	0.258437	0.467606	2.21523	1.14746	0.445775	1.0055	0.0446237	0.592671	0.133106	0.181627	0.166804	0.116399
ENSMUSG00000075271.4	Ttc30a1	2.70464	0.0194944	0.102368	2.21473	1.14713	1.33412	0.674776	0.626127	0.406403	0.227091	0.478358	0.276951	0.328325
ENSMUSG00000031133.12	Arhgef6	3.91784	0.00213419	0.0310681	2.21393	1.14661	2.32879	0.882754	1.84078	1.316	0.766856	0.700359	0.628608	0.623101
ENSMUSG00000030643.14	Rab30	2.19388	0.0491818	0.173291	2.21328	1.14618	1.83229	0.917834	1.81838	2.54475	0.442651	0.598663	1.30402	1.02005
ENSMUSG00000053980.4	Gm9930	1.10089	0.293043	0.504038	2.21292	1.14595	0.0153254	0.165639	0.118878	0.0122294	0.052558	0.0092923	0.0318998	0.00847936
ENSMUSG00000011752.6	Pgam1	6.05413	6.32434e-05	0.00545414	2.21021	1.14418	31.7324	50.817	27.5834	33.851	15.9145	15.8255	16.4477	15.2839
ENSMUSG00000035439.13	Haus8	2.81994	0.015776	0.0920379	2.20847	1.14305	2.20378	1.95978	4.48006	5.93413	1.02381	1.58518	1.0796	2.9074
ENSMUSG00000064899.1	Snord118	1.34191	0.205047	0.406243	2.20834	1.14296	0.97364	3.18231	1.59897	4.93435	3.76447	0.744566	0.197915	1.59897
ENSMUSG00000022797.15	Tfrc	3.79658	0.00265141	0.0344494	2.20583	1.14132	20.1231	21.5106	23.48	30.3254	8.3598	12.824	13.3421	9.09791
ENSMUSG00000041028.15	Ghitm	3.35759	0.00587762	0.0524034	2.20578	1.14129	160.974	75.837	68.4453	106.679	30.45	45.78	39.576	66.1036
ENSMUSG00000038011.15	Dnah10	1.61383	0.133148	0.309981	2.20345	1.13977	0.0509742	0.0410671	0.0134192	0.0321467	0.0282779	0.0124445	0.0113627	0.00889731
ENSMUSG00000042035.11	Igsf3	1.84966	0.0897263	0.247922	2.20225	1.13898	0.158841	0.236497	0.274775	0.248531	0.0254583	0.328617	0.0615554	0.235733
ENSMUSG00000026768.10	Itga8	1.66811	0.121768	0.295412	2.20224	1.13897	1.16087	0.547347	4.14794	1.77167	0.249948	1.41231	0.446684	1.3889
ENSMUSG00000022579.10	Gpihbp1	1.94639	0.0759774	0.224454	2.20167	1.1386	9.92339	4.33079	3.19995	2.406	0.758379	5.57855	1.32919	2.69963
ENSMUSG00000038193.4	Hand2	1.16885	0.265691	0.475313	2.2016	1.13855	0.434565	0.266996	1.61221	0.463679	0.304232	0.852938	0.0187433	0.739443
ENSMUSG00000002265.16	Peg3	0.791208	0.44454	0.646032	2.20156	1.13852	0.133369	0.341874	0.303331	1.14676	0.0162009	0.683088	0.0205879	3.5879
ENSMUSG00000111078.1	RP23-145G7.2	1.09121	0.297105	0.508343	2.20109	1.13822	0.0508084	2.11337	0.440075	0.180528	0.218972	0.100631	0.161828	0.0834405
ENSMUSG00000107019.1	Gm43682	3.27865	0.00679129	0.0570062	2.20104	1.13819	2.78099	1.43024	1.29055	0.880393	0.521584	0.698002	0.815004	0.678988
ENSMUSG00000024953.16	Prdx5	4.5158	0.000749675	0.0188664	2.20101	1.13817	87.3473	32.3505	65.8701	56.7556	31.8342	24.7588	22.8357	24.6981
ENSMUSG00000015396.3	Cd83	2.35989	0.0365203	0.14587	2.19855	1.13655	4.6705	10.3436	3.6117	1.70265	2.10271	1.45568	2.62955	1.54315
ENSMUSG00000020330.16	Hmmr	2.67128	0.020723	0.105455	2.19847	1.1365	4.715	2.04613	1.49039	3.58461	1.74427	1.0824	1.89548	0.597924
ENSMUSG00000045822.4	Zswim3	2.48359	0.0291898	0.127879	2.1975	1.13586	1.72137	2.95014	0.972119	0.714524	0.923978	0.702842	0.540916	0.402552
ENSMUSG00000030306.14	Tmtc1	2.54688	0.0260128	0.119462	2.19747	1.13585	0.240167	0.590174	0.261859	0.199835	0.059245	0.251592	0.127082	0.173695
ENSMUSG00000038523.10	1700003F12Rik	1.98736	0.0707608	0.215246	2.19736	1.13577	0.537956	1.34258	0.602565	1.37993	1.04679	0.146642	0.281059	0.553015
ENSMUSG00000058656.12	Samd12	1.82116	0.0941904	0.254703	2.19597	1.13486	0.660755	0.426431	0.254474	0.146644	0.0712552	0.135993	0.186354	0.284409
ENSMUSG00000033209.17	Ttc28	3.19917	0.00785704	0.0623075	2.19561	1.13462	1.34278	1.07437	1.18841	0.831509	0.2271	0.859613	0.537106	0.62123
ENSMUSG00000008734.9	Gprc5b	1.68534	0.11834	0.290672	2.19368	1.13336	1.90726	5.35183	1.70541	5.18538	0.718667	1.87701	0.509073	6.04423
ENSMUSG00000020231.15	Dip2a	4.21525	0.00126167	0.0242005	2.19297	1.13289	3.29684	3.11789	1.79688	1.88986	0.785739	1.34294	0.966507	1.53124
ENSMUSG00000064372.1	mt-Tp	1.75297	0.105696	0.272371	2.19294	1.13287	41.6904	46.944	68.4221	7.7181	16.2703	12.2384	11.8778	19.2527
ENSMUSG00000032902.1	Slc16a1	3.70637	0.00311875	0.0375968	2.19048	1.13125	48.236	43.211	25.3044	27.2719	9.04648	17.4104	17.3343	22.4623
ENSMUSG00000027215.13	Cd82	2.63711	0.0220605	0.109256	2.18949	1.1306	101.559	45.7069	22.3442	17.2311	20.8405	18.7227	12.1468	16.2203
ENSMUSG00000025969.15	Nrp2	2.23479	0.0457206	0.166559	2.18949	1.13059	2.67083	1.61174	4.19033	9.7149	1.10037	1.69129	1.80625	2.34269
ENSMUSG00000036743.3	Psma8	0.998603	0.338159	0.548107	2.18843	1.12989	0.253757	0.153769	0.373587	7.27258	0.458068	0.18426	0.1302	0.407871
ENSMUSG00000041695.2	Kcnj2	1.95235	0.0751963	0.223064	2.18792	1.12956	6.51433	2.51084	1.22694	1.83943	0.448729	1.74964	1.12875	2.0277
ENSMUSG00000024043.13	Arhgap28	2.85429	0.0148109	0.0885593	2.18753	1.12931	0.263252	0.260911	0.263918	0.27412	0.0945143	0.221528	0.191656	0.0517313
ENSMUSG00000020674.16	Pxdn	3.24581	0.00721266	0.0590498	2.18591	1.12823	3.21248	2.92262	2.65155	3.1554	0.560974	2.50203	1.48796	1.73702
ENSMUSG00000033768.16	Nrxn2	1.34115	0.205284	0.406443	2.18468	1.12742	0.0215501	0.0119903	0.023634	0.00951646	0.00232314	0.0311042	0.00193444	0.0201389
ENSMUSG00000078713.8	Tomm5	5.55919	0.00013515	0.0083399	2.18439	1.12723	28.0518	17.5767	18.3861	23.8901	10.5425	11.1994	7.68684	10.4856
ENSMUSG00000020600.13	Slc7a15	0.985706	0.34419	0.554277	2.1843	1.12717	0.1756	0.535067	0.0184687	0.0336175	0.0350795	0.0669505	0.0147376	0.0721942
ENSMUSG00000029032.12	Arhgef16	1.27624	0.226581	0.431807	2.18345	1.12661	1.2319	1.07044	0.932879	1.53733	0.0393835	1.59408	0.980817	1.66055
ENSMUSG00000105990.1	Gm43307	2.15658	0.0525525	0.180281	2.18136	1.12523	0.461789	0.908201	0.4309	0.233249	0.165333	0.181194	0.354416	0.176571
ENSMUSG00000106339.1	Gm43489	1.45245	0.172619	0.365884	2.18002	1.12434	0.43264	0.291283	1.52818	1.35631	0.166778	0.825751	0.101225	0.891401
ENSMUSG00000014313.14	Cox6c	5.58283	0.000130234	0.00822582	2.17948	1.12398	28.8874	55.4677	33.144	28.866	15.2042	14.4311	16.4331	18.9704
ENSMUSG00000028068.14	Iqgap3	2.96936	0.0119864	0.0787842	2.17946	1.12397	1.32613	0.636764	0.64805	0.828116	0.617781	0.42339	0.447884	0.163115
ENSMUSG00000056973.6	Ces1d	2.84019	0.0151999	0.090045	2.17929	1.12386	129.542	272.272	278.248	242.956	138.259	53.3317	200.147	72.8236
ENSMUSG00000027435.8	Cd93	3.28374	0.00672835	0.0566634	2.17687	1.12225	20.2015	10.4265	5.16569	10.0493	3.51889	5.47576	6.19889	4.05942
ENSMUSG00000063522.5	2010109I03Rik	0.76535	0.459199	0.659015	2.17656	1.12205	0.0146245	0.728443	0.0515807	0.0116701	0.216611	0.00886736	0.0133451	0.0080916
ENSMUSG00000042041.6	2010003K11Rik	2.43631	0.0318059	0.134496	2.1759	1.12161	23.3426	15.6239	32.1574	35.4602	9.16985	5.18696	24.2621	17.2008
ENSMUSG00000061048.8	Cdh3	2.26369	0.0434161	0.161946	2.17571	1.12149	0.346142	0.130711	0.356354	0.286396	0.0771899	0.161918	0.0954949	0.18846
ENSMUSG00000033107.5	Rnf125	2.63734	0.0220515	0.109256	2.17534	1.12124	39.3803	26.5216	125.225	72.3197	15.7795	34.0116	35.9971	21.852
ENSMUSG00000031951.8	Tmem231	2.10425	0.0576504	0.190835	2.17432	1.12057	0.181056	0.0881556	0.0401826	0.0663058	0.0308284	0.037264	0.0340246	0.0517794
ENSMUSG00000029414.11	Kntc1	3.9356	0.00206767	0.030678	2.17337	1.11994	1.45704	1.07285	1.12783	0.828153	0.548072	0.358518	0.799242	0.422903
ENSMUSG00000035735.10	Dagla	2.73922	0.0182962	0.0995348	2.1721	1.11909	0.264049	0.343295	0.321882	0.242015	0.114948	0.270708	0.064578	0.154022
ENSMUSG00000079263.8	Gm6614	0.562125	0.584622	0.754674	2.17072	1.11817	0.175352	0.213032	6.81875	1.34114	44.4543	0.011951	0.170877	0.113534
ENSMUSG00000024855.9	Pacs1	5.18432	0.000245792	0.0105479	2.17042	1.11797	3.01533	2.88981	2.52146	2.13836	1.19101	1.63509	0.865764	1.24537
ENSMUSG00000054428.12	Atpif1	4.03724	0.00172612	0.0278852	2.1704	1.11796	26.1517	32.6024	17.5958	24.4312	10.268	16.1026	6.61937	15.1168
ENSMUSG00000018581.15	Dnah11	0.671824	0.514721	0.701921	2.16909	1.11709	0.0205872	0.0238441	1.0283	3.46402	0.0536388	0.223603	0.0396347	0.167157
ENSMUSG00000110481.1	RP23-390K13.7	0.968311	0.352448	0.561874	2.16842	1.11664	0.536467	0.244577	0.0125204	0.146182	0.0150362	0.121992	0.152967	0.0429816
ENSMUSG00000036216.5	Leap2	1.35732	0.200244	0.399241	2.1676	1.1161	10.9459	120.608	8.35896	18.8585	11.8243	4.40119	27.5687	6.11549
ENSMUSG00000024736.14	Tmem132a	3.36976	0.00574835	0.05179	2.1672	1.11584	0.591133	0.542309	0.411204	0.628421	0.17578	0.225925	0.206518	0.491221
ENSMUSG00000028909.17	Ptpru	1.75472	0.105387	0.271848	2.16568	1.11482	0.379201	0.0546025	0.169168	0.278069	0.0551109	0.167462	0.058857	0.0875813
ENSMUSG00000027900.15	Dram2	5.40534	0.000172339	0.00904485	2.16542	1.11465	28.4456	36.3607	36.2587	24.7637	16.8544	10.5029	18.9262	12.6487
ENSMUSG00000030061.16	Uba3	7.62119	7.09283e-06	0.00194406	2.16532	1.11458	14.9048	11.7437	9.90817	13.6055	5.61929	4.90738	6.18162	6.29404
ENSMUSG00000038725.12	Pkhd1l1	0.643099	0.532541	0.715846	2.16517	1.11448	0.22397	0.965937	0.0163829	0.00202781	0.0297514	0.0236759	0.0208192	0.021111
ENSMUSG00000045333.15	Zfp423	1.87489	0.0859362	0.241228	2.16451	1.11404	0.240159	0.17541	0.141907	0.297721	0.0603425	0.193763	0.261198	0.0255211
ENSMUSG00000096255.1	Dynlt1b	3.48011	0.00470004	0.0468645	2.16391	1.11364	3.13193	3.8922	2.92478	4.20944	0.931315	2.09405	1.41941	2.60257
ENSMUSG00000096403.2	Gm9825	4.26945	0.00114768	0.0230797	2.16354	1.1134	4.9963	7.27593	3.95399	3.65141	1.81202	2.56009	2.49975	2.06219
ENSMUSG00000094708.1	Gm10359	1.75687	0.105006	0.271413	2.16319	1.11316	0.428754	0.790749	0.325781	0.55193	0.391221	0.370389	0.182415	0.0915396
ENSMUSG00000035279.8	Ssc5d	1.91556	0.0801331	0.231619	2.16267	1.11282	0.0579174	0.222585	0.117591	0.112661	0.0854039	0.0808561	0.0480238	0.0199832
ENSMUSG00000002688.7	Prkd1	1.64492	0.126521	0.301643	2.16191	1.11231	0.227949	0.12535	0.232796	0.344962	0.0438354	0.399395	0.0347913	0.182775
ENSMUSG00000107278.1	Gm42600	2.25719	0.0439246	0.162962	2.16172	1.11218	0.337445	0.80922	0.234203	0.293231	0.126778	0.197839	0.287217	0.116681
ENSMUSG00000018986.10	Slfn3	1.78498	0.100146	0.263614	2.16163	1.11212	0.520963	0.217884	0.352768	0.208106	0.133356	0.349211	0.184024	0.041959
ENSMUSG00000097287.2	D130017N08Rik	1.62858	0.129966	0.305348	2.16047	1.11134	0.275981	0.199193	0.377637	0.520408	0.499177	0.179233	0.0356366	0.134632
ENSMUSG00000018900.7	Slc22a5	3.06386	0.0100743	0.071259	2.15998	1.11102	12.1832	20.2794	10.3618	13.6006	11.7903	3.87406	7.45565	4.55684
ENSMUSG00000051851.5	Cxx1c	1.64675	0.126139	0.301253	2.15901	1.11037	1.55353	1.56535	1.68835	1.16465	0.843892	0.649206	0.455811	0.875986
ENSMUSG00000078878.9	Gm14305	1.94742	0.0758422	0.224239	2.15855	1.11006	3.35342	14.8588	2.67178	1.677	1.56535	1.56179	1.89051	2.18451
ENSMUSG00000042195.9	Slc35f2	1.00185	0.336655	0.54641	2.1582	1.10983	1.01086	0.243227	3.83315	0.899441	2.75574	0.261358	0.0483952	1.04353
ENSMUSG00000026956.15	Uap1l1	2.51254	0.0276924	0.123908	2.15797	1.10968	42.158	12.6704	13.0772	8.32894	4.70268	11.145	5.18683	9.84536
ENSMUSG00000094910.1	D430019H16Rik	2.20113	0.0485503	0.172046	2.15673	1.10885	0.141716	0.150265	0.236634	0.176575	0.106477	0.101643	0.0227171	0.164662
ENSMUSG00000036863.12	Syde2	0.764637	0.459607	0.659238	2.15649	1.10868	0.659067	0.78434	0.783533	0.0375345	0.0681627	1.01273	0.00766225	1.46981
ENSMUSG00000081629.1	Eif3s6-ps1	1.73236	0.109415	0.277753	2.15629	1.10855	1.21923	2.27886	0.694537	0.66373	0.459278	0.789638	0.213865	0.747384
ENSMUSG00000040899.13	Ccr6	0.990879	0.341762	0.551952	2.15568	1.10815	0.0131748	0.169989	0.184707	0.206435	0.0517198	0.21184	0.0217286	0.0131748
ENSMUSG00000032740.16	Ccdc88a	3.6444	0.00348809	0.0396769	2.15567	1.10814	4.70095	2.33071	2.57292	2.96708	0.750407	1.58442	2.28387	1.49341
ENSMUSG00000057425.3	Ugt2b37	0.855015	0.409682	0.614094	2.15403	1.10704	0.786672	0.250038	1.20587	8.19703	0.268323	1.57825	1.13947	0.185465
ENSMUSG00000078151.3	Gm12226	0.962257	0.355355	0.564552	2.15395	1.10698	0.599367	0.810329	0.194429	0.0439894	0.321342	0.114745	0.150047	0.0305005
ENSMUSG00000045328.11	Cenpe	2.79224	0.0165996	0.0945283	2.15336	1.10659	3.11851	1.11109	1.3891	1.80107	1.00246	0.814921	1.33502	0.361894
ENSMUSG00000045231.4	BC106179	2.30053	0.04064	0.155902	2.15243	1.10597	0.138818	0.308173	0.173268	0.161371	0.0522918	0.156171	0.126436	0.0522918
ENSMUSG00000039956.8	Mrap	3.41619	0.00528096	0.0493128	2.15213	1.10577	22.8418	16.8924	30.5549	52.9575	16.6542	16.1548	9.03969	11.6805
ENSMUSG00000030541.16	Idh2	4.26278	0.00116111	0.0231798	2.15179	1.10554	97.3982	49.0448	60.4724	41.7596	25.5372	20.1817	35.0706	30.5448
ENSMUSG00000027893.14	Ahcyl1	6.5065	3.25417e-05	0.00409009	2.15166	1.10545	31.6628	31.7686	36.1008	45.2113	18.3745	13.2568	20.4805	15.3753
ENSMUSG00000029777.10	Gars	2.06217	0.0620844	0.199118	2.15078	1.10486	82.2384	170.979	21.8507	29.0076	29.8263	17.4606	43.5321	18.609
ENSMUSG00000026833.18	Olfm1	1.99494	0.0698334	0.213584	2.15076	1.10485	1.84342	0.463162	0.566196	0.379063	0.237828	0.640293	0.161283	0.363054
ENSMUSG00000027133.3	Nop10	3.41697	0.00527343	0.0492681	2.14998	1.10433	17.0541	9.7862	10.6067	9.28505	5.70625	6.07214	3.10263	7.27012
ENSMUSG00000039103.12	Nexn	2.33413	0.0382564	0.149966	2.14993	1.10429	0.580249	0.246901	0.639897	0.858807	0.118891	0.354512	0.284922	0.337149
ENSMUSG00000111535.1	RP24-167A12.1	2.62898	0.022391	0.110287	2.14936	1.10391	0.406697	0.224046	0.455541	0.486217	0.167204	0.201651	0.170743	0.167204
ENSMUSG00000048142.9	Nat8l	1.37112	0.196022	0.393805	2.14927	1.10385	0.0274033	0.0390302	0.153173	0.0998707	0.0323629	0.0390302	0.0411265	0.0137515
ENSMUSG00000041552.7	Ptchd1	1.37383	0.1952	0.392721	2.1489	1.1036	0.219835	0.208887	0.0183765	0.0884662	0.0551116	0.0334497	0.0608254	0.0305234
ENSMUSG00000039496.8	Cdnf	1.09106	0.297172	0.508343	2.14873	1.10349	0.291414	0.268989	0.282707	0.0422505	0.328403	0.00941178	0.20177	0.0693863
ENSMUSG00000026303.6	Mlph	3.45426	0.00492676	0.0478512	2.14548	1.1013	1.6921	1.6422	0.789566	0.922845	0.539728	0.642839	0.642304	0.424671
ENSMUSG00000029838.11	Ptn	0.66962	0.516076	0.702914	2.14269	1.09942	0.216488	0.766821	0.0305528	0.00778283	0.00934669	0.00852899	1.03609	0.0267179
ENSMUSG00000041219.14	Arhgap11a	3.56634	0.00401807	0.0427498	2.14224	1.09912	5.43444	1.94898	2.76845	2.77569	1.62064	1.62989	1.1261	1.30513
ENSMUSG00000046338.4	Gpat2	1.03176	0.323006	0.533525	2.1418	1.09882	0.0695511	0.0229535	0.290865	0.210439	0.0122097	0.201074	0.0382483	0.0544605
ENSMUSG00000007656.13	Arpp19	4.40658	0.0009046	0.0206447	2.14171	1.09876	13.2717	9.76623	17.9533	13.0882	5.84645	4.24893	9.74417	6.00149
ENSMUSG00000097292.2	A230107N01Rik	1.39375	0.189257	0.386751	2.14108	1.09834	0.153246	0.134769	0.163663	0.163663	0.198672	0.0114465	0.0861724	0.137322
ENSMUSG00000041120.6	Nbl1	0.765101	0.459341	0.659015	2.1401	1.09768	0.146409	11.9316	0.160567	0.349163	0.536207	0.0494424	0.863181	0.172784
ENSMUSG00000023960.13	Enpp5	3.55143	0.00412829	0.0435095	2.13954	1.0973	15.159	6.95618	10.0472	5.41869	3.63629	3.38687	5.5387	4.06642
ENSMUSG00000030956.15	Fam53b	3.92118	0.0021215	0.031053	2.13792	1.09621	5.73147	3.58544	5.30376	5.26694	2.66507	2.71748	3.19401	1.14693
ENSMUSG00000021228.14	Acot3	0.992019	0.341229	0.551414	2.13563	1.09466	1.79218	44.5425	10.3235	6.13575	21.0386	1.01211	4.3089	2.26011
ENSMUSG00000063931.14	Pepd	5.59655	0.000127468	0.00819759	2.13517	1.09435	23.5015	31.276	23.3836	20.9214	7.92701	15.1091	10.9209	13.3126
ENSMUSG00000021270.13	Hsp90aa1	2.48052	0.029353	0.128304	2.13424	1.09372	298.021	190.161	90.5442	136.137	86.8871	32.261	91.492	127.378
ENSMUSG00000040260.7	Daam2	2.02258	0.066544	0.207528	2.13399	1.09355	0.446197	2.08168	0.543556	0.398297	0.243828	0.579904	0.203999	0.320088
ENSMUSG00000101365.1	Gm19325	1.51336	0.156678	0.344745	2.13348	1.09321	0.103865	0.42339	0.248469	0.054045	0.0489682	0.173892	0.038865	0.0822469
ENSMUSG00000030032.12	Wdr54	1.76432	0.103698	0.269389	2.1329	1.09282	0.0733947	0.0721688	0.0433477	0.0542814	0.0159841	0.0218107	0.0565574	0.0328956
ENSMUSG00000007039.12	Ddah2	2.70096	0.0196261	0.102765	2.13285	1.09278	1.78027	2.85947	1.26283	1.4796	0.448996	1.50993	0.774121	0.890826
ENSMUSG00000064339.1	mt-Rnr2	2.18198	0.050234	0.175584	2.13255	1.09258	68.1636	65.6134	39.7847	48.1086	51.8544	14.076	25.8936	21.8412
ENSMUSG00000038663.7	Fsd2	3.04211	0.0104853	0.0732703	2.13254	1.09258	0.2275	0.328823	0.264019	0.200987	0.165773	0.118839	0.0688365	0.135443
ENSMUSG00000035385.5	Ccl2	2.64182	0.0218715	0.10876	2.1318	1.09207	4.96901	3.54381	2.66355	2.43113	3.60735	1.04671	1.28717	1.07355
ENSMUSG00000053062.15	Jam2	1.64189	0.127154	0.302143	2.13144	1.09183	5.24499	0.813255	3.95243	3.74939	0.7324	3.01413	0.509062	2.97902
ENSMUSG00000020053.18	Igf1	1.09914	0.293774	0.504805	2.13057	1.09124	8.75984	11.4796	52.977	19.3268	1.20125	41.7175	3.62175	26.3345
ENSMUSG00000055493.4	Epm2a	4.12968	0.00146618	0.0258246	2.12953	1.09053	1.41815	2.4022	1.67657	1.43739	0.708798	0.76387	0.968263	0.756653
ENSMUSG00000022354.3	Ndufb9	5.71869	0.000105417	0.00747416	2.12945	1.09048	147.11	171.541	169.709	110.085	53.8871	69.033	67.4674	91.4589
ENSMUSG00000025277.13	Abhd6	4.46311	0.000820628	0.0197443	2.1292	1.09031	16.3236	14.3525	17.1172	17.7735	9.1709	4.3918	9.46261	9.22596
ENSMUSG00000096592.1	Gm15801	1.5461	0.148644	0.333588	2.12844	1.0898	1.57082	3.38455	4.09545	3.36178	3.40423	0.498719	0.907226	2.2058
ENSMUSG00000037379.7	Spon2	2.13617	0.0544883	0.184696	2.12701	1.08883	4.5986	9.09303	2.47394	5.38747	0.849044	2.16503	4.38334	3.68137
ENSMUSG00000079508.8	Apoo	3.254	0.00710521	0.0586307	2.12681	1.08869	17.1914	5.80764	13.1668	16.4739	6.01539	4.81499	6.43871	5.85625
ENSMUSG00000037905.13	Bri3bp	5.31592	0.000198793	0.00959919	2.12663	1.08857	8.7287	10.0305	7.58288	8.22991	4.15488	4.86705	2.58696	5.1059
ENSMUSG00000096688.1	Mup17	0.406632	0.691606	0.827952	2.12592	1.08809	0.108432	0.712627	3.41327	15.2324	0.4907	0.154393	0.765748	3.78158
ENSMUSG00000036273.15	Lrrk2	2.93877	0.0126801	0.081263	2.12524	1.08763	2.20483	0.917095	1.31191	0.998675	0.346896	1.16912	0.481505	0.698087
ENSMUSG00000040035.14	Disp2	1.27736	0.226199	0.431633	2.12514	1.08756	0.332595	0.710471	0.129934	0.308262	0.0531872	0.312843	0.237388	0.120505
ENSMUSG00000000489.6	Pdgfb	2.65998	0.0211562	0.106811	2.12347	1.08642	5.56864	8.65474	1.92298	5.19579	1.78701	2.70597	2.75819	1.75227
ENSMUSG00000037465.9	Klf10	2.10726	0.0573458	0.190353	2.12321	1.08624	10.0068	38.2678	8.18414	7.55542	5.97762	4.37034	4.67994	9.70418
ENSMUSG00000030536.10	Iqgap1	3.47206	0.00476951	0.04719	2.12281	1.08597	14.922	18.9446	7.2623	6.68715	4.30067	6.75937	4.8991	4.75876
ENSMUSG00000029135.10	Fosl2	2.75794	0.0176786	0.0977553	2.12237	1.08567	6.32341	17.8283	4.922	3.80346	4.76014	2.74727	2.68488	2.96232
ENSMUSG00000021831.8	Ero1l	1.59794	0.136651	0.315376	2.12184	1.08532	37.5429	104.06	5.11832	11.5123	12.5821	8.83315	9.57176	10.8162
ENSMUSG00000086212.7	Mkln1os	3.6388	0.00352365	0.0398281	2.12081	1.08461	1.05962	1.05789	1.67924	1.77628	0.963304	0.626947	0.663495	0.39111
ENSMUSG00000001436.15	Slc19a1	3.02013	0.0109178	0.0749207	2.12055	1.08444	1.76942	4.40551	1.42359	1.90928	0.970306	1.02203	0.783576	1.32524
ENSMUSG00000076617.9	Ighm	1.00436	0.335494	0.545958	2.12024	1.08423	3.06403	1.14175	8.62393	62.4181	1.67768	9.2372	1.54073	4.00282
ENSMUSG00000003271.17	Sult2b1	1.13078	0.280758	0.492253	2.11981	1.08393	0.331737	0.22011	0.0948318	0.213925	0.085671	0.450625	0.00676417	0.275977
ENSMUSG00000072762.9	4930522L14Rik	1.9346	0.0775422	0.227131	2.11974	1.08389	1.72683	9.26205	1.6777	1.31787	0.764475	1.36165	1.3662	1.2043
ENSMUSG00000064342.1	mt-Ti	2.05558	0.0628061	0.200715	2.11959	1.08378	39.7899	9.57399	18.5535	18.8879	11.2393	12.6005	3.97556	11.9741
ENSMUSG00000067879.3	3110035E14Rik	1.81486	0.095204	0.256255	2.11954	1.08375	0.351603	0.290124	0.180622	0.169851	0.219671	0.0439564	0.234765	0.0662963
ENSMUSG00000049539.2	Hist1h1a	2.44803	0.0311368	0.133047	2.11909	1.08345	11.1328	7.16403	7.70044	3.80511	4.9285	4.57962	4.04842	1.19064
ENSMUSG00000109568.1	Gm45074	1.87127	0.0864713	0.242022	2.11829	1.0829	2.15032	0.73112	0.84848	1.4152	0.174081	1.0536	0.879121	0.666299
ENSMUSG00000031838.7	Ifi30	1.8225	0.0939753	0.254603	2.11806	1.08274	66.5739	7.52797	23.0895	13.3732	9.26873	17.6081	9.03037	5.21746
ENSMUSG00000034675.17	Dbn1	3.31234	0.00638493	0.0546958	2.11781	1.08257	1.13272	1.85237	0.971804	0.798917	0.3384	0.594993	0.610775	0.676904
ENSMUSG00000024795.10	Kif20b	4.03607	0.0017297	0.0278852	2.11771	1.08251	3.45053	2.10848	1.66703	2.11536	1.24192	0.79896	1.42726	0.908732
ENSMUSG00000043889.5	Gm8399	1.92767	0.0784767	0.228711	2.11691	1.08196	0.732771	1.09898	0.33475	0.318315	0.302413	0.278778	0.196988	0.248578
ENSMUSG00000056481.6	Cd248	1.86079	0.0880359	0.244911	2.11486	1.08056	0.819652	1.51041	0.520976	0.34721	0.240655	0.695301	0.572187	0.108656
ENSMUSG00000023284.15	Zfp605	2.33902	0.0379209	0.149074	2.1132	1.07943	1.66207	1.1057	1.47948	1.01712	0.785103	0.202988	1.35152	0.673289
ENSMUSG00000022371.15	Col14a1	1.6353	0.128539	0.303387	2.11302	1.0793	11.5134	5.98838	38.5416	20.6349	3.30222	19.3029	3.08972	13.7902
ENSMUSG00000074867.3	Zfp808	3.66909	0.00333585	0.0391945	2.11298	1.07928	2.50418	1.53813	2.25929	1.78445	0.906192	1.21335	1.01092	0.700238
ENSMUSG00000097715.1	Gpr137b-ps	2.74733	0.0180261	0.0986734	2.11165	1.07837	2.98602	0.936727	1.4241	0.936727	0.666926	0.909531	0.585534	0.537705
ENSMUSG00000026519.16	Tmem63a	2.91583	0.0132266	0.0832484	2.10986	1.07715	2.02726	2.10889	4.44745	3.91147	0.844427	2.84319	1.21711	1.29311
ENSMUSG00000067161.6	Gm5560	2.49872	0.0283977	0.126057	2.10915	1.07666	1.79356	1.05902	2.83573	2.76584	1.07944	0.659309	0.892168	1.2221
ENSMUSG00000041878.3	8430432A02Rik	1.41369	0.183461	0.379794	2.10905	1.07659	0.172965	0.208599	0.374219	0.414353	0.45391	0.0234616	0.219802	0.114681
ENSMUSG00000041633.14	Kctd12b	2.58839	0.0241154	0.114247	2.10839	1.07614	4.3867	1.29197	1.53494	1.78644	0.773169	0.950934	0.713176	1.61567
ENSMUSG00000035413.8	Tmem98	2.25877	0.0438006	0.162802	2.10783	1.07576	3.48936	13.3334	4.6114	4.72542	1.71264	3.37	1.65172	5.4297
ENSMUSG00000038543.13	BC028528	2.6013	0.0235531	0.112726	2.10771	1.07568	1.38012	1.02133	1.16189	1.13833	0.602713	1.1471	0.631356	0.198402
ENSMUSG00000051335.5	Gfod1	3.66796	0.00334268	0.0391945	2.10743	1.07548	0.92925	1.60432	1.41238	1.0067	0.315346	0.631643	0.875048	0.636518
ENSMUSG00000024989.14	Cep55	2.53898	0.0263904	0.120609	2.10737	1.07544	1.65148	1.68381	0.712696	0.631694	0.81892	0.509542	0.480093	0.297412
ENSMUSG00000033307.6	Mif	4.12539	0.0014773	0.0258787	2.10654	1.07488	209.185	301.998	125.344	136.511	88.2372	67.2457	107.472	86.4165
ENSMUSG00000027018.11	Hat1	3.99181	0.00187093	0.0291832	2.10654	1.07488	8.03667	5.55553	7.75393	4.41059	2.53746	3.74868	1.9744	4.24045
ENSMUSG00000020326.7	Ccng1	3.02414	0.0108376	0.074657	2.10423	1.07329	63.4837	42.6119	16.766	32.5866	11.9335	17.968	21.4361	16.2362
ENSMUSG00000087150.7	BC064078	1.53146	0.152193	0.338547	2.10384	1.07303	0.429879	0.355944	0.357295	0.139849	0.331765	0.145712	0.0865446	0.084751
ENSMUSG00000074802.10	Gas2l3	4.13479	0.00145305	0.0258227	2.10231	1.07197	3.88682	4.83477	3.0172	3.34565	2.46584	1.26864	1.55621	1.97025
ENSMUSG00000075266.5	Cenpw	2.48897	0.0289054	0.127334	2.10132	1.0713	0.379922	0.188157	0.258872	0.190201	0.108022	0.153093	0.210202	0.0512611
ENSMUSG00000028088.14	Fmo5	3.31319	0.00637508	0.0546958	2.10123	1.07123	251.816	463.511	208.205	218.798	193.979	93.5903	134.559	113.954
ENSMUSG00000022440.8	C1qtnf6	2.88977	0.0138756	0.0852402	2.10103	1.07109	1.95556	2.77644	1.00138	1.07628	0.567093	0.972952	0.53297	1.03544
ENSMUSG00000044703.5	Phf11a	1.72059	0.111591	0.280903	2.10085	1.07097	0.636036	0.385471	0.840824	0.62408	0.487891	0.84551	0.202595	0.067742
ENSMUSG00000028212.16	Ccne2	2.0414	0.0643876	0.203353	2.10068	1.07085	2.18689	2.08543	1.58668	0.715917	0.855739	0.278292	0.73163	1.62268
ENSMUSG00000058672.6	Tubb2a	3.88029	0.00228219	0.0321057	2.09908	1.06975	128.301	212.906	137.021	130.827	62.8364	60.4103	56.303	117.16
ENSMUSG00000034206.15	Polq	3.66861	0.00333874	0.0391945	2.0984	1.06929	0.492786	0.29469	0.447969	0.264021	0.222835	0.160636	0.175876	0.139594
ENSMUSG00000048572.4	Tmem252	0.847874	0.413489	0.617658	2.09778	1.06886	1.01171	0.499494	0.0108523	0.144677	0.114336	0.0813087	0.0742406	0.0581325
ENSMUSG00000035910.15	Dcdc2a	1.81432	0.0952913	0.256349	2.09764	1.06877	0.0797447	0.129293	0.275702	0.485864	0.0797447	0.0856891	0.0571671	0.187803
ENSMUSG00000044201.9	Cdc25c	2.26188	0.0435574	0.162294	2.09705	1.06836	1.43908	0.759372	0.393814	0.836746	0.368496	0.447932	0.609207	0.180974
ENSMUSG00000040987.14	Mill2	1.11776	0.286061	0.497176	2.09583	1.06752	0.117785	0.351055	0.372318	0.596726	0.0142167	0.507231	0.278116	0.276015
ENSMUSG00000050953.9	Gja1	2.53517	0.026574	0.121255	2.09578	1.06749	6.66525	3.643	1.95087	3.75687	0.84575	1.92898	1.88956	3.29579
ENSMUSG00000017817.11	Jph2	1.63784	0.128002	0.302893	2.09573	1.06745	0.240109	0.213064	0.0578537	0.156554	0.0921278	0.166827	0.0644685	0.0215565
ENSMUSG00000091712.1	Sec14l5	1.27147	0.228216	0.433869	2.09477	1.06679	0.0430109	0.111396	0.17914	0.399883	0.0708645	0.133484	0.0188556	0.0923666
ENSMUSG00000021565.16	Slc6a19	1.5338	0.15162	0.337648	2.09363	1.066	0.371278	1.94433	0.204088	0.250811	0.499827	0.152696	0.158972	0.13794
ENSMUSG00000069045.11	Ddx3y	0.314332	0.758794	0.870022	2.09287	1.06548	0.067565	0.0663086	18.9795	18.3122	0.0061718	0.0500734	20.6445	22.3966
ENSMUSG00000024063.12	Lbh	3.58111	0.00391183	0.0421019	2.09232	1.0651	3.85329	7.92958	6.13144	3.577	2.15429	3.49721	2.24666	2.00756
ENSMUSG00000107456.1	Gm10400	2.62776	0.022441	0.110408	2.09173	1.0647	0.341684	0.206605	0.207513	0.185097	0.056287	0.19932	0.109166	0.123487
ENSMUSG00000019732.14	Calr3	1.63894	0.127771	0.302649	2.09154	1.06456	3.66759	0.982859	1.74004	2.33834	0.69427	0.819689	4.38498	0.317516
ENSMUSG00000024274.8	Zscan30	1.13286	0.279917	0.491307	2.091	1.0642	0.395009	0.577098	0.195307	0.149356	0.0476778	0.0435067	0.622065	0.320744
ENSMUSG00000022360.7	Atad2	2.62574	0.0225243	0.110698	2.08964	1.06325	6.51883	13.9361	5.29927	3.20537	2.29291	2.24734	2.97883	5.50075
ENSMUSG00000020599.13	Rgs9	2.10158	0.0579232	0.191356	2.08925	1.06298	0.0821667	0.171346	0.105951	0.0416027	0.0259171	0.0672318	0.0344959	0.0549719
ENSMUSG00000069324.5	Gm5096	1.67003	0.121381	0.295112	2.08861	1.06255	1.71041	4.50031	15.136	9.92157	2.90832	3.52884	4.48216	1.22441
ENSMUSG00000024053.10	Emilin2	1.67695	0.119998	0.29322	2.08753	1.0618	1.52632	5.82297	1.44357	1.07225	1.25889	2.5615	0.341099	0.581831
ENSMUSG00000078249.5	Hmga1-rs1	3.10489	0.00934244	0.0686541	2.08743	1.06172	2.55839	3.83782	1.8149	2.24402	1.61504	0.803484	1.07924	1.48632
ENSMUSG00000001739.14	Cldn15	1.21072	0.249852	0.457379	2.08717	1.06155	1.72301	0.851792	0.115898	0.65483	0.101629	0.666434	0.153688	0.636518
ENSMUSG00000111341.1	RP24-93F20.12	0.981799	0.346033	0.556195	2.08674	1.06125	0.0421827	0.0193587	0.134355	0.257039	0.0903389	0.00939667	0.0586586	0.029436
ENSMUSG00000016319.3	Slc25a5	3.68159	0.00326135	0.0387175	2.08652	1.0611	303.29	138.42	411.257	359.556	110.301	129.3	127.092	176.067
ENSMUSG00000027331.15	Knstrn	2.91958	0.0131355	0.0829667	2.08631	1.06096	3.00907	1.38665	0.991297	1.62078	1.12313	0.842215	0.716377	0.510372
ENSMUSG00000055675.6	Kbtbd11	1.80038	0.09757	0.259483	2.08532	1.06027	0.520031	1.41093	0.800868	2.08365	0.419057	0.190047	1.74419	0.473033
ENSMUSG00000002274.12	Metrn	2.8357	0.0153256	0.09058	2.08518	1.06017	1.70728	2.5037	1.76392	0.844319	1.16085	0.712457	0.718642	0.53305
ENSMUSG00000034612.7	Chst11	2.38492	0.0349066	0.142082	2.08505	1.06008	0.604084	0.876746	0.241306	0.332915	0.26668	0.166327	0.308189	0.160152
ENSMUSG00000034282.3	Evpl	1.0729	0.30491	0.516377	2.08481	1.05991	0.210967	1.54133	0.200532	0.282004	0.846438	0.152355	0.0205892	0.303091
ENSMUSG00000103467.1	Gm38245	1.5227	0.154349	0.341461	2.08472	1.05986	0.218634	0.976832	0.508851	0.415914	0.0823581	0.312846	0.124545	0.819741
ENSMUSG00000062580.9	Timm17a	6.98417	1.66177e-05	0.00270393	2.08446	1.05967	8.53726	7.68148	6.76785	5.31925	3.69182	3.11117	3.48375	3.11241
ENSMUSG00000003418.11	St8sia6	2.37253	0.0356968	0.144195	2.08373	1.05917	0.142863	0.21472	0.103838	0.0767359	0.0367296	0.0484251	0.0869178	0.0900999
ENSMUSG00000006589.8	Aprt	2.67244	0.0206792	0.105442	2.08252	1.05833	77.0019	50.0158	18.6091	20.2137	22.2895	15.0362	17.4134	12.9961
ENSMUSG00000103779.1	Gm36931	1.59141	0.138115	0.317463	2.08237	1.05823	0.0731661	0.0262369	0.104877	0.0449616	0.021847	0.0209366	0.0380713	0.0298109
ENSMUSG00000057098.14	Ebf1	3.09765	0.00946759	0.0691224	2.08127	1.05746	0.447885	0.429735	0.238809	0.369651	0.15108	0.233186	0.276472	0.09073
ENSMUSG00000085639.1	Gm15410	1.53709	0.150818	0.336779	2.08053	1.05695	0.335993	0.63371	0.858502	0.769577	0.304431	0.184773	0.769577	0.168608
ENSMUSG00000031871.9	Cdh5	2.51464	0.0275869	0.123775	2.07977	1.05642	25.0744	13.6791	17.3289	17.1751	3.10031	14.6865	9.72102	12.3782
ENSMUSG00000055612.15	Cdca7	3.08832	0.00963133	0.069636	2.07976	1.05642	0.857434	1.23502	1.02617	1.30934	0.340447	0.710481	0.340447	0.954262
ENSMUSG00000020773.11	Trim47	4.55484	0.000701243	0.0180472	2.07675	1.05433	5.06411	5.39721	3.37438	3.35217	1.75978	2.79724	1.66153	2.02571
ENSMUSG00000047945.6	Marcksl1	3.59203	0.00383511	0.04166	2.07621	1.05395	6.72872	12.0344	9.19712	7.67133	2.67953	5.52442	3.78912	5.60028
ENSMUSG00000006717.6	Acot13	5.38062	0.000179258	0.00918668	2.07597	1.05379	40.5224	42.483	48.6413	43.732	25.5455	13.9664	27.7785	19.8934
ENSMUSG00000105247.1	Gm42519	1.6856	0.118287	0.290636	2.07595	1.05377	0.794805	0.460972	0.102458	0.356473	0.107222	0.144536	0.337302	0.147632
ENSMUSG00000020802.8	Ube2o	3.71897	0.0030487	0.0372531	2.07591	1.05375	7.83535	4.36063	11.2274	11.9857	3.67659	3.81289	4.86726	3.64117
ENSMUSG00000032952.11	Ap4b1	5.72916	0.000103723	0.00747139	2.07493	1.05306	2.57468	2.31946	2.08374	2.09203	0.994606	1.16779	0.92785	1.32271
ENSMUSG00000000266.11	Mid2	3.97391	0.0019314	0.0297385	2.07414	1.05252	4.39013	2.98951	5.05508	8.45825	2.74661	2.15459	2.09501	2.43464
ENSMUSG00000026958.13	Dpp7	3.31859	0.00631228	0.0544745	2.07341	1.052	25.9461	8.76426	8.86337	8.82831	4.86877	5.68801	5.28244	6.67845
ENSMUSG00000029442.18	Wdr66	1.76897	0.102889	0.268065	2.07304	1.05175	0.186719	0.168756	0.203065	0.158913	0.0240889	0.157963	0.109776	0.150872
ENSMUSG00000000253.12	Gmpr	1.60893	0.134219	0.311424	2.07265	1.05148	0.519846	2.78562	0.519846	0.608485	0.150452	0.663561	0.473095	0.546052
ENSMUSG00000050967.5	Creg2	0.882659	0.395165	0.601176	2.07226	1.0512	0.141388	0.533658	0.00906606	0.0215796	0.0555575	0.0234973	0.0361893	0.0150587
ENSMUSG00000021125.6	Arg2	0.709696	0.491772	0.68569	2.07113	1.05042	26.3622	0.834144	0.262315	1.38509	9.47836	1.05666	0.228594	0.151163
ENSMUSG00000037762.6	Slc16a9	1.91684	0.0799565	0.231292	2.07025	1.0498	1.02923	0.413505	1.78422	0.979658	0.234321	1.20581	0.228783	0.660906
ENSMUSG00000090093.8	Gm14399	3.94862	0.00202027	0.0304184	2.07004	1.04966	3.91385	5.54745	3.40668	2.37467	1.62559	1.3901	1.96351	2.19104
ENSMUSG00000028337.14	Coro2a	2.78793	0.0167315	0.0948275	2.06998	1.04962	0.757088	0.846458	1.21074	0.672572	0.620329	0.59531	0.326257	0.219707
ENSMUSG00000029910.14	Mad2l1	4.73755	0.000514402	0.0152015	2.06875	1.04876	1.89089	1.27236	1.19407	1.3194	0.73905	0.535925	0.724856	0.73354
ENSMUSG00000110282.1	B930086L07Rik	1.96915	0.073037	0.219123	2.06786	1.04814	0.360303	1.86955	0.417939	0.538174	0.191346	0.260201	0.36533	0.465069
ENSMUSG00000022978.11	Mis18a	2.58332	0.0243397	0.114985	2.0673	1.04775	2.05813	1.73894	1.07597	0.598739	0.47578	0.681152	0.430728	0.942109
ENSMUSG00000038079.14	Tmem237	4.88634	0.000401011	0.013223	2.06556	1.04654	4.64236	4.49139	6.03855	5.48587	2.1117	3.38241	1.97835	2.69495
ENSMUSG00000024074.7	Crim1	6.44132	3.57503e-05	0.00416421	2.06519	1.04628	16.7639	13.4832	15.4134	15.8581	7.37895	7.19149	5.71733	9.99087
ENSMUSG00000026211.17	Obsl1	1.72514	0.110746	0.279796	2.0642	1.04558	0.0676791	0.154761	0.382226	0.178602	0.0669044	0.146631	0.032398	0.120664
ENSMUSG00000051323.16	Pcdh19	0.907387	0.382481	0.588821	2.06397	1.04542	0.257766	0.377919	0.0100237	0.136088	0.109406	0.0562026	0.113004	0.00876555
ENSMUSG00000046056.15	Sbsn	2.26543	0.0432809	0.16161	2.0634	1.04502	0.171853	0.510305	0.242621	0.233105	0.213934	0.162235	0.0900503	0.0767335
ENSMUSG00000105637.1	Gm42480	1.58359	0.139883	0.320136	2.06337	1.045	0.151061	0.10032	0.125793	0.120213	0.012365	0.10032	0.143017	0.0831833
ENSMUSG00000008090.14	Fgfrl1	2.50288	0.0281833	0.125292	2.06212	1.04413	23.1164	55.4017	22.4994	14.2824	21.0796	7.28247	16.3512	9.08389
ENSMUSG00000035314.10	Gdpd5	2.7182	0.0190156	0.101247	2.06157	1.04375	0.462907	0.430847	0.650946	1.06779	0.296599	0.413466	0.424222	0.141376
ENSMUSG00000033182.12	Kbtbd12	1.18059	0.261173	0.470799	2.06157	1.04374	0.0374449	0.377148	0.145951	0.112154	0.145204	0.0107149	0.167049	0.0446274
ENSMUSG00000031007.2	Atp6ap2	3.44754	0.00498742	0.0480733	2.0609	1.04328	50.6027	57.8814	20.5335	20.7773	15.392	15.5594	17.6659	16.3794
ENSMUSG00000020407.13	Upp1	2.78911	0.0166953	0.0947454	2.05998	1.04263	3.00481	1.68236	1.14545	2.23957	0.583794	1.39004	0.973106	0.946913
ENSMUSG00000087213.2	2810408I11Rik	1.14913	0.273416	0.484303	2.05958	1.04235	0.367874	0.303224	0.845737	0.3992	0.19431	0.0855114	0.222951	0.636462
ENSMUSG00000061313.8	Ddhd2	3.32572	0.00623052	0.0541487	2.05951	1.0423	4.34972	5.4896	6.14129	3.63838	3.51624	1.26615	2.74946	2.4084
ENSMUSG00000028115.16	Bnipl	1.92917	0.0782729	0.228451	2.05908	1.042	0.115734	0.125923	0.523853	0.240763	0.0939751	0.113335	0.0795735	0.121097
ENSMUSG00000054659.13	Pm20d2	2.78743	0.0167468	0.0948843	2.05895	1.04191	1.8585	1.82617	1.87926	0.870193	0.714482	0.739565	1.28517	0.450496
ENSMUSG00000068196.4	Col8a1	2.33165	0.0384272	0.150405	2.05892	1.04189	1.98667	0.585202	1.62419	0.742031	0.313205	0.696954	0.859292	0.445372
ENSMUSG00000077497.1	Gm23593	1.2943	0.220485	0.424362	2.05888	1.04186	0.837637	0.502682	3.48875	1.09534	0.267393	0.837637	0.367213	1.19268
ENSMUSG00000055435.6	Maf	3.5629	0.0040432	0.0429154	2.05848	1.04158	7.75956	8.16363	10.5536	7.02533	2.16782	5.80344	4.06436	5.16592
ENSMUSG00000023019.12	Gpd1	3.81659	0.00255786	0.0339371	2.0579	1.04117	55.8825	132.113	104.914	118.557	54.8218	46.0014	56.022	37.1131
ENSMUSG00000034845.6	Plvap	2.0893	0.0591911	0.193754	2.05615	1.03995	44.4495	10.5471	33.6025	27.7416	6.62588	29.1677	7.75824	16.4193
ENSMUSG00000029869.7	Ephb6	1.339	0.205964	0.407431	2.05614	1.03994	0.057212	0.424026	0.133452	0.0484443	0.103897	0.0826804	0.0348374	0.0243103
ENSMUSG00000029020.13	Mfn2	5.52735	0.000142083	0.00842054	2.05369	1.03822	27.701	21.5835	31.6557	25.0621	15.571	10.2137	16.0321	10.4506
ENSMUSG00000017760.15	Ctsa	1.83113	0.0926067	0.252804	2.05365	1.03819	137.748	144.427	31.2544	15.5418	23.771	36.4821	23.8617	26.1937
ENSMUSG00000090306.5	Adh6-ps1	0.433035	0.672852	0.815515	2.0524	1.03731	1.35161	0.15881	6.10787	1.4405	0.170424	1.02413	5.65301	0.117797
ENSMUSG00000083773.4	Gm13394	3.8077	0.00259901	0.0340798	2.05185	1.03693	103.776	166.448	80.3866	125.816	59.2439	58.0315	51.3796	56.2706
ENSMUSG00000051517.14	Arhgef39	2.33026	0.038524	0.15053	2.05161	1.03676	0.680248	0.353138	0.567285	0.77015	0.315889	0.241	0.385246	0.201773
ENSMUSG00000028261.13	Ndufaf4	4.11058	0.00151635	0.0261097	2.05138	1.03659	11.4321	7.66314	13.1108	11.1589	5.20614	4.58912	4.48303	6.83039
ENSMUSG00000019558.14	Slc6a8	2.08267	0.0598861	0.195157	2.05096	1.0363	19.8256	6.32629	2.87364	3.58879	3.2505	3.17826	2.75597	2.55187
ENSMUSG00000009418.15	Nav1	1.99476	0.0698548	0.213613	2.05086	1.03623	1.22514	6.95171	1.3923	1.22399	0.54465	1.31027	1.08253	1.08349
ENSMUSG00000039137.18	Whrn	0.868734	0.402433	0.608261	2.05065	1.03608	0.0294208	0.626865	0.0862046	0.0425178	0.00437334	0.192927	0.0570601	0.0849075
ENSMUSG00000046722.14	Cdc42se1	6.47659	3.39739e-05	0.00409009	2.05039	1.0359	27.2446	23.0442	22.0984	18.0937	13.3958	11.2572	9.43937	9.91674
ENSMUSG00000024691.13	Fam111a	2.75355	0.0178215	0.0981823	2.04996	1.0356	3.72993	1.15768	3.64701	2.68358	1.32193	1.82887	0.986158	1.01219
ENSMUSG00000031373.4	Car5b	5.23831	0.000225232	0.010233	2.04937	1.03518	1.06264	0.914742	0.989885	1.3694	0.488029	0.551703	0.470446	0.595884
ENSMUSG00000094530.2	Gm21399	2.91171	0.0133271	0.0835589	2.04921	1.03507	25.3627	8.93967	21.3766	18.4822	9.41196	5.22534	11.9634	9.05135
ENSMUSG00000072066.6	6720489N17Rik	2.22315	0.0466805	0.16849	2.04877	1.03476	0.326209	0.179383	0.674231	0.268882	0.192501	0.118164	0.252325	0.105363
ENSMUSG00000020649.11	Rrm2	2.32377	0.0389765	0.15153	2.04854	1.0346	10.9595	4.91139	3.40298	4.07755	2.28373	2.21758	2.49834	3.52748
ENSMUSG00000041460.14	Cacna2d4	1.53589	0.151111	0.336955	2.0483	1.03443	0.113005	0.0604599	0.168796	0.722835	0.0754642	0.0969918	0.0702825	0.0933912
ENSMUSG00000016257.15	Slmo2	4.04545	0.00170122	0.0276904	2.04602	1.03282	32.6233	37.3778	17.8598	16.7475	12.5177	11.6689	11.1155	12.8153
ENSMUSG00000094152.5	Slc6a16	0.865275	0.404252	0.609726	2.04534	1.03234	0.0332396	0.114001	0.178486	0.00883547	0.0346851	0.00968255	0.0332396	0.0303316
ENSMUSG00000077323.1	Rnu11	1.89943	0.0823902	0.235329	2.04532	1.03232	3.59415	4.92989	1.6109	2.32801	1.6109	1.4939	0.750123	2.07581
ENSMUSG00000110344.1	RP23-220F20.2	2.11002	0.0570667	0.189642	2.04492	1.03204	0.986811	3.7573	4.16162	4.00743	2.2507	1.12356	0.872547	1.48483
ENSMUSG00000085408.1	C530005A16Rik	1.88746	0.0841023	0.238179	2.04484	1.03198	0.353527	0.823176	0.241422	0.257679	0.346882	0.0821766	0.235238	0.1442
ENSMUSG00000021822.2	Plau	3.2742	0.00684698	0.0574111	2.04383	1.03128	6.44329	3.96213	2.75495	3.64936	1.86737	2.32599	2.66118	1.27092
ENSMUSG00000015405.15	Ace2	1.31581	0.213396	0.416167	2.04276	1.03052	0.197555	0.0768857	0.0573792	0.0485859	0.0440219	0.0829221	0.0117133	0.0573792
ENSMUSG00000057914.15	Cacnb2	1.55126	0.147412	0.331976	2.04272	1.03049	0.0651037	0.0358007	0.103505	0.0474529	0.00792922	0.0694957	0.0207373	0.0669158
ENSMUSG00000027652.15	Ralgapb	3.64524	0.00348283	0.0396769	2.04259	1.0304	12.4403	20.7128	6.97224	7.07928	5.30211	4.77543	5.99224	4.8488
ENSMUSG00000040152.8	Thbs1	2.90415	0.0135135	0.0841029	2.04238	1.03025	7.57348	8.67079	2.58241	5.38086	2.03421	3.75946	2.15804	3.21088
ENSMUSG00000019779.15	Frk	3.24789	0.00718523	0.0589602	2.04219	1.03011	7.738	9.69198	2.91476	5.76405	3.36094	2.86981	2.46847	3.01117
ENSMUSG00000030471.17	Zdhhc13	2.48061	0.0293483	0.128304	2.04211	1.03006	9.28906	15.8201	3.6662	4.08017	3.55997	3.13033	3.40143	3.28899
ENSMUSG00000028832.11	Stmn1	2.19525	0.049062	0.173107	2.04205	1.03002	21.8044	11.5903	8.1906	4.32586	5.69852	4.20426	7.88041	2.69736
ENSMUSG00000025007.13	Aldh18a1	1.47534	0.166475	0.357804	2.04167	1.02975	7.24398	24.9509	2.12264	2.32719	2.49705	2.33916	4.81039	1.78745
ENSMUSG00000047910.6	Pcdhb16	3.48175	0.00468606	0.0467511	2.0415	1.02963	0.378547	0.55569	0.311764	0.361433	0.148423	0.17594	0.208633	0.258749
ENSMUSG00000034255.17	Arhgap27	3.32824	0.00620179	0.0540516	2.03918	1.02799	1.91933	1.85586	2.46557	3.60342	0.842347	2.02443	1.3135	0.808158
ENSMUSG00000063235.16	Ptpmt1	2.55326	0.025712	0.118657	2.03909	1.02793	4.94334	2.35612	4.71176	3.74256	2.43791	2.52333	0.987766	1.92512
ENSMUSG00000023967.9	Mrps18a	2.18224	0.0502103	0.175536	2.03805	1.02719	18.4695	25.2941	8.78512	5.50382	8.29244	3.64037	10.9995	3.88703
ENSMUSG00000034401.16	Spata6	2.89736	0.0136833	0.0846969	2.03703	1.02647	1.63559	0.573462	0.731445	0.988648	0.271997	0.60448	0.419695	0.612682
ENSMUSG00000028128.13	F3	2.11775	0.056293	0.188252	2.03667	1.02621	1.76152	5.28539	1.35099	1.30028	0.728777	1.29807	0.694439	1.43802
ENSMUSG00000110928.1	RP23-114G13.1	1.35092	0.202227	0.401945	2.03656	1.02613	0.924713	0.422072	0.126702	0.422072	0.153684	0.0706271	0.949224	0.128479
ENSMUSG00000028691.12	Prdx1	2.87372	0.0142912	0.0867445	2.03592	1.02568	776.109	200.416	520.982	336.506	212.517	154.354	293.231	161.643
ENSMUSG00000038587.9	Akap12	2.74256	0.0181847	0.0991482	2.03391	1.02426	2.63101	3.35338	2.60236	1.81009	0.587087	1.50458	1.25067	2.37506
ENSMUSG00000038702.6	Dsel	3.33394	0.00613746	0.0538306	2.03341	1.0239	0.61481	0.356549	0.438915	0.365659	0.219594	0.19865	0.145813	0.335751
ENSMUSG00000026585.13	Kifap3	4.03377	0.00173676	0.0279158	2.03304	1.02364	3.76287	3.05576	5.17433	4.92389	1.72204	1.81946	3.51104	1.58328
ENSMUSG00000023089.12	Ndufa5	4.09306	0.00156394	0.0263984	2.03284	1.0235	19.0278	12.4574	22.7349	26.0834	8.20744	7.92664	11.3018	11.6069
ENSMUSG00000022358.6	Fbxo32	1.26181	0.231551	0.437315	2.03233	1.02314	0.574122	9.40338	0.878926	0.724188	0.577668	0.953643	0.632824	0.523916
ENSMUSG00000083380.1	Gm3244	2.18374	0.0500773	0.175241	2.03232	1.02312	1.82012	1.33828	1.1975	1.32593	1.57969	0.513288	0.703368	0.36698
ENSMUSG00000022422.13	Dscc1	1.6862	0.11817	0.290455	2.0307	1.02198	0.149154	0.435396	0.132785	0.105447	0.0373923	0.0837954	0.117843	0.15591
ENSMUSG00000062727.4	Hist1h2bk	3.13758	0.00879776	0.066225	2.02889	1.02069	11.08	7.94677	4.54445	5.71153	3.73321	3.06476	3.38551	3.5151
ENSMUSG00000037736.18	Limch1	1.73343	0.109219	0.277464	2.0285	1.02042	0.650828	0.192236	1.80574	0.671817	0.210285	0.462467	0.291261	0.335265
ENSMUSG00000025792.9	Slc25a10	3.39443	0.00549496	0.0504445	2.02844	1.02037	31.8813	36.6908	80.8725	75.2791	35.5297	28.7517	20.5268	20.4486
ENSMUSG00000109564.1	Muc16	0.806427	0.436056	0.638424	2.02827	1.02025	0.00498829	0.00101398	0.00398056	0.00381466	0.00121773	0.00381466	0.00101398	0.00101398
ENSMUSG00000103038.1	Gm37124	1.84908	0.0898152	0.248058	2.02809	1.02012	0.432325	0.194974	0.163872	0.356349	0.0831377	0.265273	0.18631	0.0718485
ENSMUSG00000021770.10	Samd8	4.3516	0.000994897	0.0216583	2.02777	1.0199	25.5258	21.4682	16.8667	14.9835	6.46032	9.55933	12.2346	10.6801
ENSMUSG00000028266.17	Lmo4	2.94845	0.0124562	0.0802877	2.02705	1.01938	2.03847	3.61802	1.88018	1.74077	0.692035	1.05496	0.932343	2.19692
ENSMUSG00000038365.8	Fbxo25	5.30898	0.000201018	0.00959919	2.02702	1.01936	6.35305	5.55299	3.60953	4.63137	2.39858	2.65234	2.32547	2.36069
ENSMUSG00000032905.4	Atg12	6.54589	3.07523e-05	0.00399964	2.02675	1.01917	30.2596	27.1092	24.1347	19.1461	12.8942	12.8662	10.2365	13.1956
ENSMUSG00000001420.13	Tmem79	3.55672	0.00408886	0.0431446	2.02648	1.01898	0.97389	0.96407	1.68052	1.36609	0.741125	0.448649	0.688619	0.553401
ENSMUSG00000006344.16	Ggt5	3.31727	0.00632766	0.0545176	2.02635	1.01888	0.569523	0.423407	0.834997	0.417632	0.267213	0.375838	0.260383	0.186901
ENSMUSG00000003623.4	Crot	2.52535	0.0270537	0.122393	2.02543	1.01823	79.355	81.6035	151.484	74.0635	26.2388	45.7019	106.783	33.1092
ENSMUSG00000044338.9	Aplnr	1.17074	0.26496	0.474728	2.02505	1.01795	0.998071	0.128027	0.136122	1.41373	0.354247	0.262944	0.0741588	0.206649
ENSMUSG00000022150.16	Dab2	2.86434	0.0145399	0.0875518	2.02499	1.01792	7.13754	12.1964	7.23813	7.17415	1.84352	5.97558	5.69621	4.36441
ENSMUSG00000036655.7	Colec11	2.31081	0.039896	0.153871	2.02262	1.01623	10.6014	6.61323	8.13769	8.75349	2.40595	10.9993	1.90347	6.11197
ENSMUSG00000092549.1	Gm20491	1.15794	0.269942	0.480666	2.02027	1.01455	0.147285	0.0215298	0.198362	0.0809963	0.0258559	0.0809963	0.0215298	0.0739103
ENSMUSG00000000028.14	Cdc45	3.34504	0.00601416	0.0530133	2.02022	1.01451	2.00299	1.77503	2.19524	1.14797	0.710414	0.865959	0.890434	1.0102
ENSMUSG00000032258.15	Lca5	2.51191	0.027724	0.123987	2.02003	1.01438	0.240642	0.299474	0.166843	0.271835	0.0536633	0.14578	0.149801	0.182592
ENSMUSG00000085337.1	Gm15964	1.66657	0.122077	0.295695	2.01997	1.01433	0.344133	0.141489	0.278468	0.383284	0.165712	0.298714	0.172522	0.0334145
ENSMUSG00000041046.7	Ramp3	0.890064	0.391336	0.597604	2.01957	1.01405	1.07968	1.22124	0.0400155	0.338424	0.478699	0.188646	0.0319316	0.343168
ENSMUSG00000030074.9	Gxylt2	0.401483	0.695289	0.830089	2.01951	1.01401	2.74511	6.29753	0.006489	0.0118116	2.4036	0.00344066	0.235635	0.0326861
ENSMUSG00000026737.12	Pip4k2a	3.76727	0.00279474	0.0351745	2.01786	1.01283	9.42855	4.14838	6.26495	5.68153	2.43603	4.02126	3.17247	2.75189
ENSMUSG00000075273.4	Ttc30b	2.72308	0.0188461	0.100822	2.01699	1.0122	4.82667	2.35494	2.69544	1.94113	2.3121	1.5184	1.00732	0.98548
ENSMUSG00000064345.1	mt-Nd2	5.30639	0.000201854	0.00959967	2.01692	1.01215	1933.77	1896.5	2688.49	2084.4	986.501	1027.4	1222.21	999.715
ENSMUSG00000099703.6	Gm28285	1.81207	0.0956549	0.256865	2.01679	1.01206	0.31013	0.662046	0.33121	0.246798	0.31013	0.0795225	0.144605	0.277904
ENSMUSG00000021771.13	Vdac2	4.21933	0.00125269	0.0241359	2.01493	1.01073	41.6873	20.7401	23.4706	23.2217	9.52545	12.9089	12.1315	18.813
ENSMUSG00000001403.13	Ube2c	1.49335	0.161772	0.351442	2.01409	1.01012	3.74573	5.13699	0.72634	0.855374	1.6541	0.771253	1.26583	0.419273
ENSMUSG00000098318.7	Lockd	1.08387	0.300215	0.511518	2.01337	1.00962	0.244559	0.0818196	0.101607	0.209183	0.235342	0.101607	0.18834	0.00461618
ENSMUSG00000040740.7	Slc25a34	1.63567	0.128461	0.303356	2.01297	1.00932	2.56593	3.09711	0.960195	0.852045	2.15265	0.428771	1.10526	0.356829
ENSMUSG00000030786.18	Itgam	2.4261	0.0323997	0.136014	2.01293	1.00929	0.362194	0.301001	0.295581	0.21698	0.154361	0.32011	0.11406	0.0699185
ENSMUSG00000109244.1	Gm44751	1.58378	0.139841	0.32008	2.01174	1.00844	0.607794	0.298692	0.876478	0.990231	0.115843	0.354629	0.304011	0.890008
ENSMUSG00000046634.12	Pkd1l1	1.36742	0.197147	0.395087	2.01043	1.00751	0.162971	0.0619858	0.115118	0.562246	0.0513094	0.0769769	0.0485772	0.235643
ENSMUSG00000061878.15	Sphk1	2.07494	0.0607058	0.196631	2.01035	1.00744	0.253614	0.175288	0.10547	0.0653442	0.0708841	0.0545311	0.0574599	0.0876937
ENSMUSG00000085395.1	Gm13056	1.07669	0.303283	0.514643	2.01024	1.00737	2.26985	0.611238	0.436467	0.916866	0.185971	1.04274	0.0781304	2.64177
ENSMUSG00000026858.18	Miga2	2.37764	0.0353689	0.143582	2.00987	1.0071	4.34234	5.52237	14.9677	11.0803	3.55587	5.73837	2.03774	5.89655
ENSMUSG00000084817.3	Gm5526	2.76037	0.0176	0.0976405	2.0092	1.00662	7.74268	3.78215	3.23679	4.34993	1.6909	2.17326	3.22837	2.25232
ENSMUSG00000002732.14	Fkbp7	2.53216	0.0267202	0.121528	2.00909	1.00654	2.44466	4.29765	1.68044	1.89049	1.19664	1.72774	0.535902	1.81634
ENSMUSG00000026999.14	Nup35	2.9771	0.0118169	0.078296	2.00782	1.00563	5.02807	3.28604	2.14206	1.73234	1.62001	1.19391	1.05671	1.88715
ENSMUSG00000031255.14	Sytl4	1.11124	0.288743	0.499543	2.0075	1.0054	0.429671	0.067266	0.879239	0.459904	0.0421192	0.0924043	0.566987	0.431197
ENSMUSG00000030968.3	Pdilt	1.36443	0.198058	0.396293	2.00695	1.005	3.72718	1.34179	5.21579	8.95556	1.91813	0.971874	9.10101	0.876272
ENSMUSG00000003721.14	Insig2	3.64147	0.00350662	0.0397358	2.00667	1.00481	36.227	44.5976	48.5631	77.928	18.0571	33.0623	22.1832	28.4192
ENSMUSG00000021998.16	Lcp1	3.07041	0.00995363	0.0708744	2.00655	1.00472	19.5418	17.1491	14.5068	16.9406	6.98747	7.798	18.4031	5.05263
ENSMUSG00000028378.6	Ptgr1	1.77056	0.102613	0.267695	2.00632	1.00455	12.6382	1.88537	7.99003	4.50864	3.48322	2.73719	1.22272	4.80784
ENSMUSG00000062866.15	Phactr2	3.82244	0.00253118	0.0338333	2.00472	1.0034	2.18374	2.20497	2.35282	1.27233	0.67021	1.35425	0.86155	1.16914
ENSMUSG00000081221.4	Gm14760	2.29862	0.0407797	0.156008	2.00386	1.00279	0.862054	1.85171	0.796611	1.47542	0.963821	0.588692	0.52245	0.351622
ENSMUSG00000100510.6	AV026068	1.13255	0.280041	0.491427	2.00307	1.00222	0.256315	0.30497	2.75346	0.406809	0.180096	0.721854	0.0699528	0.612787
ENSMUSG00000051242.1	Pcdhb9	2.35818	0.036633	0.146128	2.00249	1.00179	0.487711	0.334423	0.344391	0.262172	0.128316	0.268403	0.0897917	0.31186
ENSMUSG00000042331.13	Specc1	2.67394	0.0206223	0.105287	2.00135	1.00098	0.994702	1.31965	0.542466	1.19037	0.276628	0.896745	0.328256	0.66276
ENSMUSG00000036356.15	Csgalnact1	1.89735	0.0826856	0.235955	2.00134	1.00096	1.88698	0.937646	0.363215	0.64516	0.165915	0.577286	0.570549	0.516886
ENSMUSG00000026175.12	Vil1	0.693734	0.501368	0.692773	2.00084	1.0006	15.8328	97.3164	0.609169	3.94689	23.8929	0.452895	4.83526	4.12681
ENSMUSG00000023940.14	Sgol1	2.12116	0.0559541	0.18755	2.0001	1.00007	1.5769	0.386861	0.528004	0.528004	0.580935	0.241283	0.371524	0.200628
ENSMUSG00000028527.18	Ak4	1.15646	0.270525	0.48132	2	1	5.72492	46.777	17.4156	21.2935	2.66923	21.5923	2.83253	39.3647
[truncated: 15,940 more rows]
